# Supplementary material for: CyanoTag: Discovery of protein function facilitated by high-throughput endogenous tagging in a photosynthetic prokaryote
Source: Sci Adv. 2025 Feb 7;11(6):eadp6599. doi: 10.1126/sciadv.adp6599 (PMC11804935; doi:10.1126/sciadv.adp6599)
Supplement: Supplementary file 2 — Movies S1 to S6 [file sciadv.adp6599_movies_s1_to_s6.zip]

Archive with 6 entries (6 files):
- adp6599_movie_s1.avi
- adp6599_movie_s2.avi
- adp6599_movie_s3.mp4
- adp6599_movie_s4.avi
- adp6599_movie_s5.avi
- adp6599_movie_s6.avi
