# Supplementary material for: CyanoTag: Discovery of protein function facilitated by high-throughput endogenous tagging in a photosynthetic prokaryote
Source: Sci Adv. 2025 Feb 7;11(6):eadp6599. doi: 10.1126/sciadv.adp6599 (PMC11804935; doi:10.1126/sciadv.adp6599)
Supplement: Supplementary file 3 — Tables S1 to S3 [file sciadv.adp6599_tables_s1_to_s3.zip]

Archive with 3 entries (3 files):
- adp6599_table_s1.xlsx
- adp6599_table_s2.xlsx
- adp6599_table_s3.xlsx
