# Supplementary material for: CyanoTag: Discovery of protein function facilitated by high-throughput endogenous tagging in a photosynthetic prokaryote
Source: Sci Adv. 2025 Feb 7;11(6):eadp6599. doi: 10.1126/sciadv.adp6599 (PMC11804935; doi:10.1126/sciadv.adp6599)
Supplement: Supplementary file 3 — Tables S1 to S3 [file sciadv.adp6599_tables_s1_to_s3.zip › adp6599_table_s2.xlsx]

## Sheet: TableS2
Table S2: Label free proteomics of wild type and four markerless mNG-tagged lines
Data-independent acquisition (DIA) proteomics of wild type (WT) and four markerless mNG-tagged lines. All samples were ran in quadruplet. Values are peak intensity. Pairwise testing of DIA intensities for differential protein abundance was performed using limma via FragPipe-Analyst. Sample minimum imputation was applied and the Hochberg and Benjamini approach used for multiple test correction.
Protein.Group	Protein.Names	Genes	First.Protein.Description	Peptides	Min*(PG.Q.Value)	Min_adj.p-vlue_group_difference	CCA_vs_WT_log2 fold change	CCA_vs_WT_p.val	CCA_vs_WT_p.adj	GAP2_vs_WT_log2 fold change	GAP2_vs_WT_p.val	GAP2_vs_WT_p.adj	PRK_vs_WT_log2 fold change	PRK_vs_WT_p.val	PRK_vs_WT_p.adj	VIPP1_vs_WT_log2 fold change	VIPP1_vs_WT_p.val	VIPP1_vs_WT_p.adj	CCA_1	CCA_2	CCA_3	CCA_4	GAP2_1	GAP2_2	GAP2_3	GAP2_4	PRK_1	PRK_3	PRK_2	PRK_4	VIPP1_1	VIPP1_2	VIPP1_3	VIPP1_4	WT_1	WT_2	WT_3	WT_4
Q9R6W2	Q9R6W2_SYNE7	Synpcc7942_1742	Glyceraldehyde-3-phosphate dehydrogenase	28	0.000464468	0.0201	0.0549	0.789	0.895	-1.01	9.64e-05	0.0201	-0.899	0.000322	0.0381	0.148	0.474	0.937	3949550	3703060	3654690	3451940	1695580	1989430	1848640	1540310	1432340	2452160	1624340	2298860	5720500	3076210	3799900	3571400	3816800	3248800	3206720	3985090
Q31PL2	Q31PL2_SYNE7	Synpcc7942_0977	Phosphoribulokinase	19	0.000464468	0.0622	0.201	0.318	0.535	-0.512	0.0176	0.297	-0.777	0.000915	0.0622	0.0394	0.843	0.993	5742230	4560100	5623960	5111540	3309850	3414990	2682110	3442220	2922690	2650530	2852000	2264970	6771340	4256400	4220370	3954780	5375000	4671860	3278950	5237520
P27134	CYNT_SYNE7	Synpcc7942_1447	Carbonic anhydrase	2	0.000464468	0.125	-1.56	0.0132	0.125	0.859	0.148	0.598	0.533	0.361	0.688	0.692	0.239	0.851	28172.8	22989	18503.7	3349.22	70807.6	65734.6	98341.6	72664.8	41219.2	76945	80020.8	52949.1	65878.8	67165.4	72206.2	65485.9	12238.7	63593.1	71072	55490.5
Q31Q43	Q31Q43_SYNE7	Synpcc7942_0794	Membrane-associated 30 kD protein-like	17	0.000464468	0.261	0.618	0.0749	0.261	0.145	0.664	0.93	0.401	0.236	0.57	-0.9	0.0132	0.472	5336530	4166790	4499250	5480910	4889540	2859310	2391710	4407800	6495630	2844110	4169570	3892480	1646890	1837830	1676190	1605090	3529210	4000170	1443690	4843840
Q31K13	Q31K13_SYNE7	Synpcc7942_2576	Peptidase M50 domain-containing protein	8	0.000464468	1.22e-12	6.5	5.84e-16	1.22e-12	6.14	1.6e-15	3.33e-12	6.19	1.39e-15	2.89e-12	6.29	1.05e-15	2.19e-12	345830	344177	497416	478284	297384	291904	373932	316028	353919	241987	375397	367038	451825	332872	323745	319166	5493.22	2714.16	4524.66	6210.47
Q31LG8	Q31LG8_SYNE7	Synpcc7942_2071	ATPase	41	0.000464468	1.35e-06	2.07	3.77e-09	3.93e-06	2.18	1.7e-09	1.77e-06	2.07	3.91e-09	4.08e-06	2.22	1.29e-09	1.35e-06	1489600	1319860	1265930	1385560	1304890	1475430	1846960	1311230	1151460	1808690	1318610	1238740	1805200	1658230	1568370	1103920	250954	351604	371608	337366
Q31LZ9	Q31LZ9_SYNE7	Synpcc7942_1890	Uncharacterized protein	6	0.000464468	6.38e-06	3.4	9.19e-09	6.38e-06	2.27	2.83e-06	0.00154	2.69	2.83e-07	0.000148	1.32	0.00106	0.201	855423	832574	616117	752658	487330	285225	237329	437647	441315	243973	753923	570937	160104	118138	213700	254192	53618.2	71229.7	62079.4	111444
Q31PX7	Q31PX7_SYNE7	Synpcc7942_0862	Uncharacterized protein	3	0.000464468	6.87e-06	2.21	1.32e-08	6.87e-06	1.51	2.97e-06	0.00154	1.72	4.98e-07	0.000208	1.64	9.91e-07	0.000689	738059	527010	550966	563808	410694	288879	294167	490875	322790	393619	567006	431322	413093	436070	419752	324995	113555	109252	114978	182807
Q31NP1	Q31NP1_SYNE7	Synpcc7942_1298	Diguanylate cyclase (GGDEF domain)	19	0.000464468	5.17e-05	1.23	1.24e-07	5.17e-05	0.667	0.000248	0.0369	1.24	1.13e-07	7.84e-05	0.548	0.0015	0.241	232068	233896	221434	236997	158022	157307	149353	159256	224891	213948	251617	240699	125201	122804	176329	156697	111282	98516.7	81743.1	103842
Q31S90	Q31S90_SYNE7	Synpcc7942_0047	TPR repeat	15	0.000464468	0.000532	1.8	2.02e-06	0.000701	1.16	0.000315	0.0437	1.83	1.53e-06	0.000532	0.657	0.0214	0.519	167511	166247	89835.3	186676	113698	73867.2	114382	83200.7	178966	102770	151852	185862	88911.3	58324.7	60062.6	63623.7	47922.8	30549.7	48774.1	44903.3
Q31RW9	Q31RW9_SYNE7	Synpcc7942_0168	Lipoprotein	6	0.000464468	0.000993	-0.375	0.0424	0.204	-0.252	0.16	0.615	-0.357	0.0525	0.309	-1.19	1.9e-06	0.000993	746432	721049	597935	578541	709782	674885	690862	793025	557268	660418	569155	936418	375738	371607	394443	353367	690141	908385	941763	893062
Q31S91	Q31S91_SYNE7	Synpcc7942_0046	Methylase involved in ubiquinone/menaquinone biosynthesis-like	19	0.000464468	0.00147	1.02	1.4e-05	0.00355	0.616	0.00221	0.147	1.11	5.09e-06	0.00147	0.35	0.0577	0.623	1403710	1342960	1041480	1193970	990264	908900	979452	864937	1086320	1328140	1139740	1812830	972174	702845	677729	787112	608432	588132	601557	641772
Q31QY9	Q31QY9_SYNE7	Synpcc7942_0498	Mannose-1-phosphate guanyltransferase	14	0.000464468	0.00147	1.6	1.94e-05	0.00405	0.718	0.0185	0.301	1.77	5.64e-06	0.00147	1.01	0.00181	0.246	98537.7	131634	75253.2	62791.2	55181.7	52983.2	44729.8	41109.1	96514.2	111756	69963.3	129966	88209.1	53085.3	73189.4	35707	25546.1	34763	30894.4	26747.1
Q31MG7	Q31MG7_SYNE7	Synpcc7942_1722	Thiosulphate-binding protein	9	0.000464468	0.00178	2.11	2.87e-05	0.00544	1.01	0.0157	0.28	2.36	7.69e-06	0.00178	1.92	8.43e-05	0.0251	21240	27707.4	13647.6	17351.3	12080.4	8816.45	8003.12	7754.7	12540.1	31535.1	27237.3	25466	19299.4	25802.8	13684.6	11972.2	6715.45	6150.89	1925.45	5030.52
Q31NE0	Q31NE0_SYNE7	Synpcc7942_1399	Secretion protein HlyD	8	0.000464468	0.00245	1.47	8.22e-06	0.00245	1.17	0.000118	0.0218	0.873	0.00182	0.0816	0.639	0.0153	0.472	276341	292018	317866	278440	241816	157040	268558	300799	173122	133147	208434	281026	184449	136134	168765	166828	128271	91858.5	79933.3	127579
Q31KA6	Q31KA6_SYNE7	Synpcc7942_2483	Type 4 fimbrial biogenesis protein PilX N-terminal domain-containing protein	22	0.000464468	0.00355	1.99	1.53e-05	0.00355	0.585	0.102	0.538	1.45	0.000455	0.0446	0.307	0.377	0.902	4501280	3214410	2886680	3253220	1767750	781096	1007020	1967800	3440490	1317130	2534590	2655590	870203	1031110	1187540	1188870	824478	683090	622976	1540010
Q31RP1	Q31RP1_SYNE7	Synpcc7942_0246	Extracellular solute-binding protein, family 3	15	0.000464468	0.00407	-0.751	0.0145	0.131	-1.69	9.76e-06	0.00407	-0.772	0.0124	0.176	-0.465	0.111	0.754	674637	543895	759697	555751	334612	510209	244157	273814	777082	538052	446566	784206	789680	665959	585177	1114340	1208940	725099	1431580	991654
Q31RU9	Q31RU9_SYNE7	Synpcc7942_0188	Diguanylate cyclase/phosphodiesterase (GGDEF & EAL domains) with PAS/PAC sensor(S)	12	0.000464468	0.00446	1.36	0.0024	0.0714	2.29	1.29e-05	0.00446	1.29	0.00356	0.102	0.946	0.0241	0.538	77612.8	111985	40048.6	37269.3	138875	107742	94702	120998	47434.9	50429.9	118503	37805.6	34664	68026.4	49158.4	35834.5	26946.3	22932.9	14889.1	32754.1
Q31M89	Q31M89_SYNE7	Synpcc7942_1800	Uncharacterized protein	5	0.000464468	0.00522	1.58	0.0219	0.152	3.65	1.75e-05	0.00522	1.17	0.0782	0.352	0.577	0.37	0.9	96643	65029	169069	82822.5	306025	670637	493750	269538	84656.5	32488	135795	76956.8	68623	123874	22796.3	28448.8	32883.8	95584.2	9959.18	35537.6
Q31R06	Q31R06_SYNE7	Synpcc7942_0481	Protease	7	0.000464468	0.00607	-0.494	0.142	0.348	-1.82	2.33e-05	0.00607	-0.917	0.0107	0.176	-0.122	0.71	0.982	33078.8	53625	42859.6	44188.7	18687.4	13069.7	22586.1	15214.8	15762.6	32179.7	34770.1	58856.2	70302.8	40316.3	48397.6	68697.2	80222	49181.6	67737.5	49414
Q31PH5	Q31PH5_SYNE7	Synpcc7942_1014	histidine kinase	51	0.000464468	0.00714	0.723	0.00018	0.0166	0.158	0.316	0.76	0.843	3.42e-05	0.00714	0.245	0.129	0.797	1484230	1471290	1285610	1554010	828930	1154700	1005700	945878	1966420	1364010	1339150	1690450	1111700	1002460	989920	1048230	810837	830400	915212	952685
Q8GIS8	Q8GIS8_SYNE7	Synpcc7942_2482	Type II secretion system protein	3	0.000464468	0.00887	2.37	5.11e-05	0.00887	0.698	0.136	0.583	1.88	0.000538	0.0467	1.12	0.0223	0.535	2733120	2347850	2643820	2550840	1162250	387194	623529	1496120	2442290	961198	1991270	2407010	1244470	750211	1034310	1399590	680566	673494	186135	710015
Q31LH0	Q31LH0_SYNE7	Synpcc7942_2069	Fimbrial assembly protein PilC-like	13	0.000464468	0.00897	1.35	6.46e-05	0.00897	1.25	0.000152	0.0244	1.27	0.000122	0.0196	0.841	0.0047	0.366	1308010	1473910	1534780	1402650	1168350	1516720	1508640	1163700	897238	1664600	1418540	1581810	1098850	1018420	914381	987560	445523	709914	924112	335812
Q31LV9	Q31LV9_SYNE7	Synpcc7942_1930	DUF1995 domain-containing protein	10	0.000464468	0.00897	-1.29	6.07e-05	0.00897	-0.342	0.184	0.647	-1.1	0.000329	0.0381	-0.598	0.0265	0.564	291369	252585	256918	236655	501065	534444	539667	428485	255204	293310	257001	397297	318760	500971	347348	548864	737913	771769	355458	789114
Q31K50	Q31K50_SYNE7	Synpcc7942_2539	Thioredoxin domain-containing protein	7	0.000464468	0.00897	-1.56	6.4e-05	0.00897	-0.622	0.0526	0.438	-1.12	0.0015	0.0756	-0.699	0.0316	0.584	108409	92628.1	120103	72653.2	178208	206578	181952	173878	76753.2	157600	94987.1	252746	152625	187361	136958	240381	369576	306969	236951	243065
Q31P41	Q31P41_SYNE7	Synpcc7942_1148	Metal dependent phosphohydrolase	6	0.000464468	0.00907	2.64	6.96e-05	0.00907	1.44	0.0112	0.254	2.19	0.000444	0.0446	0.839	0.142	0.801	62696.8	73553.9	51052.9	54825.5	25778.2	16643.8	37965.4	28128.6	35944.3	32912.5	49994	63454.8		21007.2	24636.5	9857.87	14621.4	2502.11	22362.1	10477
Q31RR0	PTH_SYNE7	Synpcc7942_0227	Peptidyl-tRNA hydrolase	5	0.000464468	0.00937	1.58	7.65e-05	0.00937	0.821	0.0161	0.28	0.938	0.00714	0.149	0.955	0.00634	0.383	37227.6	40633.2	26368.2	46263.3	21720.5	27833.4	19432.2	19320	14450.5	33214.8	34816.3	18786.3	28658.7	24580.5	36449.3	12813.3	12923.1	12725.3	11683.5	12121.9
Q31NS3	Q31NS3_SYNE7	Synpcc7942_1266	dITP/XTP pyrophosphatase	4	0.000464468	0.00956	-1.17	8.25e-05	0.00956	-0.708	0.00674	0.212	-0.816	0.00242	0.0917	-0.852	0.00172	0.246	184922	198094	226177	182120	296217	238902	279186	276209	314882	278402	148765	310451	224653	263516	262962	235624	586800	475539	293495	474748
Q31S88_Q31S89	Q31S88_SYNE7;Q31S89_SYNE7	Synpcc7942_0049	Pilin polypeptide PilA-like	3	0.000464468	0.0105	0.998	9.58e-05	0.0105	1	9.3e-05	0.0201	0.996	9.77e-05	0.017	0.429	0.0457	0.623	1334130	1214110	1630820	925928	1328760	1055680	1278620	1374340	1451540	1255470	1029650	1297190	862307	889430	831946	790605	513068	917070	591911	551923
Q31NC7	Q31NC7_SYNE7	Synpcc7942_1412	YbjN domain-containing protein	5	0.000464468	0.014	-0.339	0.0479	0.216	-0.295	0.0812	0.508	-0.347	0.0437	0.291	-0.878	3.36e-05	0.014	1792280	1708480	1608680	1220990	1740420	1415030	1778860	1551250	1546350	1478230	1392630	1850510	1040540	1229340	926290	1139040	2246750	1926580	1801900	1976580
Q31P71	Q31P71_SYNE7	Synpcc7942_1118	Dihydrolipoamide dehydrogenase	10	0.000464468	0.016	1.77	0.00016	0.016	0.397	0.298	0.751	0.958	0.0188	0.219	1.11	0.00779	0.402	96895	95694.7	90871.5	138687	44730.8	39487.5	23024.9	64558	83870.2	30695.4	107451	45018.9	96643.2	70142	60221.9	46598.2	25121.8	27426	45829.5	27666.1
Q31LA7	GLMM_SYNE7	Synpcc7942_2132	Phosphoglucosamine mutase	5	0.000464468	0.016	1.25	0.000161	0.016	0.713	0.0146	0.272	0.626	0.029	0.254	0.0826	0.757	0.991	79210.1	80534.6	140409	117423	64070.2	79353.6	62199.2	74051.3	90463.2	55564.4	79245.1	46180.1	29174.3	50779.9	49296.9	55856	59139.7	39366.9	34997.2	39815.9
Q31M78	Q31M78_SYNE7	Synpcc7942_1811	Diguanylate cyclase (GGDEF domain) with PAS/PAC sensor	23	0.000464468	0.0166	1.35	0.000184	0.0166	0.229	0.436	0.836	0.809	0.0116	0.176	0.614	0.0468	0.623	475798	432913	477466	381102	297973	124238	239256	188116	334163	195555	358475	354433	260140	202218	339097	271610	232683	160326	108092	218754
Q31KM9	Q31KM9_SYNE7	Synpcc7942_2360	N-acetylmuramoyl-L-alanine amidase	5	0.000471921	0.017	NA	NA	NA	0.697	0.206	0.659	-5.46	9.44e-05	0.017	NA	NA	NA					211616	90273.3	113137	259747				2163.71					112609	132715	36679.9	148260
Q31LT9	Q31LT9_SYNE7	Synpcc7942_1950	Cytochrome c oxidase subunit Va	6	0.000464468	0.0187	-2.02	0.000216	0.0187	-0.76	0.0984	0.536	-1.69	0.00114	0.0661	-1.02	0.0316	0.584	7186.51	7277.15	6352.66	4510.78	16525.4	15888.1	16746.7	11122.1	3151.19	14204.7	5091.51	16410.7	12375.6	19393.6	6319.35	15813.8	32806.5	27284.1	19361.1	23232.4
Q31MX4	Q31MX4_SYNE7	Synpcc7942_1565	Co-chaperone DjlA N-terminal domain-containing protein	2	0.000464468	0.0205	-2.27	0.000246	0.0205	-0.795	0.127	0.564	-2.06	0.000623	0.05	-0.859	0.101	0.733	28068.7	43698.9	23102.2	16378.7	74175	61349.8	85358.2	70581.8	11173.4	76916.1	13934.7	69307.3	56721.1	88485	72270	63255.5	179597	108071	105004	121913
Q8KPT7	Q8KPT7_SYNE7	Synpcc7942_1587	Integral membrane protein-like	7	0.000464468	0.0218	-0.32	0.475	0.683	-2.14	0.000126	0.0218	-0.166	0.71	0.901	-0.146	0.744	0.99	165099	250238	171900	170209	69164.4	16148.7	70811.1	98422.4	208403	165034	313107	171984	294396	226675	188412	155857	266384	186597	149498	394825
Q31RW5	Q31RW5_SYNE7	Synpcc7942_0172	Uncharacterized protein	5	0.000464468	0.0234	-1.97	0.000304	0.0234	-1.44	0.00443	0.183	-1.65	0.00152	0.0756	-1.55	0.00248	0.305	19081	14707.4	20102.6	19262.6	24911.5	36246.8	27651.2	19216.6	10023.6	42805.7	18873.4	32796.3	16676.5	39840.2	18950	27625.1	140634	80970.5	31424.4	71920
Q31PJ3	Q31PJ3_SYNE7	Synpcc7942_0996	Glycerate kinase	2	0.000464468	0.0234	3.57	0.000303	0.0234	2.29	0.0101	0.25	3.15	0.000969	0.0622	1.76	0.0407	0.623	206272	156020	198753	167234	157651	59226.3	22891.7	147139	252756	47100.3	161423	173743	140038	13115.1	56946.6	68322.1	8101.22	76485.6	11681.2	7493.35
Q31KD6	Q31KD6_SYNE7	Synpcc7942_2453	Type IV pilus assembly protein PilM	21	0.000464468	0.0251	-0.0432	0.752	0.874	-0.207	0.143	0.591	0.0127	0.926	0.985	-0.691	7.35e-05	0.0251	3215520	3030750	2863730	2818280	2486150	2514850	2791780	2863090	2707260	3318590	2902290	3523000	1646380	1855880	2015350	2118270	3042410	3030250	3265240	2945620
Q31RR1	TATA_SYNE7	Synpcc7942_0226	Sec-independent protein translocase protein TatA	3	0.000464468	0.0259	-1.9	0.000348	0.0259	-1.32	0.0068	0.212	-1.94	0.000282	0.0367	-1.44	0.00372	0.366	190843	177424	238847	145240	501707	169662	330657	208917	138349	205788	90941	404065	214111	323393	196423	311062	1137190	713545	348974	805124
Q31KR4	Q31KR4_SYNE7	Synpcc7942_2325	PBS lyase HEAT-like repeat	7	0.000464468	0.0284	-0.949	0.109	0.309	-0.764	0.191	0.647	-2.63	0.000191	0.0284	-1.03	0.0824	0.692	30903.6	31308.4	31711.2	24646.1	52825.6	36391.6	20498.6	31997.7	5229.66	14153.4	4036.58	23830.6	13846.6	35817	22563.7	53298.5	105283	53086.1	21003.7	89400.5
Q31KM3	Q31KM3_SYNE7	Synpcc7942_2366	Nif11 domain-containing protein	5	0.000464468	0.0295	0.381	0.069	0.251	0.595	0.00741	0.217	0.913	0.000212	0.0295	-0.0555	0.781	0.993	1000090	905315	757557	815865	994908	941196	1090610	991499	1067520	1306730	955170	1834350	508379	757080	593125	730880	806976	643605	583168	642423
Q31RE3	Q31RE3_SYNE7	Synpcc7942_0344	Probable peptidase	7	0.000464468	0.0314	1.42	0.000437	0.0314	0.779	0.0295	0.356	1.06	0.0049	0.126	0.29	0.389	0.902	159726	106229	189537	143416	107916	109235	64108.5	104060	205281	73145.4	166449	67991.5	57431.1	66320.2	74408.2	71554.5	50344.1	66436.5	37020.4	73222.6
Q31RT4	Q31RT4_SYNE7	Synpcc7942_0203	Riboflavin biosynthesis protein RibD	7	0.000464468	0.0314	-0.971	0.000452	0.0314	-0.247	0.289	0.74	-0.395	0.0984	0.392	-0.326	0.167	0.813	94748.4	81493.2	69082.7	48285.7	108007	143494	127190	97151.7	125186	110731	72163.5	127149	130098	109468	87835.2	123142	151279	154390	128039	127042
Q31KG2	Q31KG2_SYNE7	Synpcc7942_2427	3-mercaptopyruvate sulfurtransferase	9	0.000464468	0.032	1.02	0.000475	0.032	0.798	0.00364	0.18	0.94	0.000974	0.0622	0.153	0.53	0.948	452489	376600	308308	205697	403316	231198	247283	254996	275082	302873	265893	393597	151912	225131	175891	163270	162159	176625	131205	171079
Q31NU3	Q31NU3_SYNE7	Synpcc7942_1246	prolycopene isomerase	16	0.000464468	0.0334	0.85	0.000513	0.0334	-0.0174	0.932	0.983	0.266	0.202	0.536	0.0809	0.692	0.981	486954	431510	615500	750256	345486	251699	383708	262787	383736	343257	467918	311911	367070	359203	322714	270683	358751	300389	300842	283862
Q31N82	Q31N82_SYNE7	Synpcc7942_1457	1-acyl-sn-glycerol-3-phosphate acyltransferase	8	0.000464468	0.0347	1.25	0.000549	0.0347	0.852	0.0106	0.253	0.537	0.0887	0.375	0.547	0.0837	0.692	127756	151544	162214	188539	138448	77006.7	119831	152263	117473	83069.3	117420	70910.2	113889	107532	108538	62729.6	51914.9	63075.7	46598	120026
Q31ME1	Q31ME1_SYNE7	Synpcc7942_1748	Methyltransferase type 11 domain-containing protein	5	0.000464468	0.0396	1.65	0.000646	0.0396	0.0281	0.945	0.984	0.812	0.0579	0.322	0.00996	0.98	0.993	136414	132393	179833	197222	64397.1	26405.2	60745.4	68503.5	141465	62476.6	139578	50377.2	75876.3	53751	56452.1	29226.4	77444.5	34843.4	37596.5	64520.6
Q31KG1	Q31KG1_SYNE7	Synpcc7942_2428	Biopolymer transport ExbD like protein	8	0.000464468	0.0404	-1.4	0.000771	0.0404	-0.558	0.124	0.563	-0.795	0.0339	0.273	-0.745	0.0452	0.623	63949.5	112397	72359	70123.5	169165	135672	177004	92750.5	52060.6	150129	113574	220063	102655	127955	103611	164962	276218	181477	199026	177505
Q31KU3	Q31KU3_SYNE7	Synpcc7942_2296	L-glutamine synthetase	5	0.000464468	0.0404	0.809	0.000771	0.0404	0.686	0.00301	0.165	0.436	0.0429	0.29	0.373	0.0784	0.692	90744.8	91600	87261.5	78616.2	83947	73041.2	84313.2	78408.9	58023.4	73444.5	95984.9	49510.1	82042.5	58636.2	66493.6	53226.4	50129.5	44848.1	42145.9	63841.1
Q8GIT3	NDHO_SYNE7	Synpcc7942_2487	NAD(P)H-quinone oxidoreductase subunit O	4	0.000464468	0.0404	-1.53	0.000757	0.0404	-0.614	0.12	0.561	-1.11	0.00843	0.163	-0.53	0.176	0.813	666970	452522	706925	305936	1025600	1043430	1013930	754391	336153	1010070	420656	1431170	828641	1093190	821729	1387800	1272060	1769200	1492560	1335600
Q31K85	Q31K85_SYNE7	Synpcc7942_2504	Lipoprotein	3	0.000464468	0.0404	-0.834	0.000697	0.0404	-0.0491	0.812	0.961	-0.119	0.567	0.829	0.237	0.26	0.863	27690.8	59466.3	32025	50726.3	61003.7	82508.5	71372.1	65634.8	65325.7	75461.6	63152.8	62451.6	98411.2	75903.7	82994.7	84086.4	74315.5	71729.1	68603	73886.5
Q54761	Q54761_SYNE7	Synpcc7942_2564	Biotin carboxyl carrier protein of acetyl-CoA carboxylase	3	0.000464468	0.0404	-2.28	0.000776	0.0404	-1.05	0.0786	0.503	-1.55	0.0133	0.18	-1.08	0.0728	0.678	546364	329129	166566	91665.1	876398	404843	608710	384484	241148	360719	196929	1219450	425300	634956	372016	774865	1855950	1036260	630288	1268110
Q31PX3	Q31PX3_SYNE7	Synpcc7942_0866	Uncharacterized protein	2	0.000464468	0.0404	2.27	0.0007	0.0404	1.02	0.113	0.549	2.47	0.00143	0.0756	0.234	0.668	0.974	7369.16	5874.62	11750.5	8774.96		5378.27	2204.63		5910.17		14871.4		1554.93		1176.71	4347.32	1989.47		1200.04	2048.14
Q31P38	PANCY_SYNE7	Synpcc7942_1151	Bifunctional pantoate ligase/cytidylate kinase	18	0.000464468	0.0414	-0.852	0.000835	0.0414	-0.321	0.148	0.598	-0.328	0.14	0.45	-0.446	0.05	0.623	190805	229646	164071	129688	264462	242111	257056	246504	305043	299277	169519	257650	205541	261519	244485	218328	397411	317918	239067	327520
Q31QS7	Q31QS7_SYNE7	Synpcc7942_0560	ATPase	5	0.000464468	0.0414	-1.14	0.000818	0.0414	-0.374	0.203	0.659	-0.569	0.0604	0.322	-0.639	0.0369	0.605	29962.7	26387	16970.5	29513.1	44700.7	61440.4	33830.5	35602.8	42447.7	47660.1	32727	29168.1	24492	38763.6	43173.2	38702.8	66759.8	78559.4	34232	52026.1
Q935Y1	Q935Y1_SYNE7	Synpcc7942_2511	Coenzyme Q-binding protein COQ10 START domain-containing protein	4	0.000464468	0.0426	-0.955	0.000879	0.0426	-0.439	0.0834	0.511	-0.441	0.0821	0.364	-0.322	0.196	0.816	33654.2	32146.5	28838.6	32759.7	39779.8	46899	60620.4	37806.1	36035.5	64424.8	31797.3	57593.9	53843.4	44348.8	47528.7	52195.9	60548	59324.7	89995.4	44702
Q31ML2	Q31ML2_SYNE7	Synpcc7942_1677	FAD dependent oxidoreductase domain-containing protein	11	0.000464468	0.0439	-2.2	0.000927	0.0439	-1.26	0.0362	0.375	-2.3	0.000621	0.05	-1.81	0.0044	0.366	51687.8	45182	50821.3	56635.6	66784.6	64794.7	369243	57269.7	48380.5	57000.8	46839	39408.6	69429.3	82875	58734.7	58723.1	432849	302426	60435.6	376320
Q31NW0	Q31NW0_SYNE7	Synpcc7942_1229	Precorrin-4 C11-methyltransferase	6	0.000464468	0.0446	-1.01	0.0045	0.0876	-0.69	0.0401	0.385	-1.33	0.000487	0.0446	-0.65	0.0516	0.623	92078.8	94702.6	139720	54883.4	156909	76522.1	114685	118790	73604.3	55479.2	63664.9	107839	135924	113527	90292.2	131209	208192	188606	109075	258884
Q31P86	Q31P86_SYNE7	Synpcc7942_1103	Glucosamine-6-phosphate isomerase 2	5	0.000464468	0.0446	-0.615	0.00338	0.084	-0.419	0.0337	0.372	-0.784	0.000433	0.0446	-0.287	0.132	0.801	68605.1	89544.5	76482.5	75406.7	72678.8	88233	81583.5	116721	70770.8	72835.2	56564.1	76051.5	77125.2	95759.8	99995.9	119013	125687	100089	138734	111722
Q6BBK3	Q6BBK3_SYNE7	Synpcc7942_0361	CP12	2	0.000464468	0.0446	-0.0857	0.783	0.892	-0.683	0.0392	0.382	-1.31	0.000492	0.0446	-0.302	0.339	0.887	92777.6	87963.7	127731	84920.2	43389.5	100535	78674.7	49187.1	35415.2	62130.6	39313.5	34769.4	101341	72081.7	75630.5	87959.6	188695	69596.5	94972.3	90004.2
Q31LS6	Q31LS6_SYNE7	Synpcc7942_1963	LD-carboxypeptidase	5	0.000464468	0.0468	-1.06	0.00101	0.0468	-0.606	0.0376	0.38	-0.532	0.0641	0.323	-0.475	0.0955	0.709	146941	136490	89477.9	127460	179889	191323	179999	129644	133191	225951	137408	238119	130610	149434	204280	289740	329454	203216	278410	231224
Q9Z3G5	Q9Z3G5_SYNE7	Synpcc7942_1823	PBS lyase HEAT-like repeat	12	0.000464468	0.0479	-1.49	0.00107	0.0479	-0.494	0.213	0.664	-0.691	0.088	0.375	-0.709	0.0807	0.692	287396	204119	117195	191499	469580	359651	322065	386657	287408	239401	323015	548138	199810	370817	282438	553974	659422	661326	240386	789387
Q31Q10	Q31Q10_SYNE7	Synpcc7942_0827	Cobalamin synthesis protein cobW-like	8	0.000464468	0.0479	1.05	0.00108	0.0479	0.272	0.327	0.771	0.803	0.00822	0.16	0.484	0.0903	0.692	711280	721251	733923	1265630	626384	483664	435968	414807	1108710	482421	943883	473256	547445	551175	578958	564244	337822	373505	385372	530120
O34125	CLPP2_SYNE7	Synpcc7942_2525	ATP-dependent Clp protease proteolytic subunit 2	5	0.000464468	0.0494	-1.42	0.00114	0.0494	-0.349	0.353	0.788	-0.822	0.0374	0.28	-0.348	0.354	0.891	274321	251916	241770	155395	501285	528940	526187	358244	180282	462297	213143	756994	487453	450361	328168	695267	783352	646787	547582	473547
Q31NF6	Q31NF6_SYNE7	Synpcc7942_1383	Inorganic pyrophosphatase	10	0.000464468	0.0539	-1.45	0.00127	0.0539	-0.864	0.0357	0.372	-1.14	0.00786	0.159	-0.815	0.0462	0.623	1353840	1163300	487923	834882	1808400	1239560	1718540	854055	1467770	514941	1159430	1754190	1380790	1180320	1067870	2166460	2702800	2600320	1817850	2824940
Q31RA0	Q31RA0_SYNE7	Synpcc7942_0387	tRNA threonylcarbamoyladenosine biosynthesis protein TsaE	6	0.000464468	0.0539	-1.01	0.00132	0.0539	-0.635	0.0283	0.353	-0.876	0.00411	0.113	-0.48	0.0882	0.692	121453	84586.2	75819.2	71773.9	154157	100003	99896.4	103327	111303	114879	51175.6	124898	96719.8	134971	146148	128312	202838	202745	146270	154004
Q79PG0	Q79PG0_SYNE7	Synpcc7942_1571	MIP family channel proteins	2	0.000464468	0.0539	-2.53	0.00131	0.0539	-0.0998	0.881	0.974	-0.0687	0.918	0.984	-0.395	0.584	0.963	10574.5	2053.81	1395.04	651.713	14277.5	9183.41	12123.4	10351.3	7129.43	17500.9	9759.43	14729.7		6354.28	15336.5	8068.37	13906.7	14817.3	24030.3	4382.62
Q31QM9	MTND_SYNE7	Synpcc7942_0608	Acireductone dioxygenase	4	0.000464468	0.0543	-1.33	0.00138	0.0543	-0.931	0.0162	0.28	-1.31	0.00156	0.0756	-1.01	0.0104	0.432	49402.8	45278.8	57089.8	96043.8	95230.4	101083	72781.4	52548.8	49688.2	60327.6	38947.2	110734	69215.9	68577.1	56112.3	112536	262485	119863	122008	126861
Q31KJ1	YQGF_SYNE7	Synpcc7942_2398	Putative pre-16S rRNA nuclease	3	0.000464468	0.0543	1.13	0.00138	0.0543	0.913	0.00677	0.212	0.714	0.0275	0.254	0.973	0.00438	0.366	20132.2	18936	17119.4	16413.1	14306.4	15089.6	13820.8	19572.7	14775.5	7902.87	19927.6	14457.7	26846.7	13894.8	13563.7	13636	9039.39	9920.68	6276.71
Q8KPU2	MNME_SYNE7	Synpcc7942_1582	tRNA modification GTPase MnmE	10	0.000464468	0.0549	1.54	0.00145	0.0549	0.218	0.602	0.912	0.963	0.0305	0.261	0.35	0.404	0.909	365558	171378	308952	374953	118206	135061	94219.3	122478	356574	121939	335902	99640.6	194744	98904.9	108558	127317	167827	106895	56540.4	99326.7
Q31NP3	Q31NP3_SYNE7	Synpcc7942_1296	Fe2OG dioxygenase domain-containing protein	5	0.000464468	0.0549	-1.42	0.00142	0.0549	-1.04	0.0129	0.255	-1.46	0.00109	0.0661	-0.903	0.0276	0.564	57549	60809.1	63611.4	72588.7	84932.5	92185.3	87766.1	67187.3	43109	55551.7	48087.2	123822	97808.4	83424.4	50860.7	162872	298787	142565	93116.4	208415
O33700	O33700_SYNE7	Synpcc7942_2578	DUF3110 domain-containing protein	5	0.000464468	0.0563	-0.978	0.00777	0.101	-0.943	0.00977	0.245	-1.33	0.000729	0.0563	-0.84	0.0191	0.5	402662	287403	518019	236858	455120	448154	280930	272824	182304	267883	235053	468478	419874	434152	274787	415487	929105	587248	436074	898383
Q31ME2	Q31ME2_SYNE7	Synpcc7942_1747	NADP-dependent oxidoreductase domain-containing protein	12	0.000464468	0.0581	-0.621	0.00161	0.0581	0.0249	0.883	0.974	-0.625	0.00153	0.0756	-0.236	0.175	0.813	240745	239439	252118	236813	401432	386694	363198	365403	197600	312705	224831	244889	315440	395019	263186	304927	358886	448118	386904	309011
Q31S92	Q31S92_SYNE7	Synpcc7942_0045	TPR repeat	7	0.000464468	0.0581	0.83	0.00158	0.0581	0.231	0.314	0.76	0.378	0.108	0.411	0.108	0.634	0.973	91282.2	88252.2	71293.6	101623	54914	49706.8	70708.4	57441.1	81393	48884.2	78387.2	53413.1	61665.4	57107.7	47689.4	46941.4	71676.6	37008.2	41422.7	53203
Q31LY9	Q31LY9_SYNE7	Synpcc7942_1900	Deoxycytidine triphosphate deaminase	5	0.000464468	0.0581	2.02	0.00162	0.0581	0.476	0.394	0.82	1.39	0.0199	0.223	0.375	0.501	0.937	366089	450962	1392560	1895690	321721	260819	242318	292228	1054340	282030	1147950	222405	338028	207697	289380	220890	169083	230460	128363	317581
Q8GIS6	Q8GIS6_SYNE7	Synpcc7942_2480	Prolyl 4-hydroxylase, alpha subunit	13	0.000464468	0.0596	1.08	0.00172	0.0596	0.837	0.0105	0.253	1.16	0.00095	0.0622	0.204	0.494	0.937	126335	85389.7	50824.5	105058	80930.1	85663.6	61558.3	69156.5	114119	83600.5	92628.3	80928	59031	45306.9	60505.4	31588.6	54323.2	48137.6	45363.6	24465.1
Q31P68	Q31P68_SYNE7	Synpcc7942_1121	Serine/threonine protein kinase	12	0.000464468	0.0596	0.801	0.00169	0.0596	0.388	0.0906	0.523	0.775	0.00222	0.0875	0.283	0.208	0.821	415689	374972	432259	444216	344880	288852	318311	300231	457788	395059	504683	304576	244328	371786	306638	255485	162970	297401	204942	326660
Q31MP0	Q31MP0_SYNE7	Synpcc7942_1649	Rubrerythrin	10	0.000464468	0.0622	-1.34	0.00846	0.104	-0.8	0.0943	0.53	-1.81	0.000869	0.0622	-0.969	0.0466	0.623	313621	219871	267742	105190	470463	282465	309635	210972	125332	136419	94636.3	327610	312888	256389	140644	482555	893347	535248	294930	566098
Q31RV5	Q31RV5_SYNE7	Synpcc7942_0182	Methyltransferase domain-containing protein	2	0.000471921	0.0622	-0.484	0.152	0.358	-0.774	0.0286	0.353	-1.4	0.000984	0.0622	-0.397	0.27	0.865	28001.7	15970.8	18928.2	10247.3	12893	14732.3	18300.4	11151.4	8378	11643		7702.35		22531	15567.8	17263.4	26138.1	18798	16046	42062.3
Q31KV0	KDSA_SYNE7	Synpcc7942_2289	2-dehydro-3-deoxyphosphooctonate aldolase	9	0.000464468	0.0643	0.939	0.0019	0.0643	0.0718	0.784	0.954	0.26	0.327	0.662	-0.138	0.599	0.967	432561	324316	445263	528085	271103	218331	213177	235796	400510	161318	403117	192387	167113	220446	229388	196718	208661	224205	250916	207737
Q31LX2	Q31LX2_SYNE7	Synpcc7942_1917	Permease of the drug/metabolite transporter	2	0.000464468	0.0643	2.03	0.00191	0.0643	1.24	0.0396	0.384	1.16	0.0533	0.31	0.587	0.308	0.879	30329.3	32919.3	32681.2	61508.7	26902.9	11751.1	19930.6	35386.2	24650.4	20399.1	28342	12383.2	5079.64	23178.5	18663.3	16509.9	3658.68	20548.5	5066.45	18732.9
Q31LV5	Q31LV5_SYNE7	Synpcc7942_1934	D-alanyl-D-alanine carboxypeptidase/D-alanyl-D-alanine-endopeptidase	15	0.000464468	0.0661	0.553	0.0465	0.214	-0.262	0.325	0.769	1	0.00114	0.0661	0.459	0.0931	0.701	78040.4	87328	76792.6	92009.8	47705.5	53493	55312.3	35588.9	141321	116592	116247	87117.1	87774.4	63473	69565.6	95630.2	95174.9	32887.5	55137.6	60169.5
Q31N89	Q31N89_SYNE7	Synpcc7942_1450	ATPase	5	0.000464468	0.0662	-0.688	0.002	0.0662	-0.052	0.788	0.954	-0.271	0.172	0.5	-0.081	0.675	0.977	160729	147437	108674	97653.3	221697	172345	195571	196355	127975	194912	155340	206524	185299	185971	195608	200894	209161	210716	164341	234015
Q31KM4	RF3_SYNE7	Synpcc7942_2365	Peptide chain release factor 3	17	0.000464468	0.0679	1.71	0.00221	0.0679	0.375	0.444	0.843	0.46	0.351	0.681	0.519	0.294	0.873	467249	406990	416971	324572	417940	101168	211782	70134.7	211482	105991	306083	115599	286396	157134	227395	91486.7	115752	83559.9	134954	169873
Q31QI5	Q31QI5_SYNE7	Synpcc7942_0652	Uncharacterized protein	13	0.000464468	0.0679	0.751	0.00221	0.0679	0.126	0.557	0.894	0.328	0.136	0.447	0.0667	0.755	0.991	176086	141284	165714	187470	132237	101651	98793	102911	152504	122030	136463	94340.5	106985	96143.8	144457	78093.9	78748.5	120081	116699	87395
Q31MC9	Q31MC9_SYNE7	Synpcc7942_1760	Alanine dehydrogenase	12	0.000464468	0.0679	0.579	0.00215	0.0679	0.343	0.0478	0.422	0.354	0.0421	0.289	0.375	0.0323	0.588	1300310	1151530	955264	1240710	971402	912870	999988	1041020	946359	988439	1018690	997381	1129410	1131590	941153	838177	602824	971572	766281	793901
Q31RW4	Q31RW4_SYNE7	Synpcc7942_0173	3'-Phosphoadenosine 5'-phosphosulfate (PAPS) 3'-phosphatase-like	10	0.000464468	0.0679	-0.673	0.0021	0.0679	-0.114	0.551	0.891	-0.635	0.0033	0.0999	-0.0988	0.604	0.969	561248	489224	584704	403217	681239	778707	726501	791914	433537	549531	415805	726911	698942	825634	656453	839956	738446	967843	709250	825608
Q9Z3H6	RL27_SYNE7	Synpcc7942_1220	Large ribosomal subunit protein bL27	5	0.000464468	0.0679	0.936	0.00219	0.0679	0.514	0.0656	0.475	0.812	0.00622	0.138	0.365	0.18	0.813	2752080	2372280	3047750	3182320	1961230	2166400	1856430	2485590	2822200	1901780	3806640	2195400	1372680	2053000	1705990	2702720	1802160	1290210	976957	2077800
Q31LZ6	Q31LZ6_SYNE7	Synpcc7942_1893	ATPase	11	0.000464468	0.0702	0.888	0.00232	0.0702	0.409	0.12	0.561	0.915	0.00184	0.0816	0.288	0.265	0.863	485455	408772	600784	640278	380675	433889	274273	445568	726065	348902	601572	539044	407499	282673	377475	332362	314787	285703	194155	372286
Q31S84	Q31S84_SYNE7	Synpcc7942_0053	Glycosyltransferase 2-like domain-containing protein	7	0.000464468	0.0719	1.1	0.00245	0.0719	-0.239	0.453	0.851	0.683	0.0415	0.289	0.25	0.432	0.922	173582	314845	236710	375348	131747	103756	95044.9	92054.8	372548	113782	214662	169495	195973	108689	147848	147253	142865	96741.6	113438	147927
Q31MQ1	Y1638_SYNE7	Synpcc7942_1638	UPF0367 protein Synpcc7942_1638	7	0.000464468	0.0756	-0.553	0.00645	0.0975	-0.396	0.0403	0.385	-0.669	0.00155	0.0756	-0.461	0.0192	0.5	330032	334283	429073	482989	470029	423264	411362	431085	323542	411486	304088	409324	474115	444714	307915	453861	622283	591532	482416	595799
Q31LN7	Q31LN7_SYNE7	Synpcc7942_2002	Uncharacterized protein	5	0.000464468	0.0756	1.75	0.00427	0.0863	0.238	0.661	0.929	2	0.0015	0.0756	0.0838	0.877	0.993	52162.9	21822	38054	70276.6	12083.3	28778.7	15787.3	8430.7	79043	53115.6	87179.8	16757	22406.7	16302	11060.9	7461.02	19104.2	6169.17	13876.9	14610.1
Q31PV7	Q31PV7_SYNE7	Synpcc7942_0882	Peptidase S16, lon-like	9	0.000464468	0.0775	-0.762	0.00275	0.0775	-0.401	0.0846	0.512	-0.521	0.0289	0.254	-0.668	0.00705	0.402	51388.8	48079.8	43885.2	37465.6	74813.4	45995.4	53537.6	60047.3	50948.3	47946.6	46438.7	69804.9	52302.8	42610.7	43250.3	54722	95359.9	67877.1	51857.8	100112
Q31MS1	Q31MS1_SYNE7	Synpcc7942_1618	Single-stranded nucleic acid binding R3H	6	0.000464468	0.0775	-1.66	0.00268	0.0775	-0.141	0.77	0.951	-1.02	0.0466	0.302	-0.508	0.3	0.875	67598.2	80426.9	22971.8	36494.7	119019	155187	141003	117796	58569.7	136313	23243.6	145376	63391.6	133535	100304	130686	128974	165048	137063	155580
Q31S65	Q31S65_SYNE7	Synpcc7942_0072	DUF1997 domain-containing protein	6	0.000464468	0.0775	-1.36	0.00273	0.0775	-0.284	0.479	0.866	-0.997	0.0207	0.223	-0.355	0.377	0.902	118096	109677	114822	58768	137291	282536	244147	184543	77730.5	284644	71357.9	153458	177821	233242	180111	191955	201529	312600	383723	158913
Q31KB0	Q31KB0_SYNE7	Synpcc7942_2479	Pilin-like protein	2	0.000464468	0.0778	0.614	0.177	0.388	-1.84	0.000597	0.0778	0.292	0.512	0.797	-0.74	0.135	0.801	402286	167232	200499	458088	46782.2	72772	83728.1	24269.8	528804	161488	195271	151961		105104	121526	103493	199308	146165	240247	161076
Q31MN9	Q31MN9_SYNE7	Synpcc7942_1650	Phosphorylase kinase alpha subunit	33	0.000464468	0.0782	1.03	0.00296	0.0782	0.436	0.163	0.618	0.516	0.103	0.401	0.37	0.234	0.848	445244	593475	472264	538068	393538	249730	348208	375652	440327	241561	652662	231265	361267	273677	371769	291103	286477	153392	261529	333735
Q31PX8	Q31PX8_SYNE7	Synpcc7942_0861	Fatty acid hydroxylase domain-containing protein	17	0.000464468	0.0782	0.796	0.00292	0.0782	0.588	0.0204	0.308	0.237	0.319	0.652	0.43	0.0793	0.692	371781	391923	597537	513482	425439	314042	403279	465896	284893	244574	470696	289280	389066	327542	399143	318482	207431	328649	218258	330508
Q31P83	Q31P83_SYNE7	Synpcc7942_1106	DUF1817 domain-containing protein	7	0.000464468	0.0782	-1.49	0.0029	0.0782	-0.96	0.039	0.381	-1.02	0.0295	0.255	-0.666	0.14	0.801	144258	129048	90459.7	81913.3	172220	87121.5	352668	111994	111226	312749	63827.1	226478	174052	225635	159334	214237	296040	311178	323408	284877
Q7BW13	Q7BW13_SYNE7	Synpcc7942_2106	Integral membrane protein	4	0.000464468	0.0782	-1.05	0.00292	0.0782	0.131	0.674	0.935	-1.05	0.00289	0.0979	-0.412	0.195	0.816	76467.3	64605.1	49364.3	165719	194732	196889	194933	143936	55936.3	91367.8	98288.7	80183.1	78568.8	141883	160457	133758	182530	174047	147985	159304
Q31LI0	SEPF_SYNE7	Synpcc7942_2059	Cell division protein SepF	3	0.000464468	0.0782	1.77	0.00296	0.0782	0.0881	0.866	0.973	1.13	0.0406	0.289	0.0651	0.901	0.993	262152	102405	301804	424951	58664.7	97222.3	79507.6	72213.2	399576	85289	244499	71471.6	80599.4	48195	57799.5	136818	99312	46830	60894.6	90564.4
Q31ND7	Q31ND7_SYNE7	Synpcc7942_1402	DZANK-type domain-containing protein	12	0.000464468	0.0807	0.548	0.00498	0.0898	0.0624	0.719	0.943	0.63	0.00174	0.0807	0.44	0.0194	0.5	745792	684502	691663	659625	481524	475253	509421	519945	663730	707177	744397	835860	693737	593143	573746	730853	509052	554615	319261	565611
Q31N83	Q31N83_SYNE7	Synpcc7942_1456	Malonyl CoA-acyl carrier protein transacylase	5	0.000464468	0.0807	-0.558	0.103	0.301	-0.449	0.185	0.647	-1.2	0.00173	0.0807	-0.497	0.144	0.801	601607	696883	450861	378921	763299	365505	544840	639079	362507	556657	191992	313645	392813	562968	634796	604487	458558	1003680	821156	891433
Q31R28	Q31R28_SYNE7	Synpcc7942_0459	S-(hydroxymethyl)glutathione dehydrogenase	16	0.000464468	0.0822	0.411	0.0156	0.133	0.632	0.000671	0.0822	0.25	0.122	0.434	0.427	0.0125	0.472	974355	870768	1148400	797447	1013880	1003600	1157830	1217240	745311	879117	973630	778295	1059360	974662	899605	873938	712823	735677	604628	783659
Q31LB6	TRPD_SYNE7	Synpcc7942_2123	Anthranilate phosphoribosyltransferase	13	0.000464468	0.0831	0.663	0.00323	0.0831	0.546	0.0119	0.254	0.215	0.284	0.618	0.19	0.343	0.891	1166140	972578	1388370	1431840	1068140	1334960	1019780	1121270	1249280	641476	954941	850916	833035	836735	824510	1056100	883431	663212	786443	778002
Q31PB3	Q31PB3_SYNE7	Synpcc7942_1076	Osmotic signal transduction related protein	2	0.000464468	0.0831	-3.21	0.00322	0.0831	-0.398	0.727	0.943	-1.82	0.0651	0.324	-1.94	0.0687	0.674	1678	1831.2	11476.6	4796.46	26865			23781.8	2238.17	24159.2	13198.7	11067		33489.3	15716.2	1249.28	45117.7	32880.6	30166.7	27477.8
Q31NL4	Q31NL4_SYNE7	Synpcc7942_1325	Replicative DNA helicase	10	0.000464468	0.084	0.691	0.00333	0.084	0.596	0.00926	0.244	-0.0299	0.885	0.971	-0.128	0.538	0.953	118689	128270	188898	159305	150695	116075	120246	167032	102249	77439.9	113016	69317.8	72839.6	98705.9	85633.8	76749	109457	77455.9	82281.7	96598.1
Q31S07	Q31S07_SYNE7	Synpcc7942_0130	Uncharacterized protein	5	0.000464468	0.084	-0.934	0.00338	0.084	-0.915	0.00394	0.183	-0.557	0.059	0.322	-0.286	0.315	0.882	522466	521625	424504	278458	382963	415928	531205	401271	305216	868474	443220	778871	596082	789158	654909	631057	830620	764544	868499	778331
Q31RQ0	Q31RQ0_SYNE7	Synpcc7942_0237	Transketolase	4	0.000464468	0.0842	-1.03	0.00343	0.0842	-0.371	0.239	0.69	-0.606	0.062	0.322	-0.0511	0.869	0.993	60357.4	76539.2	64945.5	62868.3	72219.4	111933	104020	138170	46114.1	126247	76542.8	135843	186938	98820.6	126513	120757	178094	132003	137188	100819
P42079	RPOC1_SYNE7	Synpcc7942_1523	DNA-directed RNA polymerase subunit gamma	23	0.000464468	0.0845	0.579	0.0708	0.253	0.419	0.181	0.647	1.09	0.00194	0.0845	0.763	0.0211	0.517	1498040	1733360	1757810	1844360	1318160	2579380	1969560	806720	2359110	2544880	2876030	2033540	2002290	1680760	1855510	2242250	1591480	759490	881392	1586190
Q31SC8	ASSY_SYNE7	Synpcc7942_0009	Argininosuccinate synthase	20	0.000464468	0.0848	0.916	0.00353	0.0848	0.27	0.336	0.775	0.542	0.0624	0.322	0.104	0.706	0.982	2024440	1598680	1614120	2694720	1442070	1099160	1146090	1291720	2836190	1054130	1547450	1078530	944745	1199630	1245390	1052090	1011770	749108	1231070	1191190
Q31Q56	Q31Q56_SYNE7	Synpcc7942_0781	Phosphoenolpyruvate synthase	18	0.000464468	0.0848	0.613	0.0376	0.195	-0.752	0.0131	0.256	0.986	0.00203	0.0848	0.374	0.188	0.814	183140	218497	323527	184316	96051	82910.1	86301.1	78820.9	345118	165087	392277	300178	287092	207292	154157	133878	156432	141546	163690	120234
P37278	ATCL_SYNE7	Synpcc7942_1082	Calcium-transporting ATPase	15	0.000464468	0.0848	0.739	0.019	0.145	-0.295	0.317	0.76	1.03	0.00203	0.0848	0.0172	0.953	0.993	216092	115845	221015	301510	101059	143980	70245.2	92997.8	355237	174369	218370	279846	102330	131229	120755	139225	129207	156035	102047	104616
Q31Q89	Q31Q89_SYNE7	Synpcc7942_0748	Phage major tail tube protein	10	0.000464468	0.0848	1.66	0.0036	0.0848	1.26	0.0207	0.308	0.899	0.086	0.373	0.382	0.45	0.929	491675	545385	709833	496759	540102	265945	275190	784729	471937	170719	518626	275982	151153	222479	305736	267316	209323	180790	59607.1	422394
Q31QJ5	Q31QJ5_SYNE7	Synpcc7942_0642	thioredoxin-dependent peroxiredoxin	9	0.000464468	0.0848	-0.909	0.00371	0.0848	-0.508	0.0787	0.503	-0.776	0.0108	0.176	-0.42	0.14	0.801	1972710	1821010	1822490	936985	2271520	2197250	2257750	1655140	1152440	2169750	1354790	2620840	2912290	1857440	1833380	2397420	3402770	2651430	3066280	2756470
Q31LH1	Q31LH1_SYNE7	Synpcc7942_2068	Uncharacterized protein	6	0.000464468	0.0848	1.86	0.00368	0.0848	0.903	0.122	0.562	1.87	0.00354	0.102	0.634	0.269	0.865	66190.1	54460.4	293516	292692	54560.4	91357.4	74180.5	59029	211238	97374.2	143690	107848	40496.4	101212	35807.7	70665.9	60062.7	48751.4	44325.8	13759.9
P42452	HEM4_SYNE7	Synpcc7942_0272	Uroporphyrinogen-III synthase	5	0.000464468	0.0848	2.37	0.00371	0.0848	-0.182	0.801	0.959	0.841	0.252	0.583	-0.966	0.19	0.814	902835	706670	1142910	936124	670728	76811.7	110154	102265	656126	167627	1039780	86418.5	58556.4	139707	156676	51446.7	157585	148133	144522	284811
P42451	SUMT_SYNE7	Synpcc7942_0271	Uroporphyrinogen-III C-methyltransferase	3	0.000464468	0.0848	-1.26	0.00374	0.0848	-0.269	0.486	0.869	-1.13	0.00791	0.159	-0.604	0.128	0.796	39466.4	66881.4	57307.1	23486.2	70047.3	108029	94400.9	77672.3	23750.9	57047.9	40067.8	93717.8	47015.6	69607.3	71831.1	93249.8	138313	119664	72818.9	97037.6
Q8KPV1	Q8KPV1_SYNE7	Synpcc7942_1575	Glycogen debranching enzyme	3	0.000465766	0.0848	-2.31	0.00357	0.0848	-1.33	0.0674	0.476	-0.638	0.362	0.69	-0.145	0.846	0.993	10237.3	1252.24	1795.46	12686.6	14642	2057.63	9329.27	15448.4	13140.3	15857.7	10481.6	13600.8		19059.4	20729	15947.9	22013.7	15959.2	16260.8	30482.1
Q31LA5	Q31LA5_SYNE7	Synpcc7942_2134	Cell wall hydrolase/autolysin	15	0.000464468	0.0863	0.981	0.00412	0.0863	-0.0335	0.912	0.979	0.375	0.224	0.557	-0.429	0.167	0.813	334478	318683	551874	588714	249883	180935	160094	287532	398011	180202	412225	218727	126508	196621	190224	146726	214233	260926	245016	166735
Q31LP5	MTNC_SYNE7	Synpcc7942_1994	Enolase-phosphatase E1	8	0.000464468	0.0863	1.53	0.00418	0.0863	0.0943	0.842	0.968	0.528	0.272	0.606	-0.217	0.647	0.973	546614	572293	584990	546440	418563	126184	103985	342370	503515	142787	535905	162213	148690	157924	251728	134232	198207	172300	144312	293741
Q31RE1	Q31RE1_SYNE7	Synpcc7942_0346	Purine nucleoside phosphorylase	6	0.000464468	0.0863	0.56	0.00394	0.0863	0.228	0.194	0.651	0.28	0.115	0.426	0.0708	0.681	0.978	652635	673692	601567	658928	606988	476965	454836	527247	452990	473315	599626	623831	344668	493014	543434	485919	385972	502513	426279	446042
Q31KQ1	Q31KQ1_SYNE7	Synpcc7942_2338	TonB C-terminal domain-containing protein	4	0.000464468	0.0863	-0.909	0.00417	0.0863	0.268	0.346	0.784	0.12	0.671	0.889	0.0933	0.74	0.99	39495.5	38748.4	27320.5	44491.3	66627.4	101216	85928.5	83763.3	53247.2	94950.4	65671.6	96904	60657	77609.1	60756.9	104573	100667	79049.9	41133.4	70555.5
Q31QJ9	Q31QJ9_SYNE7	Synpcc7942_0638	lactoylglutathione lyase	4	0.000464468	0.0863	0.863	0.00412	0.0863	0.144	0.591	0.912	0.367	0.178	0.508	0.191	0.477	0.937	810979	578496	774284	1196410	615498	468300	472702	434139	957306	538725	397326	536757	468111	482211	437703	681887	407499	472901	569129	362139
Q31MF0	Q31MF0_SYNE7	Synpcc7942_1739	Transcriptional regulator, MerR family	3	0.000464468	0.0863	-1.89	0.00421	0.0863	0.0784	0.893	0.974	-0.808	0.178	0.508	-0.258	0.66	0.973	2986.6	7761.13	12961.3	1654.85	16568.3	27385.2	14636.5	17653.1	7807.28	20648.9	13892.6	4481.98	8286.96	17889.5	9943.98	31288.6	13192.5	24981	14690.3	19485.4
Q31PS4	Q31PS4_SYNE7	Synpcc7942_0915	3-dehydroquinate dehydratase	3	0.000464468	0.0863	-2.31	0.00422	0.0863	-1.17	0.113	0.549	-1.43	0.0584	0.322	-0.399	0.579	0.963	53311.8	42917	12918.3	11659.7	72817.4	76754	55717.5	25918.4	13841.1	93662	16445.8	188719	87521.7	94369.1	60523.7	138857	163629	138360	120292	77025.9
Q31QT8	Q31QT8_SYNE7	Synpcc7942_0549	Integral membrane protein TerC	3	0.000464468	0.0863	2.12	0.00424	0.0863	1.22	0.0761	0.499	2.11	0.00441	0.117	0.743	0.266	0.863	39764.5	12687.3	68801.3	72932.7	36313.6	13159.2	9595.28	45264.9	79035.7	26979.9	56448.4	20331.5	11136.5	15855.9	36478.7	8637.68	6707.11	6372.33	8201.15	20222.3
Q31QX3	Q31QX3_SYNE7	Synpcc7942_0514	Organic solvent tolerance-like N-terminal domain-containing protein	3	0.000464468	0.0863	1.97	0.00413	0.0863	0.264	0.664	0.93	0.977	0.12	0.428	0.647	0.293	0.873	157272	91484.3	215908	256982	65001.3	51774.6	25302.8	83823.9	159670	28527.9	200814	56358.5	67149.2	54682.1	55397.9	101534	97059.2	30801.9	17707.8	64877.6
Q8GMR9	Q8GMR9_SYNE7	Synpcc7942_0451	Esterase	2	0.000474608	0.0863	-4.02	0.00413	0.0863	-2.95	0.013	0.256	-2.17	0.0766	0.35	-3.49	0.00498	0.366		1367.28	913.604			5158.3	1824.49	1385.2		1510.77		10751.6		1626.1	416.859	6229.52	30707.9	8920.14	21902
Q31Q47	Q31Q47_SYNE7	Synpcc7942_0790	RNA-binding region RNP-1	8	0.000464468	0.0866	1.67	0.00436	0.0866	0.427	0.415	0.828	1	0.0662	0.325	0.454	0.387	0.902	1336200	1126810	1464580	1941480	877800	522874	567133	522629	1958570	471792	2034240	356125	1092580	450055	576689	517547	411838	265557	386037	986296
Q31N19	RS20_SYNE7	Synpcc7942_1520	Small ribosomal subunit protein bS20	2	0.000464468	0.0866	1.4	0.00435	0.0866	0.661	0.142	0.591	1.16	0.0151	0.194	1.28	0.0084	0.402	101885	196419	132757	163207	107148	72464.4	101026	70272.4	192706	78241.5	191720	75401	232546	124633	136848	76285.7	48773.1	35476	38411.7	132673
Q31N79	Q31N79_SYNE7	Synpcc7942_1460	Ycf34	2	0.000464468	0.0868	0.63	0.103	0.3	0.0406	0.913	0.979	1.31	0.00212	0.0868	0.215	0.565	0.96	31037.2	29694.3	63159.7	31809.1	17021.8	32596.6	21404	30440.1	75027	43456.6	41046	92428.4	38174.8	21101.4	19511.6	37285.7	24167.1	18671.1	43279.3	16543.1
Q31MY6	Q31MY6_SYNE7	Synpcc7942_1553	Phosphoesterase PHP-like	11	0.000464468	0.0873	-1.65	0.00444	0.0873	-1.65	0.00431	0.183	-1.53	0.00738	0.152	-1.25	0.0238	0.538	34635.8	29768.4	34509.8	11002	38417.9	40375.1	15435	16051.8	20060.6	23757.1	16569.4	68741	21367.8	35641.9	23479.5	65783.9	73089.6	114027	48430.5	93325.1
Q31KP0	Q31KP0_SYNE7	Synpcc7942_2349	Twitching motility protein	20	0.000464468	0.0875	0.667	0.00503	0.0898	0.409	0.0657	0.475	0.745	0.0022	0.0875	0.308	0.156	0.813	677699	687694	499827	630234	481036	466043	695087	460817	742324	524390	604108	775575	653069	354139	486358	483441	413706	310852	443416	405540
Q31PF1	Q31PF1_SYNE7	Synpcc7942_1038	Photosystem II oxygen-evolving complex 23K protein	2	0.000464468	0.0876	-1.4	0.00454	0.0876	-0.6	0.181	0.647	-0.53	0.234	0.568	-0.0112	0.979	0.993	12268.2	18130.5	9785.92	6319.61	7951.62	28144.9	17342.9	32422.3	12588.8	26726.2	15313.1	29667.8	24955.7	41136.8	24813.8	25301.7	20542.7	48265.3	21514.6	31171.4
Q31NH9	Q31NH9_SYNE7	Synpcc7942_1360	Cell envelope-related transcriptional attenuator	21	0.000464468	0.0885	0.554	0.00473	0.0885	0.646	0.00146	0.127	0.231	0.196	0.53	0.269	0.135	0.801	365386	371978	385214	324701	342036	419916	344305	442834	275057	302010	349396	238752	252361	310227	329494	298721	252854	222187	202739	320858
Q31MI0	Q31MI0_SYNE7	Synpcc7942_1709	Small GTP-binding protein domain	20	0.000464468	0.0885	0.88	0.00469	0.0885	0.324	0.25	0.699	0.699	0.0196	0.222	-0.0412	0.881	0.993	144849	159938	247372	223267	118637	136853	103368	163095	211334	121115	294641	102577	102273	96649.5	105498	95290.4	108549	88774.8	104616	110509
Q31JX7	Q31JX7_SYNE7	Synpcc7942_2612	Threonine synthase	12	0.000464468	0.0885	0.741	0.00476	0.0885	0.272	0.252	0.699	0.187	0.426	0.749	0.156	0.505	0.937	1164540	1295190	1225130	1267180	961785	827989	796079	1007300	1225470	515055	1149930	695357	1069350	695518	750718	829627	828761	693329	659572	792637
Q31KR3	Q31KR3_SYNE7	Synpcc7942_2326	SIMPL domain-containing protein	6	0.000464468	0.0885	0.73	0.00471	0.0885	0.0247	0.914	0.979	0.666	0.00872	0.165	0.104	0.652	0.973	366960	331344	265486	391295	257003	192310	180683	200203	293603	246271	396422	369061	158861	206921	200497	337585	162347	206012	214263	232960
Q31NF3	Q31NF3_SYNE7	Synpcc7942_1386	Cob(I)yrinic acid a,c-diamide adenosyltransferase	10	0.000464468	0.0898	0.847	0.00498	0.0898	0.32	0.243	0.691	0.763	0.01	0.176	0.279	0.306	0.879	104163	92971.7	100765	179523	105062	69297.9	63440.8	87818.3	144826	98161.2	147924	65834.8	65241.4	99943.5	83832.1	66206.7	60869.9	65746.1	65171.4	64077.2
Q31JU4	Q31JU4_SYNE7	Synpcc7942_B2634	DUF1254 domain-containing protein	8	0.000464468	0.0898	0.666	0.0051	0.0898	-0.476	0.035	0.372	0.593	0.0109	0.176	-0.00571	0.978	0.993	178785	183378	150676	124286	98895.7	52637.6	60023.5	82948.9	177586	114429	163811	150765	94073.2	109514	102061	90763.7	99720.9	97367.6	83642	119388
Q8GMQ3	Q8GMQ3_SYNE7	Synpcc7942_0426	Condensin subunit ScpB	7	0.000464468	0.0898	-0.622	0.00506	0.0898	-0.195	0.329	0.771	-0.648	0.00378	0.105	-0.278	0.17	0.813	86280.6	67601.2	95989.4	76881.4	95755.6	125652	121189	96375.6	61047.5	100243	68446.7	95618.2	89340.8	101506	96556.6	127554	103193	147093	121348	131160
Q31PS0	Q31PS0_SYNE7	Synpcc7942_0919	YlqD protein	6	0.000464468	0.0898	-1.2	0.0051	0.0898	-0.761	0.0579	0.455	-1.14	0.00699	0.149	-0.84	0.0383	0.615	359428	261917	430178	228877	599912	357501	462621	314121	250209	268434	221793	723215	232643	490838	340105	644794	1009900	733011	517684	670225
Q31JY8	Q31JY8_SYNE7	Synpcc7942_2601	Cytochrome aa3 controlling protein	2	0.000464468	0.0898	1.64	0.00513	0.0898	0.798	0.163	0.618	1.29	0.0214	0.226	1.46	0.0168	0.497	18540.9	17186.6	12156.3	23491.4	7216.76	14460.5		8738.2	16476	21254.9	15054.8	6533.97		20299.4	9153.42	19320.3	8028.34	14232.2	2232.6	3791.86
Q31QH7	Q31QH7_SYNE7	Synpcc7942_0660	Arogenate dehydrogenase (NADP)	8	0.000464468	0.0916	-0.877	0.00536	0.0916	-0.348	0.225	0.674	-0.659	0.0287	0.254	-0.237	0.403	0.909	81215.7	77502.2	85195.4	54383.6	104479	107125	139895	80754.3	49342.1	134646	65659.1	122552	128570	112652	108405	109650	168476	107662	128373	142593
Q31NE1	Q31NE1_SYNE7	Synpcc7942_1398	cellulose synthase (UDP-forming)	7	0.000464468	0.0916	1.16	0.00534	0.0916	0.567	0.136	0.583	0.57	0.135	0.446	-0.0325	0.935	0.993	20813.8	23744.6	18728.6	17274.3	18564.1	9318.64	9522.22	18760.9	14636.9	8619.25	15922.5	15497.3		11336.8	15062.6	3920.26	9718.08	7489.97	7546.97	11665.4
P63200	RS12_SYNE7	Synpcc7942_0887	Small ribosomal subunit protein uS12	5	0.000464468	0.0916	1.05	0.00529	0.0916	0.305	0.369	0.796	0.237	0.483	0.78	0.613	0.0807	0.692	436743	632629	904573	1763330	444588	522216	615303	390004	409824	484369	573592	405376	677685	651310	510000	581246	599939	260830	358446	426800
Q31N17	RPOB_SYNE7	Synpcc7942_1522	DNA-directed RNA polymerase subunit beta	65	0.000464468	0.0917	0.933	0.03	0.177	0.506	0.218	0.669	1.4	0.00241	0.0917	0.917	0.0327	0.588	701412	859666	806776	1044360	591005	1293050	683010	297155	1575530	1123330	1486900	700456	850820	770130	723548	1022970	728715	326478	247973	647305
Q31MY2	Q31MY2_SYNE7	Synpcc7942_1557	RNA polymerase sigma factor	10	0.000464468	0.0917	0.561	0.113	0.314	-0.0755	0.825	0.963	1.19	0.00246	0.0917	0.574	0.105	0.742	38564.6	42098	30471	37286.7	18038.3	49471.8	26710.6	13238.1	42197.8	86870.4	55796.3	50904.9	53912.3	36161.2	26401.4	37106.7	25826.2	24195.7	33351.7	18664.3
Q31P48	Q31P48_SYNE7	Synpcc7942_1141	Mo-dependent nitrogenase C-terminal domain-containing protein	8	0.000464468	0.0929	-0.9	0.00555	0.0929	-0.649	0.0356	0.372	-0.68	0.0284	0.254	-0.68	0.0284	0.564	322469	229090	205002	162512	383973	303729	259187	163264	218953	362558	162131	351130	262433	297167	222005	261057	511788	392536	383837	386526
Q31KZ8	Q31KZ8_SYNE7	Synpcc7942_2241	DUF4349 domain-containing protein	7	0.000464468	0.0929	1.13	0.00562	0.0929	0.733	0.0567	0.451	1.15	0.00515	0.128	0.475	0.203	0.819	368810	177508	152139	202049	220216	154175	129621	150951	343076	107317	341170	166734	125602	172387	159698	93965.2	82062.1	142601	83310.7	89220.2
P52691	LRRA_SYNE7	Synpcc7942_2418	Probable HTH-type transcriptional regulator LrrA	3	0.000464468	0.0929	2.26	0.00561	0.0929	0.656	0.382	0.809	0.621	0.384	0.717	0.51	0.495	0.937	21398.9	15907.4	23511.4	17582.1	9074.19		3010.54	9421.17	20293.3	3729.42	6041.21	3243.89	8550.24	4306.72	5149.85				2206.04	7382.26
Q31KJ0	Q31KJ0_SYNE7	Synpcc7942_2399	N-acetyltransferase domain-containing protein	3	0.000464468	0.0929	1.44	0.0055	0.0929	0.414	0.375	0.804	0.716	0.133	0.443	0.33	0.478	0.937	50585.8	60787.1	36707.7	57556	37632.4	10410.5	26759.2	36273.4	31367.5	25274.6	48158.5	23016.3	30883.9	21116.3	39862.3	11584.2	19105	11977.9	13086.8	40306.1
Q31P77	Q31P77_SYNE7	Synpcc7942_1112	Pseudouridine synthase	10	0.000464468	0.0936	1.1	0.00764	0.101	0.536	0.16	0.615	1.28	0.00256	0.0936	0.842	0.0334	0.59	45327.9	54821.7	54560.1	69081.4	37229.9	64368.7	25829.2	31797.8	83200.7	39384.9	100502	47173.4	59465.3	27801.4	47373.6	58764.3	35339	22066.8	15144.2	37718.9
Q31P06	Q31P06_SYNE7	Synpcc7942_1183	HEAT repeat domain-containing protein	7	0.000464468	0.095	1.17	0.00579	0.095	0.0785	0.836	0.965	0.778	0.0514	0.309	0.605	0.122	0.785	128837	112696	98756.8	129599	74147.8	33431	36775	99247.5	85891.7	51498.6	144219	98722.3	84982.1	70110.5	89082.3	73348.9	60693	52324	27024.8	84800.9
Q31KI7	Q31KI7_SYNE7	Synpcc7942_2402	Agmatine deiminase	9	0.000464468	0.0953	-0.824	0.00592	0.0953	0.00226	0.993	0.997	-0.742	0.0116	0.176	-0.365	0.184	0.813	322175	226444	366604	212036	501854	471822	543194	436302	295245	380962	162937	388569	279694	403473	379390	473464	540964	508268	365458	554983
Q31KR1	Q31KR1_SYNE7	Synpcc7942_2328	TPR repeat	7	0.000464468	0.0953	-0.867	0.00599	0.0953	-0.331	0.25	0.699	-0.382	0.187	0.516	0.000898	0.997	0.999	47227.7	67151.2	52289	43235.3	69058.4	77564.1	81575	72562.9	51788	111555	41235.8	115584	97295.3	115426	81042.3	87362.9	78044.4	99722.4	116618	87388.3
Q31PK7	Q31PK7_SYNE7	Synpcc7942_0982	Coenzyme Q-binding protein COQ10 START domain-containing protein	5	0.000464468	0.0953	1.5	0.00603	0.0953	0.00196	0.997	0.998	0.673	0.178	0.508	-0.349	0.477	0.937	224842	116408	114953	264341	84432.2	41664.4	42870.6	83945.9	291884	50448.3	110496	49993.5	49119.3	45389.4	60311.8	35591.1	37880.5	56216.6	60779.5	97283.7
Q31LZ7	TRHO_SYNE7	Synpcc7942_1892	tRNA uridine(34) hydroxylase	4	0.000464468	0.0953	1.44	0.00595	0.0953	1.06	0.0344	0.372	1.5	0.00443	0.117	0.727	0.133	0.801	71225.3	52745.4	66784.7	64579.6	49187	72126.3	24425.2	64491.9	57386.2	62393.1	64359.9	83583.4	42827.4	30584.3	33076.8	51617.9	35220.2	42597.7	6132.24	32387.8
Q31P44	Q31P44_SYNE7	Synpcc7942_1145	Glutaredoxin	3	0.000464468	0.0953	-1.19	0.00599	0.0953	-0.871	0.0357	0.372	-0.945	0.024	0.24	-1.16	0.00732	0.402	578702	465824	460877	224018	823904	428483	540516	358106	459119	396799	333449	915918	240397	521487	387392	632039	1290540	881013	629030	1067590
Q31QV1	ACP_SYNE7	Synpcc7942_0536	Acyl carrier protein	2	0.000464468	0.0962	-1.07	0.00614	0.0962	-0.92	0.0156	0.28	-1.09	0.00549	0.133	-1.1	0.00507	0.366	1043900	635339	881097	580835	1076740	832367	838957	683639	569635	779667	534351	1361810	543316	858668	554088	1207590	2547950	1117500	1153370	2005850
Q31R79	TRPF_SYNE7	Synpcc7942_0408	N-(5'-phosphoribosyl)anthranilate isomerase	4	0.000464468	0.0963	-0.569	0.00646	0.0975	-0.201	0.29	0.74	-0.643	0.00268	0.0963	-0.365	0.0637	0.646	493216	430896	438091	352067	611710	533037	463275	602023	355638	436826	350124	490742	382175	576518	519783	504347	582850	696911	508954	768622
Q31KG4	Q31KG4_SYNE7	Synpcc7942_2425	Chaperon-like protein for quinone binding in photosystem II	15	0.000464468	0.0965	-0.0826	0.682	0.827	-0.315	0.13	0.572	-0.69	0.00273	0.0965	-0.0827	0.682	0.978	465776	449381	579284	457311	421606	312749	451023	489165	245997	345292	326308	371226	438119	501747	454375	555072	633603	601059	364925	501730
P50022	DNAK3_SYNE7	Synpcc7942_2580	Chaperone protein dnaK3	25	0.000464468	0.0972	0.762	0.0316	0.181	0.109	0.742	0.944	1.13	0.00279	0.0972	0.399	0.237	0.851	133458	155066	306620	303343	96811.2	181913	158228	112952	513854	236900	238749	184815	192628	149384	154312	158390	143527	87369.1	139298	133051
Q31N73	Q31N73_SYNE7	Synpcc7942_1466	Cysteine synthase	13	0.000464468	0.0975	0.695	0.0066	0.0975	-0.0535	0.815	0.961	0.381	0.109	0.413	0.127	0.581	0.963	621153	526315	630303	540160	531736	256164	288496	355597	655761	346775	523708	391875	315291	366606	463978	429775	360262	368697	346172	352537
Q31S57	Q31S57_SYNE7	Synpcc7942_0080	Probable ABC transporter permease protein	10	0.000464468	0.0975	0.677	0.00637	0.0975	0.254	0.261	0.709	0.436	0.062	0.322	-0.14	0.529	0.948	167339	164252	176770	185825	127446	107877	119936	169685	174780	114240	182372	127161	91265.8	120164	109393	78049.9	151461	87348.6	85798.5	121758
Q31KN1	Q31KN1_SYNE7	Synpcc7942_2358	Nitrilase-like	9	0.000464468	0.0975	-0.538	0.00633	0.0975	0.102	0.566	0.898	-0.446	0.0196	0.222	-0.0766	0.665	0.973	1463730	1208000	976596	1193450	1881340	1738140	1783610	2078770	1217190	1558330	921241	1520900	1554760	1706880	1762480	1581420	1659390	1762480	1969300	1588160
Q31QS9	Q31QS9_SYNE7	Synpcc7942_0558	Molecular chaperone DnaJ	9	0.000464468	0.0975	0.826	0.00655	0.0975	0.425	0.13	0.572	0.659	0.0245	0.241	0.148	0.589	0.963	749324	296668	641067	695956	338663	482518	434515	460356	566266	464037	548354	433750	256915	435692	338628	399394	388507	381293	227457	298290
Q31NL8	Q31NL8_SYNE7	Synpcc7942_1321	Uncharacterized protein	8	0.000464468	0.0975	1.34	0.00631	0.0975	0.187	0.672	0.934	0.7	0.124	0.435	0.0394	0.929	0.993	186367	221227	196282	385790	133155	78940.1	77498.2	155774	345431	74695.9	229730	88726.4	79046	101981	131945	79304	87684.9	114301	55066	137012
Q31MF9	Q31MF9_SYNE7	Synpcc7942_1730	Thioredoxin domain-containing protein	5	0.000464468	0.0975	-1.28	0.00653	0.0975	-1.3	0.00608	0.212	-1.14	0.0133	0.18	-1.23	0.00849	0.402	308528	233960	213293	139983	324068	182571	228590	153377	194319	180404	171702	525294	171504	228979	180538	349520	850948	526988	236859	709506
Q31PK8	Q31PK8_SYNE7	Synpcc7942_0981	Helicase HerA central domain-containing protein	9	0.000464468	0.0979	0.0597	0.801	0.899	0.648	0.0126	0.254	0.804	0.00296	0.0979	0.323	0.184	0.813	17638.3	19242.3	22528.8	24089	25084.2	45591.6	33501.5	24563.6	41628	45367.6	32022.2	23958	24368.1	28396.9	29763.9	18544	22630	17772.1	18940.7	20488.6
Q31SC4	Q31SC4_SYNE7	Synpcc7942_0013	HTH cro/C1-type domain-containing protein	5	0.000464468	0.0979	-1.01	0.0463	0.214	-1.01	0.046	0.419	-1.63	0.00292	0.0979	-0.117	0.807	0.993	191558	201942	263789	288587	220487	308906	258985	166338	75640.4	336073	104959	199450	527446	231916	312679	922651	701414	473064	220521	667378
Q31KH4	SYK_SYNE7	Synpcc7942_2415	Lysine--tRNA ligase	23	0.000464468	0.098	0.745	0.00677	0.098	0.136	0.582	0.91	0.488	0.0599	0.322	0.12	0.628	0.973	562044	445178	663166	647885	389688	385017	375405	353406	456829	546098	590289	358919	422112	399249	385257	292940	337718	223670	308988	584555
Q31RF3	ATPF_SYNE7	Synpcc7942_0334	ATP synthase subunit b	9	0.000464468	0.098	-1.13	0.00677	0.098	-0.295	0.436	0.836	-0.592	0.127	0.44	-0.495	0.198	0.816	450167	467252	401838	407743	742540	744145	879312	724889	287053	748805	537632	1338910	502210	615318	530644	1233070	1492330	841515	670733	947497
Q31KW7	Q31KW7_SYNE7	Synpcc7942_2272	2-amino-4-hydroxy-6-hydroxymethyldihydropteridine diphosphokinase	4	0.000464468	0.098	-1.63	0.00675	0.098	-0.764	0.168	0.625	-1.07	0.059	0.322	-0.698	0.206	0.82	19443.8	12380.1	13408	2008.03	21634.3	13754.9	15937.7	15088.5	10895.4	11608.9	8242.45	29126.1	16360.2	19423.1	12785.5	21123.9	33112.9	29442.6	16785.5	36334.1
Q31RF2	ATPD_SYNE7	Synpcc7942_0335	ATP synthase subunit delta	15	0.000464468	0.0982	-0.502	0.00685	0.0982	-0.269	0.119	0.56	-0.556	0.00335	0.0999	-0.388	0.0298	0.578	5136690	4794910	4207210	3604990	4780680	5227590	5675630	5032950	3478660	4397100	4356760	4830740	5413670	4940080	5205450	3684670	6920430	5634760	5977700	6453260
Q54709	OPCA_SYNE7	Synpcc7942_2333	Putative OxPP cycle protein OpcA	12	0.000464468	0.0982	0.536	0.00688	0.0982	0.47	0.0153	0.28	0.601	0.00303	0.0987	0.201	0.267	0.863	358680	359668	277364	332789	313671	289535	295928	369607	377582	338516	308758	361981	276757	345465	246618	199710	186205	246348	260744	225436
Q31ML0	PSB28_SYNE7	Synpcc7942_1679	Photosystem II reaction center Psb28 protein	6	0.000464468	0.0989	-0.31	0.122	0.323	-0.436	0.0346	0.372	-0.652	0.00308	0.0989	-0.496	0.0181	0.5	1182600	1028630	1700780	1556920	1374790	1343540	1147720	1070480	987142	1161410	926889	1173220	960118	1228890	1019150	1598670	1624840	1582090	1826510	1618860
Q31SB9	Q31SB9_SYNE7	Synpcc7942_0018	Glycine--tRNA ligase beta subunit	29	0.000464468	0.0991	0.889	0.00718	0.0991	0.0323	0.913	0.979	0.38	0.21	0.543	-0.0644	0.828	0.993	1419270	1323970	1282470	1635250	743908	726262	759427	894166	2289100	688511	839726	727457	600392	842305	783142	708503	556215	725492	993856	836440
Q31S87	Q31S87_SYNE7	Synpcc7942_0050	Glycosyltransferase	20	0.000464468	0.0991	0.471	0.00718	0.0991	0.43	0.0127	0.254	0.454	0.00911	0.167	0.168	0.293	0.873	464074	449870	387824	489441	369747	406289	540039	435961	384630	459649	461476	463222	304315	373143	410018	367262	296023	310380	375836	310714
Q31PH3	Q31PH3_SYNE7	Synpcc7942_1016	CheW protein	5	0.000464468	0.0991	0.8	0.00718	0.0991	-0.104	0.697	0.938	0.438	0.114	0.424	0.372	0.175	0.813	380226	413457	286830	297175	289865	133483	169679	166517	302244	330935	244708	200617	181279	317159	308369	231216	144094	252485	231856	173036
Q31L55	Q31L55_SYNE7	Synpcc7942_2184	Glutamine amidotransferase type-2 domain-containing protein	3	0.000464468	0.0991	1.91	0.00717	0.0991	1.4	0.0388	0.381	0.25	0.696	0.895	1.03	0.121	0.782	55057.9	53375.6	75224.9	76448.3	51934.3	66613.5	33935.6	35303.3	3317.35	20256.6	62865	39982	32820.7	47073.6	26582.8	35350.3	15926.8	24359.6	7921.34	27487.4
Q31MT3	Q31MT3_SYNE7	Synpcc7942_1606	Beta-Ig-H3/fasciclin	3	0.000464468	0.0991	-0.795	0.007	0.0991	-0.378	0.165	0.618	-0.52	0.0618	0.322	-0.196	0.463	0.937	1588780	1166890	1390240	741896	1609300	1362560	1475690	1879220	1180920	1917830	1274870	1419740	2368000	2274200	1442860	1296310	1736840	2708210	2211740	1666150
Q31PC2	Q31PC2_SYNE7	Synpcc7942_1067	DUF4145 domain-containing protein	2	0.000471921	0.0997	-2.81	0.00727	0.0997	-0.427	0.643	0.924	-1.28	0.199	0.531	-1.23	0.193	0.814	6104.89	1868.35	3869.44	3414.87	21274.2	9699.57	27849	19323.6		31853.6	2203.9	14710.7	5442.15	31554.8	11800.2	5896.39		38796.4	15515.3
Q79PF5	KAIB_SYNE7	Synpcc7942_1217	Circadian clock oscillator protein KaiB	11	0.000464468	0.0999	-0.469	0.0968	0.292	-0.527	0.0645	0.475	-0.907	0.00331	0.0999	-0.605	0.0364	0.603	853089	515878	1112950	643625	876772	705860	687555	630462	441541	694626	381835	799762	611600	771383	598111	765772	1197860	1105790	712498	1225270
Q31KV2	Q31KV2_SYNE7	Synpcc7942_2287	Glycosyl transferase	8	0.000464468	0.0999	1.31	0.0196	0.146	0.749	0.161	0.616	1.74	0.0032	0.0999	0.565	0.285	0.871	74554.8	51635.1	22885.2	140478	38096.5	46290.2	40841.9	35899.9	207457	41653.3	136053	34654.6	36819.1	34638	38078.8	31955.3	31705.2	20764.3	18278.3	26924.3
Q31QP8	Q31QP8_SYNE7	Synpcc7942_0589	Fe-S-cluster oxidoreductase-like	2	0.000464468	0.0999	-0.568	0.0349	0.188	-0.579	0.0317	0.367	-0.844	0.00327	0.0999	-0.46	0.0811	0.692	814268	1034520	1054780	621349	1120650	683083	743760	938576	512849	583286	712359	1203900	1091390	727110	970272	967181	1325260	1199550	1256720	1333630
Q31Q59	Q31Q59_SYNE7	Synpcc7942_0778	Uncharacterized protein	2	0.000464468	0.1	-1.11	0.00735	0.1	-0.702	0.0717	0.48	-0.355	0.346	0.677	-0.51	0.181	0.813	7048.18	4620.09	3314.87	7701.29	5689.16	12602.5	6008.62	5958.4	5536.29	7890.64	9672.55	15897.1	6035.06	7630.32	6755.36	14021.5	15194	8352.07	12674.7	11164.4
Q31KI2	Q31KI2_SYNE7	Synpcc7942_2407	AhpC/TSA antioxidant enzyme domain-containing protein	9	0.000464468	0.101	0.992	0.00773	0.101	0.641	0.0685	0.477	0.62	0.0771	0.351	0.26	0.442	0.924	122323	139307	114029	125400	108857	108721	58346.6	133257	83577	80410.3	123887	104300	37567.9	90076.8	130849	72172	46244.4	82959.7	48653.5	83321.7
Q31LQ1	Q31LQ1_SYNE7	Synpcc7942_1988	Uncharacterized protein	8	0.000464468	0.101	0.592	0.00752	0.101	-0.426	0.044	0.406	0.309	0.134	0.443	-0.0594	0.766	0.993	79392.2	54556.3	78436.5	94142.2	32487	39910.1	41788.6	35067.3	75512.1	59570.4	64918	49884.2	39081.2	48003.7	45495.2	61504.9	52515.7	49038.1	58489.4	41085
Q31PN6	Q31PN6_SYNE7	Synpcc7942_0953	EVE domain-containing protein	7	0.000464468	0.101	1.56	0.00767	0.101	0.12	0.82	0.963	0.934	0.0898	0.376	0.109	0.836	0.993	346257	376164	570478	616977	176918	110682	164577	259410	749097	175635	408643	148422	109738	205444	197007	182717	107739	193080	68660.4	419823
Q31LP1	Q31LP1_SYNE7	Synpcc7942_1998	GAF	6	0.000464468	0.101	-0.767	0.00765	0.101	-0.294	0.264	0.714	-0.316	0.232	0.566	-0.0611	0.814	0.993	150231	140464	92610.7	93478	171198	137130	146802	196822	151652	185062	105426	216078	168148	228567	195173	172644	130897	257106	186597	244282
Q44116	CPCF_SYNE7	Synpcc7942_1055	Phycobilisome maturation protein	4	0.000464468	0.101	-0.688	0.00769	0.101	-0.376	0.118	0.56	-0.713	0.00603	0.138	-0.467	0.0562	0.623	658303	681128	741740	514942	879075	652271	859807	824607	447844	545387	774730	843048	710925	725424	670654	911479	1255090	970567	710791	1330670
Q31RD8	Q31RD8_SYNE7	Synpcc7942_0349	DUF3611 family protein	3	0.000464468	0.101	1.93	0.00775	0.101	0.603	0.361	0.794	1.61	0.0223	0.232	0.332	0.612	0.97	107104	104484	78474.5	378850	75680	59579.1	28589.7	65227.1	310911	41865.9	282497	37227.5	23373.6	42349.6	64575.4	61975.1	28633.5	40143.1	34163.9	40202.6
Q31QN1	Q31QN1_SYNE7	Synpcc7942_0606	Leucyl/phenylalanyl-tRNA--protein transferase	3	0.000464468	0.102	1.15	0.0104	0.111	0.994	0.0325	0.368	1.36	0.00351	0.102	0.975	0.0258	0.562	29559.7	24890.1	13005.2	30350.4	14259.5	28334.3	22194.7		27713.5	26480.6	32339.1	21646.1	17134.4	13295.4	26464	29379.9	12185.1		5589.27	16675.4
Q31PW1	Q31PW1_SYNE7	Synpcc7942_0878	Ribonuclease, Rne/Rng family	25	0.000464468	0.104	1.29	0.00869	0.104	-0.233	0.6	0.912	1.02	0.032	0.268	0.61	0.179	0.813	152960	217181	181064	241435	52488.2	69456.4	80022	73756.9	225026	169673	209966	85485.8	189591	53861.1	111994	195074	148613	38358.6	60896.4	118302
Q31RZ8	Q31RZ8_SYNE7	Synpcc7942_0139	Acetolactate synthase	24	0.000464468	0.104	1.11	0.00905	0.104	-0.051	0.894	0.974	0.798	0.0493	0.305	0.556	0.159	0.813	1162180	1240950	2295670	2400200	956427	632408	523157	1011290	1593900	658172	1792710	1791460	1476050	669129	961768	1813980	739994	633545	705611	1114360
O32463	GSHB_SYNE7	Synpcc7942_2324	Glutathione synthetase	19	0.000464468	0.104	0.899	0.00867	0.104	0.26	0.405	0.82	0.717	0.0304	0.261	0.119	0.7	0.982	1400220	1091440	1276510	1351750	1102240	674060	584410	1033940	1746560	733404	1303660	953810	595046	1002110	968985	525664	622242	895205	454771	861630
Q31QG3	Q31QG3_SYNE7	Synpcc7942_0674	Oxygen-dependent coproporphyrinogen-III oxidase	16	0.000464468	0.104	0.823	0.00845	0.104	0.263	0.357	0.793	0.208	0.464	0.765	0.142	0.616	0.97	1869760	1990450	2590310	2519530	1775040	1019900	1578570	1797850	1908790	838993	2195600	1255600	1297650	1341250	1306200	1617770	1268420	1126420	953690	1820440
Q31R76	TRPA_SYNE7	Synpcc7942_0411	Tryptophan synthase alpha chain	10	0.000464468	0.104	-0.556	0.00889	0.104	0.02	0.917	0.98	-0.414	0.0424	0.289	-0.213	0.274	0.868	735509	635533	483920	489893	857864	912094	796780	877209	617561	671544	626533	632576	535230	766740	845617	824879	886905	932481	621034	1007370
Q31KD3	Q31KD3_SYNE7	Synpcc7942_2456	DUF4335 domain-containing protein	9	0.000464468	0.104	-0.532	0.00853	0.104	-0.187	0.313	0.758	-0.31	0.102	0.4	0.00432	0.981	0.993	677988	636268	712640	554221	750534	856896	861877	800340	536558	884138	775097	856813	1136750	808448	810454	1012380	862791	920423	1140280	822771
Q31LI1	Q31LI1_SYNE7	Synpcc7942_2058	Pyrroline-5-carboxylate reductase	9	0.000464468	0.104	-0.614	0.00879	0.104	-0.187	0.383	0.809	-0.362	0.1	0.395	-0.0965	0.649	0.973	236759	301002	225888	257401	333746	351460	349861	330097	193624	355482	260765	464542	339580	351820	371330	392143	321337	410931	399433	430955
Q31KJ4	Q31KJ4_SYNE7	Synpcc7942_2395	Uncharacterized protein	7	0.000464468	0.104	-1.43	0.00807	0.104	-0.408	0.405	0.82	-1.25	0.0173	0.209	-0.769	0.125	0.796	98948.3	85304.9	92448.4	64683.5	217860	219879	200783	88169.9	46399	133553	62113.1	210893	100272	142654	82000.8	265221	455822	234176	146997	167420
Q31PI4	Q31PI4_SYNE7	Synpcc7942_1005	HAD-superfamily hydrolase subfamily IA, variant 3	6	0.000464468	0.104	-1.35	0.00906	0.104	-0.827	0.0896	0.521	-1.02	0.0396	0.287	-0.607	0.204	0.819	54912.5	34739.3	79158	40862.5	79218.7	83759.1	77877.6	50759.4	46987.5	57009.1	37861.5	150136	113622	69941.8	41995.5	144758	223245	129654	61666.1	145599
Q8KPR0	PDXJ_SYNE7	Synpcc7942_1194	Pyridoxine 5'-phosphate synthase	5	0.000464468	0.104	-0.751	0.00891	0.104	-0.45	0.0958	0.531	-0.562	0.0415	0.289	-0.327	0.217	0.836	391474	419621	427029	369939	522091	422911	404839	669290	318719	503985	393333	693826	562060	547722	408500	668203	805907	733096	428247	822728
Q31LJ9	SFSA_SYNE7	Synpcc7942_2040	Sugar fermentation stimulation protein homolog	5	0.000464468	0.104	1.52	0.00818	0.104	0.625	0.238	0.69	1.1	0.0458	0.3	0.653	0.219	0.837	57216.2	73006.5	105538	101177	55558	42340.4	42499.4	36856.8	75399.9	46348.9	103947	37890.9	32021.6	53512.6	35610.2	65239.7	52778.3	42167.1	6432.05	45552.5
Q31LS9	Q31LS9_SYNE7	Synpcc7942_1960	TIGR02652 family protein	5	0.000464468	0.104	-1.01	0.00888	0.104	0.0437	0.9	0.975	-0.268	0.447	0.757	-0.132	0.705	0.982	47326.2	43799.7	23058.6	31769.9	59235.4	85694.4	90078	61854.4	44176	121556	34138.1	65072.6	54617.9	80206.6	63678.8	62234.6	54167	82229.4	107936	52111.9
Q31RM8	Q31RM8_SYNE7	Synpcc7942_0259	Uncharacterized protein	5	0.000464468	0.104	-0.972	0.0091	0.104	-0.818	0.0242	0.332	-1.04	0.00598	0.138	-0.592	0.0917	0.695	861170	825675	761189	399348	1132510	696776	592365	708663	652722	387137	716600	998795	864242	732654	795209	1230900	1797440	1291660	786692	1753740
Q31JZ1	Q31JZ1_SYNE7	Synpcc7942_2598	Glycosyl transferase	4	0.000464468	0.104	-0.726	0.00832	0.104	-0.0943	0.704	0.94	-0.553	0.0365	0.279	-0.223	0.374	0.902	32631.5	38810.6	42302.4	21834	56438.3	52830.7	48079.9	46970.7	26627.5	58864.6	28016.6	42994.6	57197.9	50741.9	37552.7	43238.2	60003.6	54950.9	52187	50822.4
Q31LX5	Q31LX5_SYNE7	Synpcc7942_1914	Uncharacterized protein	4	0.000464468	0.104	-1.22	0.00844	0.104	-0.646	0.135	0.581	-0.6	0.163	0.489	-0.7	0.107	0.746	105089	98042.7	102229	32649.8	173808	71904.7	160726	84146.1	96475.2	135843	74875.2	195561	93185.9	131042	95928.7	124021	223502	212900	96062.5	221522
Q31RQ4	Q31RQ4_SYNE7	Synpcc7942_0233	Uncharacterized protein	4	0.000464468	0.104	-0.952	0.00833	0.104	-0.112	0.732	0.944	-0.612	0.0729	0.339	-0.219	0.504	0.937	238441	303639	139333	228863	362975	397603	391335	420406	223025	488900	158527	343352	226191	452839	482434	357166	324728	526687	489478	386662
Q31KF9	Q31KF9_SYNE7	Synpcc7942_2430	N(2),N(2)-dimethylguanosine tRNA methyltransferase	3	0.000464468	0.104	0.756	0.00869	0.104	0.324	0.223	0.671	0.05	0.848	0.963	0.488	0.0737	0.678	25776.7	20478.5	25325.6	23438.2	19582.3	15347.6	13482	23313.3	20060.2	11850.7	13953.6	13331.9	21222.8	22437.8	18618.1	16779.9	11420.4	22256.2	8858.01	17100.5
Q31LW0	Q31LW0_SYNE7	Synpcc7942_1929	Cysteine desulfurase	3	0.000464468	0.104	2.2	0.0088	0.104	1.72	0.0338	0.372	1.9	0.0207	0.223	0.705	0.356	0.891	75371.7	59174.6	79567.8	53063.4	61207.3	30747.7	34896.9	74883.7	89470.1	39520	95488.1	24031.6	17698.2	34592	39222.5	12444.8	27954.3	41082.2	2569.06
Q31QV2	PSAC_SYNE7	Synpcc7942_0535	Photosystem I iron-sulfur center	3	0.000464468	0.104	1.08	0.00838	0.104	-0.0501	0.892	0.974	0.624	0.104	0.406	0.35	0.35	0.891	4902310	3428710	5837230	5458300	2425590	1746210	2275470	2409370	8869380	1968860	3868730	2230340	4726720	2230880	2369350	2817500	2446810	2410500	1795160	2520060
Q31KU1	RUVA_SYNE7	Synpcc7942_2298	Holliday junction branch migration complex subunit RuvA	2	0.000464468	0.104	1.01	0.00911	0.104	0.774	0.0377	0.38	0.747	0.0442	0.293	0.596	0.101	0.733	35360.9	36595.4	49848.2	31551.3	31233.8	46144.7	29561.2	24745.5	23380.5	43719.3	25800.9	37055.9	22364.3	31193.5	35544	25948.8	27041.9	25932.5	9385.72
Q935Y0	Q935Y0_SYNE7	Synpcc7942_2510	translation initiation factor IF-1	2	0.000464468	0.104	2.24	0.00826	0.104	0.454	0.554	0.892	1.78	0.0295	0.255	0.242	0.752	0.991	197588	151582	465195	433095	120080	97235.5	24027.6	153584	531290	64906.7	392983	126126	23588.7	113842	66264.8	134372	58192.1	101996	20407.9	100907
Q31PW0	RNH2_SYNE7	Synpcc7942_0879	Ribonuclease HII	2	0.000464468	0.105	0.46	0.539	0.73	0.191	0.786	0.954	2.92	0.00379	0.105	1.49	0.0879	0.692	1409.83	3216.11		1922.62	2000.13	2428.48	1811.61	967.439		4381.09	29282.7		2919.35			6061.51		1114.31		2008.62
Q31K30	RL9_SYNE7	Synpcc7942_2559	Large ribosomal subunit protein bL9	11	0.000464468	0.106	0.562	0.00962	0.106	0.176	0.376	0.804	0.548	0.0111	0.176	0.173	0.383	0.902	1772050	1992080	2379160	2207780	1319450	1609270	1658680	1807100	2893300	1710340	2373490	1521930	1693000	1578140	1473000	1604470	1725050	1225600	1426960	1295330
Q31QN9	Q31QN9_SYNE7	Synpcc7942_0598	Peptidoglycan-binding LysM	10	0.000464468	0.106	0.835	0.00949	0.106	0.809	0.0116	0.254	0.562	0.0663	0.325	-0.173	0.555	0.959	58723.2	52261.8	47716.1	44768.4	35219.7	58262.9	62145.8	47787.7	43665.4	39242.1	55318	32444.3	20358.7	25934.4	36775.7	20645.3	29414.2	15750.6	29993.5	46559.5
P31160	RL15_SYNE7	Synpcc7942_2215	Large ribosomal subunit protein uL15	7	0.000464468	0.106	1.47	0.00935	0.106	0.192	0.707	0.94	1.21	0.0276	0.254	0.385	0.454	0.935	669933	379538	1131360	1170080	234305	355689	505239	233754	2221290	349060	788763	268210	368623	350380	346732	374804	289937	199226	307650	324810
Q31L58	Q31L58_SYNE7	Synpcc7942_2181	Zinc metalloprotease	7	0.000464468	0.106	0.814	0.00946	0.106	0.152	0.594	0.912	0.519	0.0804	0.36	0.366	0.207	0.82	167699	156669	158300	232312	134555	84987.8	125380	107523	238647	82874.6	195207	110409	119642	103080	160867	140771	109836	93191.3	83596.8	118231
Q31PS9	Q31PS9_SYNE7	Synpcc7942_0910	TPR repeat	7	0.000464468	0.106	-1.31	0.00957	0.106	-0.022	0.962	0.987	-0.33	0.474	0.772	0.0341	0.941	0.993	152305	256424	141173	267727	399970	816337	493074	324123	156827	687746	270224	763186	323046	541816	426165	817230	664064	512227	496081	328664
Q31Q14	Q31Q14_SYNE7	Synpcc7942_0823	Permease	2	0.000464468	0.106	0.639	0.00962	0.106	0.146	0.517	0.887	0.587	0.016	0.199	0.138	0.539	0.953	61321.5	48013	32293	56459	35920.3	39779.2	33061.6	28924.4	48468.3	58591.3	44433.8	36793.6	41529.1	31210.3	26108.7	39547.7	29771.6	39217.8	27005	28939.3
Q31QF9	Q31QF9_SYNE7	Synpcc7942_0678	3'-5' exonuclease	7	0.000464468	0.107	-1.21	0.00973	0.107	-0.474	0.272	0.722	-0.925	0.0404	0.289	-0.0631	0.882	0.993	507052	377648	233022	281814	387109	395649	1008600	629192	238469	663511	327431	537440	1027060	814055	487682	745290	352974	873872	1223620	959181
Q31Q26	Q31Q26_SYNE7	Synpcc7942_0811	Na+/H+ antiporter	5	0.000464468	0.107	1.34	0.00987	0.107	0.269	0.57	0.902	1.15	0.0236	0.239	0.154	0.745	0.99	145563	132886	143330	306508	105037	68918.4	49333.7	120692	400570	54880.1	212607	106565	109436	54262.3	81372.6	64793.9	76829.7	56783.5	66902.3	70033.9
Q31KG5	Q31KG5_SYNE7	Synpcc7942_2424	Glycerophosphoryl diester phosphodiesterase membrane domain-containing protein	2	0.000464468	0.107	0.603	0.00983	0.107	-0.435	0.0517	0.436	0.312	0.153	0.474	0.00594	0.978	0.993	647306	621696	521226	623062	347058	215884	254209	385014	461044	420485	532664	563690	491519	374153	439575	308393	474748	312554	462620	357244
Q31Q45	Q31Q45_SYNE7	Synpcc7942_0792	Multidrug efflux MFS transporter	4	0.000464468	0.109	-0.679	0.0101	0.109	0.0341	0.887	0.974	-0.331	0.178	0.508	-0.205	0.396	0.908	42322.6	52354.1	56527.9	47251.3	71598.6	100809	89011	66502.9	43327.1	91421.6	52351.8	74871.3	53239.6	74389.6	71769.2	77447.5	75924.5	75561.7	108860	62246.4
Q31RF6	ATP6_SYNE7	Synpcc7942_0331	ATP synthase subunit a	9	0.000464468	0.112	-0.699	0.0105	0.112	-0.09	0.717	0.943	-0.334	0.189	0.516	-0.0733	0.768	0.993	750702	881328	468233	644680	952213	1115730	1100640	924718	498815	1150330	921703	1039000	755756	1079670	1205870	1151300	1066630	1208700	994910	1082080
Q31K17	Q31K17_SYNE7	Synpcc7942_2572	DUF1825 domain-containing protein	3	0.000464468	0.113	-1.17	0.0107	0.113	-0.913	0.0271	0.351	-1.07	0.0116	0.176	-1.17	0.00642	0.383	29069	35756.8	42418.2		67702.6	27425.2	43053.9	39724.1	24090.2	37994.8	27778	81154.2	25726.1	41290.1	28000.8	51870.7	106541	83901.4	46910.8	95270.3
Q31S93	Q31S93_SYNE7	Synpcc7942_0044	FAD dependent oxidoreductase	15	0.000464468	0.114	-0.289	0.564	0.748	-1.93	0.00102	0.114	-1.11	0.0362	0.278	-0.251	0.616	0.97	175436	172479	238795	162692	97832.5	14439.6	54971.3	160216	97451.3	67917.1	118340	152210	226111	136669	193308	218487	219024	178593	265591	252172
Q31SB0	Q31SB0_SYNE7	Synpcc7942_0027	Putative 8-amino-7-oxononanoate synthase	3	0.000464468	0.114	1.17	0.0256	0.164	2.01	0.00107	0.114	0.616	0.21	0.543	1.29	0.0154	0.472	13788.4	10804.8	16881.4	11318.6	19298	32074.3		20370.4	7940.79	4803.44	12601.1	12868.2	19606.6	9569.83	10412.5	20356		9419.11		3552.51
Q31NE8	Q31NE8_SYNE7	Synpcc7942_1391	Mg chelatase-related protein	2	0.000464468	0.114	-1.2	0.0108	0.114	-0.207	0.63	0.922	-0.357	0.41	0.738	-0.387	0.372	0.902	14601.8	3205.93	3990.23	8131.5	15111.3	14734.5	10055.9	10745.3	7251.46	14747.6	7557.92	19653.1	10037.7	12762.3	10892.8	10464.2	11177.6	20063.8	20833.9	9149.64
Q31PC0	Q31PC0_SYNE7	Synpcc7942_1069	Uncharacterized protein	2	0.000464468	0.114	1.05	0.171	0.379	-3.19	0.00113	0.114	0.258	0.741	0.916	-0.539	0.493	0.937	34597.7	35247.1	73865.7	68832.6	1269.88		1976.77	7357.55	53110.3		47198.1	9529.33	15475.4		18366.5	16008.1	28228.4			20540.5
Q31QS5	Q31QS5_SYNE7	Synpcc7942_0562	DUF3531 domain-containing protein	2	0.000464468	0.114	-1.52	0.0108	0.114	-0.225	0.679	0.936	-0.717	0.197	0.53	-0.466	0.395	0.908	57193.4	48691.9	6157.34	33878.3	107288	62586.6	67665.2	46800.6	41744.5	56346.6	29295.4	78977.7	71738.5	79811.6	40575.3	46914.9	67502.3	85534.6	56324.4	122142
Q31RC3	Q31RC3_SYNE7	Synpcc7942_0364	Chromophore lyase CpcS/CpeS	2	0.000464468	0.114	1.11	0.0552	0.227	2.11	0.00114	0.114	0.851	0.133	0.443	-0.085	0.877	0.993	46275.5	12280.4	14339.3	13937.6	32373.3	55443	30650.8	33016.8	6811.54	39917.6	18049.5	11228.9	11324.8	5134.53	8522.04	8298.95	13760.9	5538.65	8041.26
Q31KN2	Q31KN2_SYNE7	Synpcc7942_2357	Glycosyl hydrolase-like 10 domain-containing protein	12	0.000464468	0.115	-0.309	0.34	0.556	-1.2	0.00127	0.115	-0.648	0.0547	0.313	-0.211	0.512	0.94	257240	304380	299656	269624	188691	98811.8	114106	248182	120002	255829	192833	417033	300895	296612	299082	311027	290675	421879	305723	397007
Q31QH5	Q31QH5_SYNE7	Synpcc7942_0662	FecR protein domain-containing protein	4	0.000464468	0.115	0.118	0.84	0.92	-2.2	0.00124	0.115	-0.717	0.228	0.562	-1.06	0.0814	0.692	640662	439529	604922	729125	221650	50194.3	86466.8	207051	1025630	84479.2	382840	370274	282519	200394	210787	395553	806400	472118	395189	595378
Q31K74	Q31K74_SYNE7	Synpcc7942_2515	DNA 3'-5' helicase	11	0.000464468	0.116	1.24	0.0111	0.116	-0.104	0.815	0.961	0.622	0.172	0.5	0.248	0.577	0.963	66104.4	50628.8	176175	214442	35342.4	54964.5	36795.6	42970.2	148133	47398.3	61491.8	53127.3	39686.8	44063.2	48842.6	95281.8	33904.3	44544.1	48569	55808.6
O05347	O05347_SYNE7	Synpcc7942_2105	MalK-like protein	13	0.000464468	0.117	-0.38	0.12	0.321	0.219	0.359	0.794	-0.759	0.00444	0.117	-0.161	0.498	0.937	132062	165299	251622	185112	253352	223163	349378	271307	106225	138283	155859	155334	168070	226016	220351	222843	161137	314429	265835	216588
Q31QZ5	Q31QZ5_SYNE7	Synpcc7942_0492	Riboflavin biosynthesis protein	7	0.000464468	0.117	1.15	0.0112	0.117	0.59	0.165	0.618	0.503	0.233	0.567	0.111	0.789	0.993	193691	203269	228714	168084	169508	98845.4	86946	218567	181835	112327	127825	95664.6	57030.7	130153	136941	82886.7	81576.6	135486	36508.3	153532
Q31RV2	Q31RV2_SYNE7	Synpcc7942_0185	Gamma-glutamyltransferase. Threonine peptidase. MEROPS family T03	7	0.000464468	0.118	-0.582	0.0114	0.118	-0.179	0.397	0.82	-0.236	0.269	0.602	-0.295	0.17	0.813	93731.4	85689.9	87744.5	66160.7	113320	92460.5	113698	119746	102022	117177	81074.8	125766	82454.7	124655	102654	97906.6	129144	146097	83359.5	148929
Q31MD1	RLMN_SYNE7	Synpcc7942_1758	Probable dual-specificity RNA methyltransferase RlmN	5	0.000464468	0.118	0.82	0.0115	0.118	0.885	0.00711	0.217	0.837	0.0102	0.176	0.681	0.0311	0.584	48735	43292.3	53071.3	49435.2	46186.7	51407	51309.8	54305.6	33028.9	49425.9	64274.4	55181.9	36440.9	39833.2	37689.3	68757	23154	43163.8	15037.2	37875.9
Q31KI6	Q31KI6_SYNE7	Synpcc7942_2403	DUF2470 domain-containing protein	3	0.000464468	0.12	-1.09	0.0117	0.12	-0.5	0.213	0.664	-0.0383	0.922	0.985	-0.264	0.504	0.937	164779	155773	206832	100934	220325	269420	330345	139198	375258	413359	120390	525886	231741	272156	208364	399557	440518	266500	312862	297365
Q8KUU1	Q8KUU1_SYNE7	Synpcc7942_B2619	ANL45	2	0.000464468	0.12	2.01	0.0117	0.12	1.33	0.0787	0.503	1.53	0.0468	0.302	0.124	0.864	0.993	20725.4	21682.7	19500.4	12480.4	23058.9	34837.7	5316.21	3950.19	10829.4	9738.99	12376.4	22122.6	4311.26	16111	2105.78	4032.4	9074.01	6319.35	1258.66	5796.49
Q31KM0	Q31KM0_SYNE7	Synpcc7942_2369	Hydrophobe/amphiphile efflux-1 HAE1	24	0.000464468	0.122	0.798	0.012	0.122	0.128	0.659	0.929	0.32	0.277	0.609	0.268	0.36	0.891	1651850	1787070	1324750	1559540	1225590	616443	961377	1310610	1747070	748315	1391180	891312	1244090	914011	1348490	914378	984854	660093	835600	1229250
Q31P36	Q31P36_SYNE7	Synpcc7942_1153	G domain-containing protein	11	0.000464468	0.122	1.12	0.012	0.122	0.205	0.617	0.921	1.12	0.0123	0.176	0.323	0.432	0.922	65488.2	62914.3	31790.4	82972.5	36781.9	43689.9	13345.2	39521.2	104396	36074.8	74093.3	38432	26758.5	36462.7	40373.1	29876.5	30792	28871.9	17382.6	31099.6
P29686	G6PD_SYNE7	Synpcc7942_2334	Glucose-6-phosphate 1-dehydrogenase	29	0.000464468	0.125	0.79	0.0126	0.125	0.18	0.535	0.888	0.51	0.0901	0.376	0.074	0.798	0.993	527271	591738	291792	494546	383388	276274	226982	345271	604135	349894	304431	322182	218653	399783	325705	217415	200201	342969	256762	285985
Q31PJ8	PXCA_SYNE7	Synpcc7942_0991	Proton extrusion protein PxcA	16	0.000464468	0.125	1.14	0.0132	0.125	0.4	0.348	0.784	0.691	0.113	0.423	0.367	0.389	0.902	93995.9	78433.3	141036	236922	75761.9	77560.6	47865.2	111968	175299	46503.3	130913	66086.1	64723.2	73520.5	67292.6	89663.3	53516.8	75524.8	33067.9	77746.8
Q31P45	Q31P45_SYNE7	Synpcc7942_1144	LPS export ABC transporter periplasmic protein LptC	15	0.000464468	0.125	1.12	0.0132	0.125	-0.0901	0.827	0.963	0.561	0.184	0.513	0.288	0.487	0.937	239370	302730	357965	424012	136068	110524	130014	196808	409242	106969	325064	164560	231169	126041	193963	194444	112328	105267	122701	340463
Q59948	CYNS_SYNE7	Synpcc7942_2104	Cyanate hydratase	11	0.000464468	0.125	-0.803	0.0124	0.125	-0.257	0.386	0.814	-0.53	0.0832	0.365	-0.308	0.301	0.875	1463820	1105340	608746	1818580	1674210	1758260	1610380	1719880	1690260	1477750	1149100	1331530	1224530	1881430	1746300	1758210	1220520	2357930	2616480	2205450
P39663	SPHR_SYNE7	Synpcc7942_1012	Alkaline phosphatase synthesis transcriptional regulatory protein SphR	10	0.000464468	0.125	1.05	0.0132	0.125	0.525	0.188	0.647	0.409	0.3	0.636	0.0537	0.89	0.993	800566	480599	526346	586641	564697	412861	215065	546670	564127	263582	415281	321975	229305	376295	307029	280285	301107	340475	121712	512730
P27477	THTR_SYNE7	Synpcc7942_1689	Putative thiosulfate sulfurtransferase	9	0.000464468	0.125	0.864	0.0129	0.125	0.476	0.146	0.597	0.354	0.274	0.607	0.624	0.0617	0.643	593412	610004	352145	374143	510567	263006	278360	434316	270361	280779	359531	423950	433007	334170	420504	402627	368981	142507	207155	398585
Q31RF4	ATPF2_SYNE7	Synpcc7942_0333	ATP synthase subunit b'	9	0.000464468	0.125	-1.46	0.0132	0.125	-0.886	0.113	0.549	-0.871	0.119	0.428	-1.24	0.0312	0.584	693917	435904	689373	359069	1224730	663019	851198	538007	917505	581259	392739	1852150	264093	761511	421219	1628170	2104600	1707110	695170	1736230
Q31LV2	Q31LV2_SYNE7	Synpcc7942_1937	Peptide methionine sulfoxide reductase MsrA	7	0.000464468	0.125	-0.79	0.0132	0.125	-0.47	0.119	0.56	-0.6	0.0511	0.309	-0.41	0.17	0.813	388171	245665	305953	401567	384096	422311	597652	293178	241789	419930	436522	447664	406897	552876	424543	352028	359573	734549	490104	808640
Q31R07	Q31R07_SYNE7	Synpcc7942_0480	histidine kinase	7	0.000464468	0.125	0.863	0.0132	0.125	-0.326	0.313	0.758	0.756	0.0269	0.25	0.141	0.657	0.973	21790.3	14541.6	19047.9	11707.2	8037.72	7843.87	7792.09	5324.32	15800.3	20969.2	11463.7	13825.1	16105.9	10633.6	6447.46	8647.17	13489.8	7355.41	11609.3	5600.2
Q31JX9	Q31JX9_SYNE7	Synpcc7942_2610	uroporphyrinogen-III C-methyltransferase	6	0.000464468	0.125	0.643	0.0129	0.125	0.381	0.119	0.56	0.649	0.0122	0.176	0.205	0.389	0.902	166163	119491	253615	198470	130788	158043	165273	141450	276537	127792	184651	155858	126228	114225	131098	157238	120677	119692	104907	111030
Q31KZ5	RISB_SYNE7	Synpcc7942_2244	6,7-dimethyl-8-ribityllumazine synthase	6	0.000464468	0.125	-0.716	0.0125	0.125	-0.552	0.0465	0.42	-0.534	0.0532	0.31	-0.395	0.143	0.801	547650	553303	495867	323867	528574	574300	595791	424243	281757	728100	526548	746249	518383	602780	609829	621517	785542	655941	813117	846015
Q31PH2	Y1017_SYNE7	Synpcc7942_1017	Probable transcriptional regulatory protein Synpcc7942_1017	5	0.000464468	0.125	1.45	0.0131	0.125	0.73	0.183	0.647	0.657	0.228	0.562	0.295	0.582	0.963	152673	181402	275178	320587	162361	99736.2	85394.7	239079	281907	68492.4	179228	77981.1	66665.6	101506	119202	122645	76043.1	117017	27793	176728
Q79AV0	Q79AV0_SYNE7	Synpcc7942_0446	Small ribosomal subunit protein uS14	4	0.000464468	0.125	1.25	0.013	0.125	0.0881	0.848	0.971	1.15	0.0207	0.223	0.577	0.22	0.837	2466640	2448650	3234390	4186740	1637210	1439920	979306	1400270	4147150	1337570	3562000	3136460	3172370	737791	1601810	3347640	1178530	847278	1000370	2534560
Q31R85	YBEY_SYNE7	Synpcc7942_0402	Endoribonuclease YbeY	3	0.000464468	0.125	-1.66	0.0127	0.125	-0.807	0.163	0.618	-1.13	0.0579	0.322	-1.37	0.0243	0.538	14470.3	13428.5		13391.6	47934.3	23757.9	22659.2	14940.1	26048.5	9462.32	14250.4	45475.8	6161.9	20383.1	14812.9	43749.8	64285	42234.4	23264.4	57221.2
Q31KZ6	Q31KZ6_SYNE7	Synpcc7942_2243	Gamma-glutamyl phosphate reductase	11	0.000464468	0.126	0.476	0.0268	0.167	-0.00531	0.979	0.993	0.631	0.00499	0.126	0.381	0.0688	0.674	227672	267808	274624	277812	204198	255587	179879	130618	273545	314053	302963	274931	182274	280437	247097	283680	202818	153388	211076	189512
Q8KUX3	Q8KUX3_SYNE7	Synpcc7942_B2656	ANL02	9	0.000464468	0.126	-0.797	0.0208	0.15	-0.0523	0.87	0.974	-1.01	0.00502	0.126	-0.206	0.52	0.944	94761.4	86901.3	67066.4	82419	165136	129815	146708	114192	43022.9	142570	50754	81928.8	104648	165168	139034	97514.6	110757	196736	177611	107270
Q31RQ2	Q31RQ2_SYNE7	Synpcc7942_0235	Cyclic nucleotide-binding domain (cNMP-BD) protein	9	0.000464468	0.126	-0.303	0.162	0.367	0.325	0.135	0.581	0.664	0.00501	0.126	0.119	0.572	0.963	227187	270032	250175	137518	335053	337962	248539	427499	419610	336228	505288	431737	303773	290821	265422	290124	268576	285534	239977	265558
Q31P60	Q31P60_SYNE7	Synpcc7942_1129	Uncharacterized protein	4	0.000464468	0.127	-0.856	0.0135	0.127	-1.08	0.00285	0.161	-0.524	0.111	0.418	-0.551	0.0945	0.707	71003.6	63865.4	68704.8	46998.3	48627.8	55022.3	65943.4	44604.2	54344.8	109072	55015.3	112825	79053.8	77956.4	79671.1	69376.6	82060	87227.8	237244	92536.6
Q31MD6	Q31MD6_SYNE7	Synpcc7942_1753	N-acetyltransferase domain-containing protein	6	0.000464468	0.128	0.538	0.0137	0.128	0.21	0.3	0.751	0.0958	0.632	0.867	0.068	0.733	0.988	69557.4	64451.1	54783.9	65378	71085.7	39970.5	40624.9	56061.1	49619.5	39546.9	55620	43232.3	49292.7	46617.2	47090.2	40373	53971.8	43124.6	34046.8	45651.6
Q31RL0	DNLJ_SYNE7	Synpcc7942_0277	DNA ligase	17	0.000464468	0.129	1.08	0.0139	0.129	-0.0411	0.918	0.98	0.368	0.364	0.692	0.391	0.335	0.885	150227	107868	155721	249861	72149.2	66248.7	69142.2	85914.3	160519	69890.2	133593	58862.5	110516	66636.4	73413.4	174208	86637.2	123412	36934.5	80566.6
Q31L32	Q31L32_SYNE7	Synpcc7942_2207	tRNA pseudouridine synthase A	5	0.000464468	0.129	1.42	0.0139	0.129	0.152	0.774	0.952	0.508	0.342	0.673	0.0872	0.869	0.993	187140	185247	161947	168201	124117	36147.6	60784.6	102768	162634	55637.2	172614	48169.6	44469.2	68063.4	116455	66517.6	48302.9	83659.7	28679.1	158853
Q31LA8	Q31LA8_SYNE7	Synpcc7942_2131	Probable soluble lytic transglycosylase	32	0.000464468	0.131	0.431	0.0145	0.131	0.195	0.235	0.689	0.168	0.307	0.64	0.236	0.155	0.813	565539	587552	622821	763948	521691	501140	531981	591746	550163	506710	586727	465702	506856	560587	617409	525412	435685	550972	367159	543076
Q31ND9	Q31ND9_SYNE7	Synpcc7942_1400	Beta-xylanase	7	0.000464468	0.131	1.69	0.0144	0.131	0.0533	0.933	0.983	0.772	0.232	0.565	0.114	0.857	0.993	60887.1	59394.5	37274	64846.8	36130.6	4954.78	11816.6	43995.4	49479.6	13548.9	27738.5	36755.8	37831.4	12792.3	25607.9	8897.54	16499.7	8866.28	16059	34177.5
Q55235	COAD_SYNE7	Synpcc7942_2007	Phosphopantetheine adenylyltransferase	6	0.000464468	0.131	-1.48	0.0143	0.131	-0.437	0.433	0.835	-0.58	0.301	0.636	0.0949	0.864	0.993	49505.6	30122.4	39606.6	32152.4	80696.2	109430	129037	29899	26682.7	156983	35571	153700	161236	107287	57771.4	149017	113068	101827	125367	79305.3
Q79PF9	Q79PF9_SYNE7	Synpcc7942_1221	CheY	5	0.000464468	0.131	-2.02	0.0146	0.131	-0.722	0.381	0.809	-1.18	0.13	0.443	-0.376	0.619	0.972	23895.3	11512.5	7655.73	4865.06	51218.7	21024.5	14072.4		9401.93	14409.8	7923.31	97232.9	21923.9	39763.2	15926.4	70454.4	55812.5	58356.5	16224.8	52466.1
Q31Q62	Q31Q62_SYNE7	Synpcc7942_0775	Divergent PAP2 family protein	2	0.00864422	0.131	-3.03	0.0143	0.131	NA	NA	NA	-2.1	0.0359	0.278	1.54	0.0739	0.678				2301.76					4389.71					54525.5						18807.5
Q79PE8	Q79PE8_SYNE7	Synpcc7942_1210	Uncharacterized protein SEE0017	2	0.000464468	0.131	-1.41	0.0143	0.131	-0.39	0.462	0.861	-0.727	0.179	0.508	-0.258	0.626	0.973	55831	27355.9	9681.48	6791.32	37047.7	31198.9	49117	29870.9	18309.1	49448	16670.4	44232.1	38065.5	40220	43928.5	36422.8	32738.9	39651	81757.4	47173.7
Q31N15	RPOC2_SYNE7	Synpcc7942_1524	DNA-directed RNA polymerase subunit beta'	69	0.000464468	0.132	0.419	0.304	0.523	0.263	0.515	0.887	1.25	0.00536	0.132	0.805	0.0569	0.623	707340	854728	729328	979627	603528	1612450	1022600	281642	1805630	1542790	1538660	1019360	909720	1099660	871417	1446120	908600	415571	496679	721402
Q31QQ2	Q31QQ2_SYNE7	Synpcc7942_0585	PDZ/DHR/GLGF	17	0.000464468	0.133	0.706	0.0157	0.133	0.702	0.0161	0.28	0.365	0.184	0.513	0.477	0.0876	0.692	2158290	1579760	1698240	1773700	1901350	1396050	1539590	2487490	1822840	1012670	1761890	1227280	1266890	1253340	1869570	1837280	1204190	894157	792602	1701150
Q31KY6	Q31KY6_SYNE7	Synpcc7942_2253	Glutamate--cysteine ligase, putative	14	0.000464468	0.133	1.12	0.0153	0.133	0.551	0.205	0.659	0.35	0.414	0.74	0.472	0.274	0.868	2363790	2070860	2668840	2157880	2634410	713736	1328000	2315100	1840160	1214400	1997310	741674	1778110	1777640	1980490	741928	738784	1083530	878396	1784550
Q31Q57	Q31Q57_SYNE7	Synpcc7942_0780	Serine/threonine protein kinase	14	0.000464468	0.133	0.474	0.0149	0.133	-0.0875	0.625	0.921	0.504	0.0104	0.176	-0.0345	0.847	0.993	150761	157498	114005	155269	110644	95585.8	88587.2	94464.3	194400	108283	142226	152205	88396.9	92688.3	107370	116534	95893.6	110087	101511	105269
Q31Q25	Q31Q25_SYNE7	Synpcc7942_0812	Heat shock protein DnaJ-like	11	0.000464468	0.133	0.89	0.015	0.133	0.596	0.0885	0.521	0.249	0.462	0.765	0.181	0.592	0.963	448601	318357	385457	338851	521045	212415	185804	401077	220148	179416	247123	322918	160364	307266	215628	245657	114331	265008	258008	202381
Q31KT5	Q31KT5_SYNE7	Synpcc7942_2304	NAD kinase	10	0.000464468	0.133	0.795	0.015	0.133	0.0693	0.817	0.962	-0.0252	0.933	0.985	-0.00568	0.985	0.993	190650	159153	204672	283723	140693	118979	128292	109631	184727	74573.9	90517.1	145287	195083	114350	85090.4	100763	157418	109298	126700	89131.1
Q31L51	Q31L51_SYNE7	Synpcc7942_2188	isochorismate synthase	10	0.000464468	0.133	0.639	0.0154	0.133	0.174	0.476	0.866	0.534	0.0381	0.282	0.0779	0.748	0.99	53598.4	42060.6	65207.5	57965.4	43971.7	32872	37027	43840.8	63547.9	42100.9	56575.6	42096.1	30326.7	55976.7	34872	30401.2	27977.1	48217.9	27495.7	39098.6
Q31PU2	MINE_SYNE7	Synpcc7942_0897	Cell division topological specificity factor	8	0.000464468	0.133	-1.59	0.0156	0.133	-0.402	0.508	0.882	-0.474	0.436	0.753	-1.86	0.00592	0.383	53666.2	16946.6	81795.9	11041	32283.4	100390	70897.1	96732.7	37897.2	132445	45861.5	78959.9	39609.6	17222.6	14430.9	39715.2	110296	109017	48717.2	115621
Q31P58	Q31P58_SYNE7	Synpcc7942_1131	Ferredoxin-thioredoxin reductase variable subunit	6	0.000464468	0.133	-1.05	0.0153	0.133	-0.729	0.08	0.507	-0.765	0.0676	0.326	-0.572	0.163	0.813	1039950	741667	541732	585635	974716	1202810	904305	567942	557660	1419300	434738	1586430	1004130	794070	745128	1566440	1699440	1027250	2001010	1302330
Q31PY7	PUR5_SYNE7	Synpcc7942_0851	Phosphoribosylformylglycinamidine cyclo-ligase	6	0.000464468	0.133	1.13	0.0155	0.133	0.303	0.483	0.869	0.539	0.22	0.555	-0.36	0.407	0.909	1266360	764500	1072590	1285050	987962	379001	469125	762985	1650140	364248	946300	452307	232727	494838	530252	349136	390020	461805	435684	736410
Q31KN9	Q31KN9_SYNE7	Synpcc7942_2350	Translation factor SUA5	4	0.000464468	0.133	-1.17	0.0153	0.133	-0.421	0.349	0.784	-0.901	0.0544	0.312	-0.00877	0.984	0.993	91121.3	103725	70336.8	29413.3	136542	108641	132903	80156.3	35934.3	131855	48600.2	181195	185108	140277	122448	155735	169938	145490	147761	138877
Q31QQ6	Q31QQ6_SYNE7	Synpcc7942_0581	Uncharacterized protein	4	0.000464468	0.133	-1.35	0.0152	0.133	-1.36	0.0145	0.272	-1.1	0.0428	0.29	-1.17	0.0325	0.588	225196	119773	79080.5	90813.3	271197	115131	105336	57268.9	132647	139928	78290.9	269908	76343.7	145368	122341	238226	523302	362815	150393	289260
Q31KX9	Q31KX9_SYNE7	Synpcc7942_2260	Uncharacterized protein	3	0.000464468	0.133	-1.71	0.0153	0.133	-1.18	0.0826	0.511	-1.68	0.0173	0.209	-1.35	0.0496	0.623	25757.2	11969.1	30715.1	9096.96	48906.3	19604.9	27567	14515.4	12458.7	15586.1	7145.39	68735.2	13681.8	19693	15230.3	58165.1	100615	55485.8	28661.6	62451.6
Q31QC6	Q31QC6_SYNE7	Synpcc7942_0711	Carbamoyl phosphate synthase large chain	54	0.000464468	0.134	-0.436	0.016	0.134	-0.173	0.305	0.756	-0.246	0.151	0.471	0.0318	0.848	0.993	1348610	1262950	1088020	1238330	1337190	1387110	1701150	1509210	1121190	1405320	1464630	1687850	1988910	1847800	1464230	1562220	1372680	1822710	1682650	1828300
Q8GAA4	Q8GAA4_SYNE7	Synpcc7942_0444	Uncharacterized protein	11	0.000464468	0.134	0.878	0.0161	0.134	1.11	0.00358	0.18	0.987	0.00795	0.159	1.03	0.00608	0.383	381653	301968	160721	150775	270121	303728	315413	204030	316372	220626	425740	127229	250972	279712	235895	255673	112101	152035	106178	135396
Q31KS8	Q31KS8_SYNE7	Synpcc7942_2311	Nuclear transport factor 2 family protein	10	0.000464468	0.134	1.13	0.016	0.134	-0.418	0.34	0.777	0.0705	0.87	0.967	0.29	0.505	0.937	428777	334471	333135	393716	194808	53235.1	101948	241304	283752	75300.8	236425	195458	224291	135009	247832	241662	192705	210474	159619	125429
Q31RJ4	Q31RJ4_SYNE7	Synpcc7942_0293	Uncharacterized protein	6	0.000464468	0.134	-0.934	0.0161	0.134	-0.278	0.439	0.839	-0.488	0.182	0.51	-0.837	0.0286	0.564	66261.8	66986	80974.3	110817	126101	107826	123268	146379	54519.9	182418	156829	87860.4	82721.8	123487	88623.6	57557.9	217508	158130	86646.8	178053
Q31RR8	Q31RR8_SYNE7	Synpcc7942_0219	Uncharacterized protein	2	0.000464468	0.134	-1.48	0.0161	0.134	0.961	0.0995	0.536	0.57	0.315	0.648	0.317	0.644	0.973	3251.12	1809.36	16696	6328.41	23249.6	41945.2	26379	21058.9	16677.8	32914.4	19985.4	16683.6		17362.7	17337.7		5725.03	18340.5	19030.9	18853.6
Q31R94	Q31R94_SYNE7	Synpcc7942_0393	DUF2993 domain-containing protein	3	0.000464468	0.135	-0.408	0.108	0.307	-0.893	0.00163	0.135	-0.669	0.0125	0.176	-0.464	0.0699	0.678	64072.4	76255.9	98171.8	83659.4	74041.9	40328.8	53370.1	65600.2	73936.5	44199.2	77056	77341.6	97185.5	82279.6	62782.3	68390.1	106167	92668.5	87903.4	143749
Q31S33	Q31S33_SYNE7	Synpcc7942_0104	Uncharacterized protein	3	0.000464468	0.135	-0.0263	0.959	0.986	-1.85	0.00169	0.135	-0.65	0.211	0.543	-0.697	0.181	0.813	307851	177806	175709	153096	88899.4	22221.6	37103.8	127840	348546	100954	66843.2	110962	109789	104823	145976	136360	219353	126316	260136	219728
Q31LA2	Q31LA2_SYNE7	Synpcc7942_2137	magnesium chelatase	48	0.000464468	0.138	0.977	0.0166	0.138	0.198	0.599	0.912	0.688	0.0792	0.356	-0.0594	0.874	0.993	872578	682524	657064	947259	477343	360203	541816	458088	1585310	304930	877213	392117	340997	317592	447860	431402	462574	287594	403824	459216
Q31MT6	Q31MT6_SYNE7	Synpcc7942_1603	Beta-lactamase	14	0.000464468	0.138	0.697	0.0302	0.177	-0.108	0.72	0.943	0.918	0.0062	0.138	0.0806	0.788	0.993	76916.7	91452	97100.5	132063	48495.6	48002.4	70353.1	59147.9	159464	87548.9	184660	64615.7	74249.3	54667.6	66755.3	60260.6	73289.7	39321.7	62783.8	72168.3
Q31PM0	Q31PM0_SYNE7	Synpcc7942_0969	Carboxymethylenebutenolidase	14	0.000464468	0.138	-0.548	0.108	0.308	-0.502	0.139	0.589	-1.01	0.00598	0.138	-0.71	0.0422	0.623	601634	454349	314748	442310	609668	312986	362045	626953	719278	257048	226864	251202	356188	425667	450999	355786	753032	617749	525513	711846
Q31LE1	Q31LE1_SYNE7	Synpcc7942_2098	dTDP-4-dehydrorhamnose 3,5-epimerase	8	0.000464468	0.138	-0.135	0.451	0.661	-0.233	0.201	0.656	-0.545	0.00615	0.138	-0.329	0.0772	0.692	535936	473835	561460	553395	541993	507204	472703	463033	429914	410506	345349	415921	491549	354749	502247	526632	506754	484471	815127	573661
Q31PU1	Q31PU1_SYNE7	Synpcc7942_0898	Ferredoxin like protein	7	0.000464468	0.138	-0.45	0.156	0.362	-0.605	0.0618	0.465	-0.944	0.00611	0.138	-0.787	0.0185	0.5	45543	79817.3	118358	123737	70583.8	89963.1	72733	75011.3	40891.5	70670	48205.8	97122.8	48797.1	77142.2	63802.3	87084.9	134990	121720	99022.5	113971
Q31ML6	Q31ML6_SYNE7	Synpcc7942_1673	Cofactor assembly of complex C subunit B	6	0.000464468	0.138	-1.05	0.0303	0.177	-0.653	0.162	0.618	-1.4	0.0058	0.138	-0.13	0.774	0.993	143142	175406	63755.1	83195.4	117826	97713.9	179700	195008	28699.4	188887	69112.1	134995	161949	219362	249991	193319	235791	228783	185268	246605
Q31NM7	Q31NM7_SYNE7	Synpcc7942_1312	ATPase	16	0.000464468	0.14	-0.475	0.0169	0.14	-0.432	0.0277	0.351	-0.323	0.0902	0.376	0.00573	0.975	0.993	173301	231337	177175	204642	224271	210574	216283	160370	163619	258167	196474	267006	268698	290601	291527	241970	259086	310949	286300	235043
Q31MB5	RS21_SYNE7	Synpcc7942_1774	Small ribosomal subunit protein bS21	2	0.000464468	0.14	1.76	0.017	0.14	0.42	0.538	0.888	1.45	0.0442	0.293	1.13	0.108	0.748	621128	561784	913667	1483680	213796	445902	354911	340297	1656140	293368	1835140	222575	602493	334009	378803	1085310	541198	212898	83997.2	371534
Q31LF9	PHK_SYNE7	Synpcc7942_2080	Probable phosphoketolase	40	0.000464468	0.141	0.897	0.0176	0.141	-0.074	0.832	0.965	0.71	0.0532	0.31	0.0477	0.891	0.993	642071	739627	1273740	2163900	496089	628213	516832	550229	1966500	829381	804610	594119	623616	690737	568766	506817	580641	606681	566353	545331
Q31RF8	Q31RF8_SYNE7	Synpcc7942_0329	Methyltransferase domain-containing protein	15	0.000464468	0.141	-0.679	0.0177	0.141	0.00735	0.978	0.993	-0.509	0.0659	0.325	-0.266	0.319	0.882	1225120	1291280	1046520	596086	1570840	1354970	1712680	1815990	699853	1501620	1050380	1431490	1043950	1560130	1573960	1209390	1414360	1735180	1491140	1772460
Q31RB7	Q31RB7_SYNE7	Synpcc7942_0370	O-acetylhomoserine/O-acetylserine sulfhydrylase	14	0.000464468	0.141	0.498	0.0174	0.141	0.45	0.0293	0.356	0.453	0.0285	0.254	0.257	0.194	0.815	469925	492694	571089	558288	508922	643328	412755	478167	544856	469534	565199	450399	454488	585308	367225	386674	394241	463011	353224	287555
Q8GIT2	Q8GIT2_SYNE7	Synpcc7942_2486	Type 4 fimbrial biogenesis protein PilX N-terminal domain-containing protein	11	0.000464468	0.141	0.84	0.0175	0.141	-0.589	0.0834	0.511	0.223	0.496	0.791	-0.58	0.0879	0.692	576878	371740	455698	401963	187839	167845	196779	120472	466128	219443	300669	230604	210932	74446.8	243997	200011	239650	292276	261963	208324
Q31SB6	Q31SB6_SYNE7	Synpcc7942_0021	Precorrin-6A reductase	7	0.000464468	0.141	-0.575	0.0178	0.141	-0.289	0.206	0.659	-0.492	0.0386	0.284	-0.159	0.48	0.937	74805.2	52484.7	67066.6	74159.8	82590.6	77559.6	93994.4	71689.2	72742.4	99957	44905	75303.3	77995.6	116416	85173.2	80036.9	87013.6	124144	91980.9	96705.8
Q31K08	Q31K08_SYNE7	Synpcc7942_2581	Ferredoxin (2Fe-2S)	3	0.000464468	0.141	0.707	0.0173	0.141	0.352	0.207	0.659	0.217	0.431	0.752	-0.0257	0.925	0.993	1264720	1249990	1472650	1060630	1090080	1007680	851674	987769	1177090	531933	1399820	724197	547411	799415	861485	858999	1017150	692553	551383	895298
Q31PS6	Q31PS6_SYNE7	Synpcc7942_0913	N-acetyltransferase-like	3	0.000464468	0.141	1.31	0.0177	0.141	0.346	0.499	0.88	0.6	0.247	0.582	0.231	0.651	0.973	271495	112469	353279	237832	130242	114134	111938	106314	420583	108921	65873.4	118541	101107	121044	99486.1	105442	87347.3	166098	34518	135275
Q31QU3	Q31QU3_SYNE7	Synpcc7942_0544	YCII-related domain-containing protein	3	0.000464468	0.141	-0.208	0.417	0.631	-0.789	0.00551	0.205	-0.771	0.00643	0.141	-0.421	0.11	0.749	671556	658520	744808	526254	604557	446808	299411	427853	316229	486395	388971	607582	489228	563070	452942	769744	807137	734474	552204	941730
Q31N37	Q31N37_SYNE7	Synpcc7942_1502	Slr0613 protein	2	0.000464468	0.141	3.88	0.0175	0.141	1.4	0.369	0.796	2.93	0.0732	0.34	1.46	0.35	0.891	53483.7	44317.3	69783.1	299301	28797.3		5204.11	22456.4	326219	10631.5	23443.6			18520.3	14772.6	13953.4		1022.91		31737.7
Q31PM3	Q31PM3_SYNE7	Synpcc7942_0966	DNA-binding domain-containing protein	2	0.000464468	0.141	-1.71	0.0173	0.141	-1.63	0.0226	0.319	-1.79	0.0132	0.18	-1.12	0.103	0.742	46526.9	54425.7	55034	30640.9	112680	51704.3	61205.1	15111	12786.3	40973.8	43099.1	150236	46739.9	62346.1	53218.7	142012	304061	119588	82857.8	162573
Q31NV9	LGT_SYNE7	Synpcc7942_1230	Phosphatidylglycerol--prolipoprotein diacylglyceryl transferase	6	0.000464468	0.142	-0.869	0.0179	0.142	-0.255	0.454	0.852	-0.613	0.0827	0.365	-0.0375	0.912	0.993	253656	272071	182781	100586	227625	380643	276205	290975	132001	275678	200277	354592	231031	399660	384818	358531	236973	350793	421374	403567
Q31KU4	Q31KU4_SYNE7	Synpcc7942_2295	Uncharacterized protein	5	0.000464468	0.142	1.02	0.0303	0.177	0.694	0.126	0.563	1.33	0.00652	0.142	0.898	0.0522	0.623	11351.1	9236.87	6903.9	35267.9	8799.83	16487.7	11405.6	6316.13	23676.6	17738.4	10981.4	13211.8	14052.9	8467.14	12637	12244.5	8234.93	6085.85	8451.26	3606.83
Q31RZ3	Q31RZ3_SYNE7	Synpcc7942_0144	DUF4281 domain-containing protein	2	0.000464468	0.142	-1.01	0.018	0.142	-0.208	0.597	0.912	-0.333	0.401	0.732	-0.473	0.238	0.851	106617	131727	46397.1	91099.3	155778	175190	148940	134385	57266.6	237891	180601	157085	93055.8	144460	168389	116053	172842	194418	256999	112744
Q31M48	Q31M48_SYNE7	Synpcc7942_1841	UDP-N-acetylmuramoyl-tripeptide--D-alanyl-D-alanine ligase	12	0.000464468	0.143	0.833	0.0182	0.143	0.375	0.258	0.705	0.643	0.0605	0.322	0.255	0.436	0.923	624191	706912	671203	544324	504282	293692	676651	450795	472366	668221	517423	581355	639324	557070	467804	194779	263503	349716	336294	515919
Q31PZ4	Q31PZ4_SYNE7	Synpcc7942_0844	Phosphoesterase PHP-like	4	0.000464468	0.143	1.28	0.0183	0.143	0.381	0.45	0.85	0.344	0.494	0.79	0.333	0.508	0.937	105524	82274.4	98588.6	47862.2	74126.1	21387.9	37226.8	57211.6	74429.8	22771.4	51914	34628.6	39041.3	39598.1	54480.3	35104.3	33241.7	36550.2	12129.9	79651.5
Q31MI6	Q31MI6_SYNE7	Synpcc7942_1703	Alpha-mannosidase	18	0.000464468	0.144	0.856	0.0188	0.144	0.203	0.546	0.888	0.335	0.325	0.66	0.251	0.458	0.937	460765	444327	457934	575601	453861	201748	203848	474070	510593	182224	448382	305109	266499	323415	333700	351113	323223	276029	174434	323478
Q31Q90	Q31Q90_SYNE7	Synpcc7942_0747	Phage tail sheath protein	17	0.000464468	0.144	0.515	0.0188	0.144	0.725	0.00192	0.145	0.391	0.0658	0.325	0.283	0.172	0.813	1492600	1531710	1716730	1510510	1800880	1693210	1599770	2173540	1423510	1176650	1787230	1402020	1266390	1556790	1246850	1268660	981069	1363150	737225	1441310
Q31S66	Q31S66_SYNE7	Synpcc7942_0071	Pleiotropic regulatory protein-like	12	0.000464468	0.144	-0.479	0.0186	0.144	-0.032	0.865	0.973	-0.21	0.272	0.606	-0.127	0.5	0.937	794327	644273	731560	833214	1052230	1120310	950922	961688	1358520	730970	735042	902037	771418	986006	980472	1109860	994176	1105130	1013100	1058380
Q31NC5	Q31NC5_SYNE7	Synpcc7942_1414	ATPase	7	0.000464468	0.144	0.892	0.0186	0.144	0.417	0.242	0.691	0.974	0.0112	0.176	0.305	0.387	0.902	391369	246628	403109	507192	220149	228387	263973	398572	824128	289475	379516	273974	253518	198221	231168	333948	118811	249143	270044	208346
Q31M72	Q31M72_SYNE7	Synpcc7942_1817	Response regulator receiver domain protein (CheY-like)	3	0.000464468	0.144	-0.728	0.0187	0.144	-0.974	0.00281	0.161	-0.781	0.0125	0.176	-0.809	0.0101	0.432	34245.2	26473.6	44940.3	28496.3	32169.6	26456.9	29354.7	23487.6	37279.7	26637.8	22366.3	45048.8	25327.6	27506.4	24865.5	53427.5	57178.8	46519.5	41942.7	78244.2
Q31L36	RF1_SYNE7	Synpcc7942_2203	Peptide chain release factor 1	21	0.000464468	0.145	0.436	0.0192	0.145	0.433	0.0199	0.307	0.28	0.115	0.426	0.188	0.283	0.869	1339620	1276380	1297600	1287920	1355420	1274260	1207380	1359050	1268780	1114850	1238900	1058520	1109520	1115260	1130420	1025760	959134	1158910	638592	1201640
Q8KIY0	TRUB_SYNE7	Synpcc7942_1222	tRNA pseudouridine synthase B	13	0.000464468	0.145	0.513	0.019	0.145	0.439	0.0409	0.387	0.477	0.0278	0.254	0.287	0.166	0.813	192393	165886	125991	152445	166081	166171	124455	145031	149702	170288	186918	116129	111811	123205	182971	129847	92066.6	113091	108821	130285
Q31LN6	Q31LN6_SYNE7	Synpcc7942_2003	CHRD domain-containing protein	6	0.000464468	0.145	-0.0553	0.853	0.928	-1.07	0.00194	0.145	-0.196	0.515	0.799	-0.203	0.5	0.937	138393	116728	132470	113761	81117.1	29118.5	61016.7	101144	116855	102449	111793	123168	154900	115085	119704	75732.7	155481	146584	113810	109397
Q31QE7	CLPS_SYNE7	Synpcc7942_0690	ATP-dependent Clp protease adapter protein ClpS	2	0.000465766	0.145	-1.71	0.0189	0.145	-2.32	0.00265	0.161	-1.92	0.00988	0.176	-0.97	0.161	0.813	55331.2	19219.5	36722.8	28491.8	28423.1	19029.6	15195.4	25495.4	81971.5	17989.2	10776.3	39925.6	122404	20957	47143.4	72217.7	66021	41744.5	321918	145056
P39664	SPHS_SYNE7	Synpcc7942_1011	Sensor protein SphS	10	0.000464468	0.146	0.707	0.0194	0.146	0.633	0.0337	0.372	0.667	0.0262	0.245	0.558	0.0575	0.623	83444.1	33086.4	36192.5	26286.6	47570.5	35235.8	43056.7	29661.7	44050.5	39754.9	30514.3	44014	34633.9	41380.4	38767.5	31332.7	21997	26706.3	29012.2	21712.3
Q31P63	Q31P63_SYNE7	Synpcc7942_1126	ABC transporter permease protein	2	0.000464468	0.146	-0.527	0.0193	0.146	0.00282	0.989	0.996	-0.255	0.229	0.562	-0.135	0.518	0.943	225825	293763	161813	251791	298450	343736	331098	346014	307646	242066	354742	217552	244931	323699	377664	267787	353810	286079	303391	379749
Q31RY8	Q31RY8_SYNE7	Synpcc7942_0149	Methylated-DNA--protein-cysteine methyltransferase	2	0.000464468	0.146	0.635	0.0195	0.146	0.211	0.404	0.82	0.44	0.0921	0.38	0.446	0.0881	0.692	10393.5	10607.9	7635.97	10322	8700	10516.4	5188.33	5654.99	9246.83	8213.59	8398.3	7941.22	5914.15	7750.19	9233.2	12169.9	7170.41	4688.09	5921.75	7507.59
Q31NF7	Q31NF7_SYNE7	Synpcc7942_1382	Diguanylate cyclase/phosphodiesterase (GGDEF & EAL domains) with PAS/PAC sensor(S)	13	0.000464468	0.147	0.507	0.159	0.365	1.23	0.00226	0.147	0.263	0.457	0.764	0.13	0.71	0.982	42164.5	42482.9	28820.8	73848.9	77986.1	65167.6	61675.8	90450.5	57793.9	21290.6	36173.5	43467.2	42251.7	30332.7	33635	31095.2	22708.2	19555.9	37449.3	56146.1
Q31MQ6	Q31MQ6_SYNE7	Synpcc7942_1633	Uncharacterized protein	8	0.000464468	0.147	-0.0463	0.89	0.948	-1.19	0.0021	0.147	-0.521	0.132	0.443	-0.413	0.227	0.841	114814	121485	160532	127811	52667.1	55470.4	56241	73996.3	46612.3	88655.8	126732	146479	167116	89748.4	92692.4	74501.9	117243	124734	223465	99562.5
Q31QR5	Q31QR5_SYNE7	Synpcc7942_0572	VOC domain-containing protein	4	0.000464468	0.147	-0.571	0.154	0.359	-1.37	0.00217	0.147	-0.613	0.127	0.44	-1.05	0.0134	0.472	108045	82454.7	150365	92044.4	102237	52304.9	51652.1	48495.9	105148	59997.8	97528.2	178063	84598.2	56325.7	59078.4	115275	288295	100350	103973	199533
Q8GJM6	MCDB_SYNE7	Synpcc7942_1834	Maintenance of carboxysome distribution protein B	2	0.000464468	0.148	-2.05	0.0199	0.148	0.286	0.725	0.943	-0.765	0.352	0.681	-0.532	0.515	0.941	5256.66	11192.2	3911.53	14225.8	25509.8	40768.9	61764.8	33037.1	3457.79	106050	14693.2	21373	17007.6	52838.4	33324.9	7336.17	17231.8	70323	25344.6	31231.2
P39661	NIR_SYNE7	Synpcc7942_1240	Ferredoxin--nitrite reductase	29	0.000464468	0.149	1.48	0.0204	0.149	0.559	0.35	0.785	0.908	0.136	0.447	0.497	0.404	0.909	2823380	2447080	3312080	4079350	1969220	1383120	1027740	2577050	5823430	478427	3458370	1970420	2314850	1093000	1510790	1590040	1174750	960720	542372	2499730
Q31QZ9	Q31QZ9_SYNE7	Synpcc7942_0488	Dihydroorotase, multifunctional complex type	18	0.000464468	0.149	-0.377	0.02	0.149	-0.0329	0.826	0.963	-0.293	0.0627	0.322	-0.151	0.322	0.882	2145490	1727780	1774620	1736090	2297680	2311160	2497470	2238190	1559020	2038450	2034330	2230160	1828960	2331700	2193880	2289610	2135300	2569310	2592990	2286170
P54415	CLPP1_SYNE7	Synpcc7942_1554	ATP-dependent Clp protease proteolytic subunit 1	6	0.000464468	0.149	-0.428	0.0202	0.149	-0.302	0.089	0.521	-0.399	0.0286	0.254	-0.32	0.0726	0.678	2014000	1785920	1446800	1644980	1866330	1805900	1680500	2142780	1637090	1795340	1604000	1963590	1354130	2086190	1928380	2117180	2013960	2467490	2553110	2208570
Q31MS9	Q31MS9_SYNE7	Synpcc7942_1610	NAD(P) transhydrogenase subunit beta	6	0.000464468	0.149	0.81	0.0203	0.149	-0.0551	0.864	0.973	0.733	0.0335	0.271	0.319	0.33	0.885	32510.6	33147.2	28126.3	39183.9	25906	16645.1	20958.1	11925.4	18906.6	48604.2	29523.7	35295.4	18268.2	22633.1	31048.6	23677.7	23246.2	10067.5	24975.7	21482.5
Q31SA7	Q31SA7_SYNE7	Synpcc7942_0030	ATP-dependent dethiobiotin synthetase BioD	6	0.000464468	0.149	-0.996	0.0339	0.186	-1.26	0.00967	0.245	-1.32	0.00699	0.149	-1.23	0.0112	0.456	156126	123597	181570	75775.4	254889	72299.4	68019.5	102995	123812	62684.5	90015.1	154296	108209	97370.7	90777.3	146587	502232	190223	148685	295422
Q31L35	RL31_SYNE7	Synpcc7942_2204	Large ribosomal subunit protein bL31	5	0.000464468	0.149	-0.797	0.0202	0.149	-0.868	0.0125	0.254	-0.698	0.0386	0.284	-0.616	0.0646	0.646	294475	311603	382436	350480	348116	345585	379032	221482	391928	315159	283033	462892	335054	310533	274642	711614	1004910	411930	413279	654923
Q54777	Q54777_SYNE7	Synpcc7942_1957	Cyclic nucleotide-binding domain (cNMP-BD) protein	4	0.000464468	0.149	-0.563	0.0563	0.227	-0.368	0.198	0.656	-0.837	0.00716	0.149	-0.698	0.021	0.517	274047	218568	272898	197907	356797	265057	236472	248002	158914	207271	163065	281414	171673	295616	161274	271642	506301	358237	210483	403412
P50020	DNAK1_SYNE7	Synpcc7942_2073	Chaperone protein dnaK1	28	0.000464468	0.15	0.468	0.0207	0.15	0.0524	0.779	0.954	-0.0173	0.926	0.985	-0.0645	0.731	0.986	1261530	1148230	1713510	1352560	1195010	861218	851306	1210560	1069670	786496	1013120	1025590	899798	881620	1089640	887257	1141010	935012	783000	1097830
Q31RU6	Q31RU6_SYNE7	Synpcc7942_0191	Serine--glyoxylate transaminase	20	0.000464468	0.15	0.396	0.0214	0.15	0.151	0.349	0.784	0.148	0.36	0.688	0.118	0.461	0.937	1834770	1569930	1971710	2165920	1647390	1555980	1491010	1631390	2159030	1397680	1448890	1413150	1740860	1482470	1430020	1542960	1373900	1513770	1424750	1385110
Q31NP4	Q31NP4_SYNE7	Synpcc7942_1295	Phospholipid/glycerol acyltransferase	16	0.000464468	0.15	1.31	0.021	0.15	-0.713	0.185	0.647	0.142	0.787	0.934	-0.467	0.379	0.902	649206	529275	592531	298134	285715	112217	92200.7	75226.5	202187	165679	393375	180713	239980	119849	171767	89231.1	565048	86941.2	138140	236864
Q31M03	Q31M03_SYNE7	Synpcc7942_1886	Single-stranded-DNA-specific exonuclease RecJ	10	0.000464468	0.15	0.483	0.0208	0.15	0.536	0.0115	0.254	0.403	0.0486	0.304	0.204	0.298	0.874	83152	94356.1	87117.4	72790.2	72197.3	85610.2	104741	89047.5	82392.8	74312.9	93619.6	69545.5	77968.7	57283.3	60960.8	84401.2	78267.6	45393.8	64945.1	56538.9
Q31KU9	KDSB_SYNE7	Synpcc7942_2290	3-deoxy-manno-octulosonate cytidylyltransferase	8	0.000464468	0.15	-0.895	0.0214	0.15	-0.385	0.292	0.741	-0.393	0.283	0.615	-0.514	0.165	0.813	154082	239773	248454	418225	379759	342693	400510	302707	843196	289830	247467	255696	222056	420567	307320	384976	555171	555429	389071	382943
Q31MI8	Q31MI8_SYNE7	Synpcc7942_1701	TIGR04376 family protein	7	0.000464468	0.15	-1.14	0.0209	0.15	-0.114	0.803	0.96	-0.247	0.591	0.841	-0.716	0.13	0.797	121529	123620	122872	232272	416200	254960	197406	353288	213400	279467	168631	509526	140281	298847	127635	260875	538909	445521	117993	358314
Q31NZ6	Q31NZ6_SYNE7	Synpcc7942_1193	Phospholipid/glycerol acyltransferase	7	0.000464468	0.15	1.14	0.0214	0.15	0.829	0.083	0.511	0.829	0.0831	0.365	1.02	0.0362	0.603	116038	120544	55076	72332.2	83388.8	35186	90321.4	89012.7	95466.6	79718.8	101257	30588.7	83317.9	115817	92186.7	45326.1	18970.7	63808	40888.7	47818.3
Q31MY1	Q31MY1_SYNE7	Synpcc7942_1558	Uncharacterized protein	5	0.000464468	0.15	0.9	0.0207	0.15	0.0792	0.826	0.963	0.393	0.282	0.615	-0.238	0.511	0.938	35141.5	38447.5	29763.3	42296.6	24140.8	11420.4	20465.1	30983.7	34432.7	20421.8	41815.2	14186.7	21134.1	17216.1	20531.7	9716.02	17633	18391	15208.2	28460.7
Q31NF4	Q31NF4_SYNE7	Synpcc7942_1385	Uncharacterized protein	2	0.000464468	0.15	2.58	0.0205	0.15	1.81	0.113	0.549	1.94	0.0701	0.331	0.765	0.489	0.937	42997.3	13077.4	67026.7	38259.5	34164.9	7916.72		31367.5	83826	3012.8	32992.1	30026.1	28018.9	2357.14		14586.8	2599.55	7556.46	2782.75	20842.6
Q31NU1	Q31NU1_SYNE7	Synpcc7942_1248	PH domain-containing protein	2	0.000464468	0.15	0.985	0.0213	0.15	0.24	0.545	0.888	0.292	0.464	0.765	-0.0339	0.932	0.993	46462.2	60873.7	70811.6	105248	54173.2	31080.8	30152.2	52707.2	64461.9	24018.3	93150.4	21392.1	27812.3	33811	37433.5	35528.6	33553.6	30642.6	30031.6	44501
Q31PW4	Q31PW4_SYNE7	Synpcc7942_0875	Uncharacterized protein	2	0.000464468	0.15	1.03	0.0211	0.15	0.841	0.0709	0.48	0.103	0.801	0.939	0.16	0.696	0.981	33147.3	42129.2	62016.4	40713.4	38006.6		38417.2	37808.4	46624.4	9968.28	31278	18716	18795.7	26600.6	29385.2	21693.5	32472.1	16308.9	11896	32420.4
Q31QP9	PURT_SYNE7	Synpcc7942_0588	Formate-dependent phosphoribosylglycinamide formyltransferase	20	0.000464468	0.151	0.523	0.0216	0.151	0.0252	0.905	0.977	0.00773	0.971	0.993	-0.0159	0.94	0.993	1098860	816930	1039980	993677	782550	584200	716143	712671	1087930	516154	627439	630912	881044	647315	574085	635819	714727	688284	590956	748435
Q31PF0	Q31PF0_SYNE7	Synpcc7942_1039	Uncharacterized protein	13	0.000464468	0.152	-0.635	0.0218	0.152	-0.133	0.605	0.913	-0.585	0.0325	0.269	-0.068	0.791	0.993	783573	850816	611336	341589	1062870	781126	838753	803924	531086	837079	475551	754962	1049290	978065	860081	759091	1028510	1037600	819134	925424
Q8GMR7	SYS_SYNE7	Synpcc7942_0449	Serine--tRNA ligase	24	0.000464468	0.154	1.07	0.0224	0.154	-0.139	0.749	0.944	0.0565	0.897	0.977	-0.164	0.706	0.982	3349590	3069160	3592870	3774530	2654430	935912	812082	2405890	3233790	994162	2503920	1037400	1742260	1323370	1941060	1012530	1537160	1447030	1160980	2764810
Q31RV4	Q31RV4_SYNE7	Synpcc7942_0183	Uncharacterized protein	3	0.000464468	0.154	1.44	0.0224	0.154	-0.429	0.467	0.866	0.74	0.217	0.551	-0.483	0.413	0.914	500696	296583	365337	708663	207014	54390.7	84868.6	223578	635613	142976	294853	203454	64992.8	198579	224309	63425.3	167771	218329	72468.2	264240
Q31QV3	Q31QV3_SYNE7	Synpcc7942_0534	Glutamine--fructose-6-phosphate aminotransferase [isomerizing]	29	0.000464468	0.155	0.381	0.0228	0.155	0.0877	0.574	0.904	0.0668	0.668	0.887	0.0873	0.575	0.963	1650410	1482120	1610380	1649130	1613020	968051	1334270	1380960	1322150	1220320	1357830	1239340	1343520	1285880	1364580	1218980	1325910	1254710	1033250	1312320
Q31QY8	Q31QY8_SYNE7	Synpcc7942_0499	Hydroxyneurosporene-O-methyltransferase	11	0.000464468	0.155	-0.431	0.023	0.155	-0.26	0.151	0.605	-0.411	0.0292	0.254	-0.327	0.0759	0.691	922633	837187	954339	644372	1110500	963962	1020260	699621	860272	761030	979230	783519	880816	842104	856640	999329	1236370	958035	1210040	1095920
Q31MG8	Q31MG8_SYNE7	Synpcc7942_1721	PBS lyase HEAT-like repeat	10	0.000464468	0.155	-1.38	0.0229	0.155	-1.03	0.0804	0.507	-1.35	0.0256	0.243	-1.49	0.015	0.472	61172.5	50172	57564.9	46426.4	156442	32851.9	50652.5	83908.7	74137.8	21415	50827.6	110504	33861.1	56220.8	37017.5	85318.6	268656	117122	52945.9	226817
Q31L49	Q31L49_SYNE7	Synpcc7942_2190	Peptide methionine sulfoxide reductase MsrB	7	0.000464468	0.155	1.34	0.0228	0.155	-0.0824	0.88	0.974	0.468	0.395	0.728	-0.318	0.561	0.959	2701860	1915640	2663320	3429590	1847140	483981	566186	1828400	3336280	689024	2564230	721247	727908	1022690	1182500	547751	771671	1214960	711618	1743100
Q31KC5	NANE_SYNE7	Synpcc7942_2464	Putative N-acetylmannosamine-6-phosphate 2-epimerase	4	0.000464468	0.155	-0.649	0.0229	0.155	-0.186	0.485	0.869	-0.588	0.0367	0.279	-0.472	0.0869	0.692	195219	162141	189180	100168	223812	212025	209405	217995	117870	174604	169708	203075	152861	230364	139110	199898	348789	225975	158700	289690
Q31QP2	Q31QP2_SYNE7	Synpcc7942_0595	DUF2808 domain-containing protein	4	0.000464468	0.155	1.93	0.0228	0.155	0.112	0.887	0.974	1.11	0.17	0.499	0.789	0.322	0.882	1465900	1398290	1383150	1551430	531854	257900	316467	652303	1622520	383210	858817	840173	660558	411636	702067	968683	726761	639728	33961.3	1314330
Q31N33	Q31N33_SYNE7	Synpcc7942_1506	Co-chaperone DjlA N-terminal domain-containing protein	2	0.000465766	0.155	-1.18	0.0229	0.155	-0.683	0.164	0.618	-0.0264	0.959	0.993	-0.102	0.843	0.993	8142.49	7837.36	3958.99	2630.33	10312.2	6598.88	6805.89	5707.45	5498.2	16609.5		15826.9		17379.8	7592.31	9362.46	7822.28	14770.2	21879.6	6954.96
Q31LQ7	NDHM_SYNE7	Synpcc7942_1982	NAD(P)H-quinone oxidoreductase subunit M	4	0.000464468	0.156	-1.78	0.0232	0.156	-0.715	0.332	0.771	-1.11	0.14	0.45	-0.444	0.544	0.955	131792	179155	195569	58233.9	234471	551252	388087	103264	36061.7	355179	223554	609488	599770	281209	140145	464551	580588	399824	568060	285144
Q31NU6	Q31NU6_SYNE7	Synpcc7942_1243	Cyclic nucleotide-binding domain (cNMP-BD) protein	2	0.000464468	0.156	0.501	0.0232	0.156	0.0807	0.694	0.938	-0.0623	0.761	0.923	0.0508	0.804	0.993	191554	162041	161573	134515	189078	105276	117696	89812.7	104085	106523	124849	102266	93423.7	125503	132487	124687	120760	103328	125313	107599
Q31JY0	Q31JY0_SYNE7	Synpcc7942_2609	DUF1400 domain-containing protein	4	0.000464468	0.158	-1.46	0.0236	0.158	-1.16	0.0654	0.475	-0.511	0.397	0.729	-0.653	0.282	0.869	246603	173369	327984	32909.2	291350	137414	181801	145953	290198	143833	258126	590023	320559	153438	176311	494513	409802	332933	308858	621621
Q31N90	LPXD_SYNE7	Synpcc7942_1449	UDP-3-O-acylglucosamine N-acyltransferase	3	0.000464468	0.158	-1.23	0.0238	0.158	-0.0742	0.883	0.974	-0.421	0.407	0.737	0.147	0.77	0.993	100629	123399	63073.8	118234	161526	273978	304534	168062	47032.8	447893	135322	303470	257659	280184	243613	237970	244863	213719	361334	147135
Q31P16	Q31P16_SYNE7	Synpcc7942_1173	Glycosyltransferase 2-like domain-containing protein	3	0.000464468	0.158	1.05	0.0237	0.158	-0.114	0.791	0.955	0.52	0.237	0.571	0.0449	0.917	0.993	33480.7	28863.5	52289.2	149012	23996.8	18568.9	24962.8	26817.1	82342.3	20970.4	32518.8	30811.2	22556.8	27575.3	25575.1	29160	21823.7	27035.6	32021.2	21681.8
Q31KU7	Q31KU7_SYNE7	Synpcc7942_2292	O-antigen polymerase	2	0.000464468	0.158	0.769	0.0237	0.158	0.776	0.0226	0.319	0.37	0.25	0.583	0.426	0.187	0.814	61366.5	50627.6	42099.9	109884	54728.4	114176	52014.7	45148.9	48082.7	43265.5	69626	32824	37146.5	52549.2	52918.6	53837.5	35231.1	40253.7	32284.2	37265.5
Q31MH4	UPP_SYNE7	Synpcc7942_1715	Uracil phosphoribosyltransferase	13	0.000464468	0.159	-0.363	0.0242	0.159	-0.2	0.192	0.648	-0.38	0.0189	0.219	-0.0494	0.741	0.99	686358	687254	736647	631384	702047	691518	764240	929087	649608	624474	632221	814866	838116	844832	851796	867137	897372	1006940	726601	913431
Q31PX4	Y865_SYNE7	Synpcc7942_0865	UPF0234 protein Synpcc7942_0865	9	0.000464468	0.159	-0.512	0.0242	0.159	-0.139	0.512	0.887	-0.555	0.0158	0.199	-0.198	0.353	0.891	1974420	1409830	1082910	1334900	1649900	1813020	2041170	1855130	1409490	1407630	1010880	1781870	1888780	1662110	1677420	1824750	1487050	2018110	2569030	2159870
Q31QC1	Q31QC1_SYNE7	Synpcc7942_0716	Tyr recombinase domain-containing protein	4	0.000464468	0.159	0.648	0.0586	0.233	0.601	0.0915	0.523	0.969	0.008	0.159	0.519	0.122	0.783	6232.77	6515.16	5781.9	5117.51	3523.06	8088.03	6501.39		7571.17	5270.74	9437.38	7759.37	4923.15	5081.13	5183.84	6482.47	2947			4790.14
Q31PI1	Q31PI1_SYNE7	Synpcc7942_1008	Formyltetrahydrofolate deformylase	10	0.000464468	0.16	0.786	0.0638	0.24	-0.349	0.392	0.817	1.18	0.0082	0.16	0.418	0.308	0.879	274591	264594	518374	391550	137059	183223	192562	130866	471653	333362	561526	502222	749873	191054	204017	181523	181659	202877	353238	127992
Q31PH9	Q31PH9_SYNE7	Synpcc7942_1010	Ribosomal large subunit pseudouridine synthase B	7	0.000464468	0.16	0.896	0.0244	0.16	0.312	0.403	0.82	1.02	0.0117	0.176	0.674	0.0809	0.692	62036.8	83449.2	52183.3	70978.3	42461.6	53711.1	60366.2	27556.1	114623	75823.6	79670.5	39358.5	83609.8	41391	77859.4	38469.6	47809.5	21152	31386.7	50337.2
Q31NH1	Q31NH1_SYNE7	Synpcc7942_1368	SH3b domain-containing protein	2	0.000464468	0.16	1.62	0.0246	0.16	-1.5	0.0497	0.43	1.12	0.105	0.406	0.206	0.774	0.993	41759	49443.9	137402	164471	16974.3		5685.98	8789.47	106702	19976.4	129798	42020.8		11962.2	41591.5	59347	29932.4	15338.8	42345.5	26519.8
Q31LE2	Q31LE2_SYNE7	Synpcc7942_2097	DUF1853 domain-containing protein	7	0.000464468	0.161	-1.01	0.0247	0.161	-0.45	0.289	0.74	-0.544	0.203	0.536	-0.238	0.57	0.961	42261.6	24338.3	22109.6	19279.1	39391.9	51559.3	31786.4	32184.5	18891.9	67901.2	21909.8	56892.8	23723.9	58902.3	52367.4	50997.9	44028.5	76727	62884.1	34031.6
Q31Q46	Q31Q46_SYNE7	Synpcc7942_0791	PolyA polymerase	7	0.000464468	0.161	0.109	0.583	0.758	0.681	0.00271	0.161	0.0923	0.643	0.872	0.222	0.272	0.866	33718.4	34521.7	33046.2	31342.3	43060.6	60160.1	45797.7	49594.8	22572.6	35737.6	34949.5	40793.1	33324.5	39110.6	34549.9	36583.2	25182.5	41070.4	25235.8	34114.7
Q31PH1	Q31PH1_SYNE7	Synpcc7942_1018	Uncharacterized protein	3	0.000464468	0.161	-1.33	0.0249	0.161	-0.664	0.238	0.69	-1.1	0.0586	0.322	-1.13	0.0534	0.623	25299.2	26688.2	24939.7	5021.83	27903.3	22394.1	32975.1	26269.5	11503.1	17832.4	17104	46073.2	9515.38	31395.4	13987	35996.6	64729.4	39058.7	25101	53755.9
Q31QW5	Q31QW5_SYNE7	Synpcc7942_0522	Uncharacterized protein	2	0.000464468	0.161	-0.573	0.353	0.565	-2.07	0.00286	0.161	-0.0723	0.905	0.98	-0.542	0.379	0.902	51776.6	55332.1	20212	12959.6	32748.9	7520.7	5175.56	9176.29	24949.9	47104.1	26510.7	96442.4	12129.6	45150.9	38891	38374	46662.5	59749.5	33090	39794
Q31MM4	Q31MM4_SYNE7	Synpcc7942_1665	Probable oxidoreductase	19	0.000464468	0.162	-0.472	0.0252	0.162	-0.0236	0.904	0.977	-0.438	0.0359	0.278	-0.065	0.74	0.99	603952	759122	685791	518528	849109	882292	883473	853870	450093	817103	691140	704123	1050240	923534	827081	628068	924546	940071	857870	809301
Q44115	CPCE_SYNE7	Synpcc7942_1054	Phycocyanobilin lyase subunit alpha	10	0.000464468	0.162	-1.2	0.0253	0.162	-0.834	0.108	0.548	-1.06	0.0459	0.3	-1	0.0575	0.623	152029	111726	166410	83241.6	296879	135462	138547	117443	93277.8	104356	104118	348133	104938	129024	91206	334471	485406	226620	146012	411278
Q31RG7	Q31RG7_SYNE7	Synpcc7942_0320	UDP-glucose 4-epimerase	7	0.000464468	0.162	0.475	0.0252	0.162	0.346	0.0926	0.524	0.164	0.411	0.74	0.183	0.359	0.891	609616	539834	668658	546175	700324	468517	487396	524535	643772	351510	485343	461023	477259	507261	457658	482271	480650	436076	313835	489157
Q31L04	TRMD_SYNE7	Synpcc7942_2235	tRNA (guanine-N(1)-)-methyltransferase	2	0.000464468	0.162	-1.51	0.0251	0.162	0.294	0.64	0.924	-0.707	0.268	0.602	-0.289	0.646	0.973	17731	13318.9	4727.59	8681.7	37289.9	47343.2	39372.6	20897.7	5290.01	51244.6	8390.01	39804.3	18370.9	38674.1	17930.9	22639	23724	35711	49658.2	15263.6
Q31Q29	Q31Q29_SYNE7	Synpcc7942_0808	HAD-superfamily hydrolase subfamily IIB	24	0.000464468	0.165	0.246	0.259	0.473	0.314	0.153	0.606	0.618	0.00889	0.165	0.567	0.015	0.472	304048	376679	208513	262861	290763	280268	372588	250056	321939	504992	419196	258944	382321	332316	320446	376022	226925	232251	238564	252698
P42460	Y270_SYNE7	Synpcc7942_0270	TPR repeat-containing protein Synpcc7942_0270	22	0.000464468	0.165	-0.311	0.0351	0.189	-0.173	0.222	0.671	-0.401	0.00887	0.165	-0.0909	0.514	0.941	1557360	1468950	1541080	1410700	1694880	1625690	1620450	1634590	1152710	1537690	1387280	1577650	2026790	1770400	1689130	1510720	1816120	1969370	1773310	1857260
Q31LF4	Q31LF4_SYNE7	Synpcc7942_2085	Probable anion transporting ATPase	18	0.000464468	0.165	0.389	0.0264	0.165	0.283	0.0954	0.531	0.172	0.3	0.636	0.149	0.365	0.893	715271	687477	726084	678964	687702	623146	607989	693672	555708	463328	704238	732118	545919	576355	609068	651408	426714	563816	578027	593148
Q31PZ1	Q31PZ1_SYNE7	Synpcc7942_0847	Twitching motility protein	17	0.000464468	0.165	-0.636	0.0263	0.165	0.18	0.502	0.88	-0.165	0.538	0.812	0.276	0.307	0.879	210736	330309	154471	166780	368914	360068	360353	360314	186993	386338	236203	388168	374573	473314	394207	322231	233192	366883	319009	383486
Q31LC0	Q31LC0_SYNE7	Synpcc7942_2119	RNA methyltransferase TrmH, group 3	16	0.000464468	0.165	0.8	0.0412	0.2	0.475	0.208	0.659	1.07	0.00894	0.165	0.603	0.115	0.765	896109	1043690	590485	1348830	729890	879678	962863	489680	1612950	931411	1431150	726456	825216	619615	888081	949952	670562	234017	711098	726120
Q31S72	Q31S72_SYNE7	Synpcc7942_0065	Translation initiation factor IF-3	12	0.000464468	0.165	0.753	0.0262	0.165	0.392	0.223	0.671	0.767	0.0239	0.24	0.765	0.0242	0.538	517389	533318	682106	791951	444770	628338	569179	344803	600690	586837	924963	475308	696240	464733	554016	860596	547853	193776	353062	493051
Q54765	AAR_SYNE7	Synpcc7942_1594	Long-chain acyl-[acyl-carrier-protein] reductase	10	0.000464468	0.165	0.977	0.0262	0.165	0.69	0.104	0.544	0.204	0.619	0.86	0.408	0.325	0.882	2238340	2165940	2514960	2325940	2675480	1403940	1443590	2359790	2392830	702535	1993130	991442	1234960	1502590	1924730	1639110	1084200	1570840	516906	2143770
Q31N99	KHSE_SYNE7	Synpcc7942_1440	Homoserine kinase	7	0.000464468	0.165	-0.346	0.0761	0.261	-0.292	0.13	0.572	-0.54	0.00892	0.165	-0.395	0.0459	0.623	432205	357288	426533	270938	340384	346791	403418	435427	272917	338947	275722	409209	314386	371076	383416	348929	411608	531740	411208	517783
Q31MT7	Q31MT7_SYNE7	Synpcc7942_1602	tRNA (cytidine/uridine-2'-O-)-methyltransferase TrmJ	6	0.000464468	0.165	0.961	0.026	0.165	-0.121	0.764	0.947	1.12	0.0111	0.176	0.822	0.0524	0.623	43891.2	35437.3	64130.9	60444.2	24463.6	18849.1	39937.1	16325.2	52640.6	40038.3	71436	62387.9	75210.5	29602.3	29749.7	61980	31949.8	15252.8	17631.4	48888.3
Q31QW9	Q31QW9_SYNE7	Synpcc7942_0518	Permease	5	0.000464468	0.165	-0.883	0.026	0.165	-0.0889	0.81	0.961	-0.717	0.0643	0.323	-0.221	0.551	0.959	153246	175089	163162	110298	209942	287167	261496	276963	67389.1	313131	124441	291141	245570	314952	201967	193767	302357	290400	310059	205202
Q31RC2	Q31RC2_SYNE7	Synpcc7942_0365	Response regulator receiver domain protein (CheY-like)	2	0.000464468	0.165	-0.881	0.0263	0.165	-0.181	0.625	0.921	-1.04	0.0106	0.176	-0.625	0.103	0.742	293145	251017	137952	200890	442863	278458	380632	302596	99098.4	349280	141563	269577	162352	381682	293539	227947	284232	400448	532503	386798
Q31MJ3	Q31MJ3_SYNE7	Synpcc7942_1696	Pirin-like	7	0.000464468	0.167	1.21	0.0269	0.167	0.141	0.783	0.954	0.554	0.286	0.619	-0.2	0.696	0.981	361651	193871	393884	480094	220455	84463.8	161010	225156	778145	137588	193105	102670	94788.4	181173	133866	114182	100824	181865	114176	218198
Q31Q30	Q31Q30_SYNE7	Synpcc7942_0807	DUF4351 domain-containing protein	8	0.000464468	0.171	0.882	0.0276	0.171	0.142	0.704	0.94	0.191	0.609	0.857	0.185	0.621	0.972	94431.7	63652.5	108857	100417	91095.4	45928.6	30658.8	65776.4	80270.9	27301.6	60052.2	73505.2	61472.7	47271.8	65037.8	50315.6	46041.5	60570.7	28562.9	71465.7
Q31RE2	Q31RE2_SYNE7	Synpcc7942_0345	Biotin--acetyl-CoA-carboxylase ligase	3	0.000464468	0.173	1.23	0.028	0.173	0.327	0.501	0.88	0.561	0.255	0.584	-0.0622	0.904	0.993	8194.74	14465		14769.1	5208.67	7856.2	4187.98	9965.44	20692.8	6344.15	7260.79	3426.19		3557.92	5765.24	5767.17	5167.19	5604.72		4649.15
Q31S86	Q31S86_SYNE7	Synpcc7942_0051	protein O-GlcNAc transferase	27	0.000464468	0.176	0.681	0.0347	0.188	0.219	0.472	0.866	0.836	0.0117	0.176	0.35	0.256	0.863	164697	199124	188176	421286	138534	189796	163977	167433	461181	181808	293499	162615	195878	182091	184807	157484	140976	131315	138652	153455
Q31M06	Q31M06_SYNE7	Synpcc7942_1883	GUN4-like domain-containing protein	14	0.000464468	0.176	0.38	0.0387	0.197	-0.0322	0.852	0.971	0.474	0.0123	0.176	0.197	0.262	0.863	546769	557373	639887	798394	489390	453435	468796	477230	840150	559094	627863	685349	548507	566141	542019	557394	452332	562144	377732	565119
Q31PF9	HIS8_SYNE7	Synpcc7942_1030	Histidinol-phosphate aminotransferase	9	0.000464468	0.176	-0.265	0.0884	0.28	-0.22	0.152	0.606	-0.422	0.0102	0.176	-0.167	0.271	0.865	403615	384742	407975	419802	482597	355232	409422	429137	462114	310618	359583	333396	436860	384381	473725	438567	501941	505050	459792	475784
P95837	MURB_SYNE7	Synpcc7942_1740	UDP-N-acetylenolpyruvoylglucosamine reductase	8	0.000464468	0.176	-0.0559	0.765	0.879	0.251	0.19	0.647	-0.513	0.0123	0.176	-0.0423	0.821	0.993	481547	522632	717352	557528	727256	564911	714043	803456	325287	378799	451985	508213	571528	540768	570022	593287	641621	535898	473223	722315
Q31QV9	Q31QV9_SYNE7	Synpcc7942_0528	Lipopolysaccharide biosynthesis proteins LPS	8	0.000464468	0.176	0.0946	0.684	0.828	0.277	0.242	0.691	0.661	0.00985	0.176	0.476	0.0518	0.623	338173	363217	321892	260402	318599	454860	465046	253149	474808	527662	637770	309497	421360	440024	369218	433624	357960	279061	317150	250018
Q31NR2	RL20_SYNE7	Synpcc7942_1277	Large ribosomal subunit protein bL20	7	0.000464468	0.176	0.319	0.0965	0.292	0.106	0.566	0.898	0.519	0.0107	0.176	0.491	0.0148	0.472	1213680	1469040	1456830	1379270	1088080	1246340	1379530	1060690	1307920	1682030	1917890	1476530	1580070	1346130	1601400	1694510	1419300	780134	1166190	1144150
Q31P35	Q31P35_SYNE7	Synpcc7942_1154	G domain-containing protein	7	0.000464468	0.176	0.293	0.316	0.533	0.463	0.121	0.561	0.791	0.0124	0.176	0.335	0.254	0.863	71995.8	38860.2	33310	30408.5	37457.1	37620.3	61519.6	52309.3	87015.3	52284.7	46370.5	53406.3	60813.9	41259.3	33749.1	37588.6	26307.8	37162.2	40965.9	31388.6
Q31NH8	Q31NH8_SYNE7	Synpcc7942_1361	Pentapeptide repeat	5	0.000464468	0.176	-1.04	0.0473	0.215	-0.217	0.663	0.93	-1.41	0.0102	0.176	-1.01	0.055	0.623	162993	63342.5	169476	67519.6	216570	185785	157770	184168	83633.4	134744	36415.1	105380	80444.5	187148	53690.7	162322	263549	349051	244507	94912.5
Q31MQ7	Q31MQ7_SYNE7	Synpcc7942_1632	Uncharacterized protein	4	0.000464468	0.176	-1.35	0.0755	0.261	-0.431	0.554	0.892	-1.99	0.0124	0.176	-0.372	0.609	0.97	257967	148091	78500.5	98627.9	418963	85822.5	182764	574310	29990.4	227632	32091.3	229099	185695	412497	324322	178684	189122	668907	426187	231126
Q31L99	Q31L99_SYNE7	Synpcc7942_2140	Cytidine deaminase	3	0.000474608	0.176	-1.07	0.0411	0.2	-1.05	0.0316	0.367	-1.36	0.0123	0.176	-0.888	0.0641	0.646	7300.43		9691.81	6416.95	13996.4	7174.35	11577.4	3170.8		9535.66	8235.89	3163.03	6898.72	10733.6	14142.5	5544.28	12615.7	14260.7	18125.2	20897.6
Q31R47	Q31R47_SYNE7	Synpcc7942_0440	N-acetylglucosamine 6-phosphate deacetylase	3	0.000464468	0.176	-0.395	0.112	0.313	-0.479	0.0578	0.455	-0.668	0.0112	0.176	-0.403	0.106	0.742	192569	224800	205153	190001	188092	215573	198179	166464	85439.5	202455	184246	248388	177302	217835	206601	207181	295139	237880	262106	274510
Q31MS4	RNPA_SYNE7	Synpcc7942_1615	Ribonuclease P protein component	2	0.000464468	0.176	1.18	0.114	0.315	-0.11	0.885	0.974	2.33	0.0117	0.176	0.704	0.363	0.891	9990.98	19674	13951	20729.6		12409.1	3230.27		38627.5		30616.9				12768.1	9702.36				6831.43
Q31QW0	Q31QW0_SYNE7	Synpcc7942_0527	Uncharacterized protein	2	0.000464468	0.176	1.09	0.145	0.35	0.277	0.733	0.944	2.09	0.0115	0.176	0.362	0.656	0.973	9080.12	6275.36		6713.77	3728.88			4573.87	53041		14430.1	4000.44		4386.73	4371.53		1840.82	4791.57	2295.48	6659.6
Q54772	Q54772_SYNE7	Synpcc7942_1951	Uncharacterized protein	2	0.000464468	0.176	-0.648	0.108	0.307	-0.53	0.183	0.647	-1.06	0.0125	0.176	-0.805	0.0496	0.623	56108.8	43684	61095.3	27026	61149.5	38251.4	62372.1	38493	28950.1	31865.9	30325.2	45875.6	59478.8	31357.5	22981.3	60999.2	90956.5	35601.3	62551	120361
Q31KY7	Q31KY7_SYNE7	Synpcc7942_2252	Phosphoenolpyruvate carboxylase	36	0.000464468	0.177	0.416	0.0302	0.177	0.112	0.536	0.888	0.294	0.113	0.423	0.191	0.294	0.873	889258	887814	825959	1303110	811281	825028	635498	858129	884430	745280	916304	1003220	707122	906883	829008	856239	592452	858294	705856	746338
Q31N27	ZDS_SYNE7	Synpcc7942_1512	Probable zeta-carotene desaturase	27	0.000464468	0.177	-0.547	0.0301	0.177	-0.357	0.142	0.591	-0.577	0.0232	0.237	-0.441	0.0738	0.678	1132000	1179640	539128	1189080	1100160	919987	1398940	1024310	834304	1000790	1078600	875630	844855	1141980	1253850	949851	1273150	1309800	1649890	1417730
P30008	SIR_SYNE7	Synpcc7942_0019	Sulfite reductase [ferredoxin]	21	0.000464468	0.177	1.21	0.0287	0.177	-0.627	0.234	0.687	0.487	0.352	0.681	0.475	0.363	0.891	563930	590134	641254	537613	158965	194257	171754	132506	379809	260677	667053	233125	544370	151973	270343	666972	554586	138005	109808	475402
Q31MF4	Q31MF4_SYNE7	Synpcc7942_1735	Iron-regulated ABC transporter membrane component SufB	17	0.000464468	0.177	0.773	0.03	0.177	0.159	0.633	0.923	0.333	0.323	0.657	0.053	0.873	0.993	676408	757230	747101	597737	646978	321582	290139	691634	507630	298849	711737	626342	459350	391412	523282	330409	436647	455941	237465	567709
P38023	SIGA1_SYNE7	Synpcc7942_0649	RNA polymerase sigma factor SigA1	16	0.000464468	0.177	1.6	0.0295	0.177	0.473	0.493	0.876	1.65	0.0255	0.243	1.42	0.0504	0.623	89477.2	126419	149586	131211	46229.7	120081	62954.1	27807.1	117325	103386	376416	55588	163887	48837.6	82971.3	202141	89340.2	11883.7	24793.8	99340.1
Q31RD6	Q31RD6_SYNE7	Synpcc7942_0351	ABC transport system substrate-binding protein	16	0.000464468	0.177	0.857	0.0299	0.177	-0.32	0.39	0.817	0.334	0.371	0.699	-0.0623	0.866	0.993	482519	319357	391734	747861	166340	205148	204557	247273	645010	245660	377185	176870	288693	271480	243287	184959	192841	197649	234364	469191
Q935X2	Q935X2_SYNE7	Synpcc7942_2501	Phospho-2-dehydro-3-deoxyheptonate aldolase	12	0.000464468	0.177	0.808	0.0299	0.177	0.163	0.64	0.924	0.408	0.249	0.582	0.00841	0.981	0.993	606180	517762	941720	834434	583581	385947	396400	461219	979828	287814	707205	407854	443057	366979	310784	531205	363814	323126	322319	692078
Q31NR5	Q31NR5_SYNE7	Synpcc7942_1274	TPR repeat	11	0.000464468	0.177	0.487	0.0296	0.177	0.487	0.0296	0.356	0.526	0.0201	0.223	0.581	0.0114	0.456	595045	593218	646000	907526	633901	570164	707939	809202	840833	645584	751399	564900	845366	705208	669429	673356	387149	619894	379376	589113
Q31LY3	Q31LY3_SYNE7	Synpcc7942_1906	PpiC domain-containing protein	10	0.000464468	0.177	-0.607	0.0296	0.177	0.0161	0.951	0.987	-0.324	0.223	0.557	-0.287	0.279	0.868	239046	202328	343666	353201	403607	449697	422132	431509	310380	397917	282779	368333	320247	386237	295893	389976	547096	415895	229923	604347
Q31PQ2	Q31PQ2_SYNE7	Synpcc7942_0937	Metallo-beta-lactamase domain-containing protein	9	0.000464468	0.177	0.599	0.0298	0.177	0.173	0.503	0.88	0.157	0.543	0.815	-0.0461	0.858	0.993	450050	390988	372785	412760	397708	206264	274081	369797	416468	236279	369997	218382	245289	271997	302620	224009	187939	290956	250821	374734
Q31S42	RPAA_SYNE7	Synpcc7942_0095	DNA-binding dual master transcriptional regulator RpaA	8	0.000464468	0.177	-0.488	0.0296	0.177	-0.308	0.153	0.606	-0.0119	0.955	0.993	-0.173	0.414	0.914	453112	445482	436329	481533	478885	699449	508347	410518	571905	713384	535452	727353	491837	578750	431376	828704	759922	670860	555440	579915
Q31S60	Q31S60_SYNE7	Synpcc7942_0077	Transcriptional regulator, XRE family	8	0.000464468	0.177	-0.816	0.0294	0.177	-0.975	0.0112	0.254	-0.552	0.127	0.44	-0.5	0.164	0.813	85110.1	98868.3	111180	87930.5	98945.2	99473.5	80800.1	66552.6	103784	110779	101973	145800	104448	84401	81858.1	273808	291089	110973	120350	203245
Q31L12	RL22_SYNE7	Synpcc7942_2227	Large ribosomal subunit protein uL22	4	0.000464468	0.177	0.555	0.029	0.177	0.193	0.421	0.831	0.377	0.125	0.436	0.294	0.225	0.841	1938940	1992730	2352790	1987620	1695210	1167000	1803080	1852350	2561190	1664640	2399300	1076310	1522160	1844540	1895750	1644680	1341500	1433240	1190650	1692310
Q31KK3	Q31KK3_SYNE7	Synpcc7942_2386	Hydrogenase expression/formation protein HypD	2	0.000464468	0.177	1.41	0.0302	0.177	0.33	0.595	0.912	1.61	0.0204	0.223	1.22	0.09	0.692	4442.43	4158.52	6425.65	10117.2	2683.89		1922.05	4190.05	14552		6082.81	3528.32			5228.56	5097.48	3539.3			1387.95
Q31S46	Q31S46_SYNE7	Synpcc7942_0091	Chorismate lyase	2	0.000464468	0.177	1.86	0.0295	0.177	1.32	0.11	0.549	1.3	0.116	0.426	0.664	0.409	0.913	100895	68578.5	39933.7	31799.3	64836.4	25072.2	16172.5	75298	73939.7	24355.7	37373.9	27525.9	22330.6	29957.7	41279.8	11580.2	2240.66	10947.2	38348	53960.2
Q31KE1	Q31KE1_SYNE7	Synpcc7942_2448	GTPase HflX	8	0.000464468	0.178	1.51	0.0305	0.178	0.552	0.403	0.82	1.66	0.019	0.219	1.16	0.0896	0.692	10529.4	16650.5	38883.5	54245.7	5374.74	15222.9	17937.2	17487.3	70427.7	13296.4	57675.9	10340.5	24383.1	10432.5	16106	33501.8	6657.42	8803.99	6193.02	15283.5
Q31MN3	KATG_SYNE7	Synpcc7942_1656	Catalase-peroxidase	46	0.000464468	0.18	-0.0433	0.772	0.884	-0.496	0.00351	0.18	-0.00826	0.956	0.993	-0.0835	0.578	0.963	2277360	2172840	1977040	1753710	1627220	1316030	1489960	1533780	2256420	1686540	2312740	2148270	2099970	1705790	2075680	2064420	2228180	1894340	2196670	2086460
Q31LL9	IF2_SYNE7	Synpcc7942_2020	Translation initiation factor IF-2	41	0.000464468	0.18	0.511	0.0945	0.289	0.366	0.222	0.671	0.799	0.013	0.18	0.591	0.0562	0.623	532595	645599	493405	626339	453405	625233	682775	367481	567785	802870	899005	575398	439617	541280	606114	919415	390521	229451	534963	537316
P18655	SODF_SYNE7	Synpcc7942_0801	Superoxide dismutase [Fe]	13	0.000464468	0.18	-0.397	0.0998	0.296	-0.28	0.236	0.69	-0.628	0.0133	0.18	-0.0257	0.912	0.993	5897070	5855900	6644470	3631940	6768470	5583130	5431360	5611680	3966210	4399720	4650730	5406880	11816500	5569770	5738580	6172250	7080360	7431220	6382350	7454630
Q31L10	RL2_SYNE7	Synpcc7942_2229	Large ribosomal subunit protein uL2	13	0.000464468	0.18	0.34	0.192	0.404	0.334	0.2	0.656	0.689	0.0134	0.18	0.569	0.0359	0.603	1335230	1549140	1371530	1502950	897007	1520360	1859580	1652850	1393710	2574690	1506960	2072670	1365550	1450980	1652120	2456930	1350850	1019160	935995	1288200
P95822	PSAL_SYNE7	Synpcc7942_2342	Photosystem I reaction center subunit XI	6	0.000464468	0.18	-0.327	0.082	0.272	-0.597	0.00351	0.18	-0.349	0.0652	0.324	-0.272	0.143	0.801	4137600	3950180	3926580	3397970	3224970	2766400	4640810	2493660	4293110	3534180	3495900	3871100	4493430	3853830	3660820	4010660	5787990	4454630	4611160	4540900
Q31S28	Q31S28_SYNE7	Synpcc7942_0109	DNA-binding ferritin-like protein (Oxidative damage protectant)-like	5	0.000464468	0.18	-0.0542	0.884	0.946	-0.787	0.0459	0.419	-1.01	0.013	0.18	-0.552	0.15	0.809	187965	135640	211729	92408.4	120052	104408	94151.3	55427.1	63903.2	99917.4	60348	90965.1	113965	96888.4	61611.8	184449	271344	141715	97599	154475
Q31QE5	Q31QE5_SYNE7	Synpcc7942_0692	DUF1400 domain-containing protein	2	0.000464468	0.18	-1.36	0.0594	0.233	-2.27	0.00371	0.18	-1.06	0.165	0.489	-0.941	0.181	0.813	14826.5	14163	11554.1	6348.63	18030.9	4040.56	4625.98	3699.36		8365.38	7106.32	43985	12116	13254.7	10897.9	28314.1	53760.9	29967.2	7995.25	52291.1
Q31QM0	Q31QM0_SYNE7	Synpcc7942_0617	Uncharacterized protein	2	0.000464468	0.18	-1.4	0.031	0.18	-0.646	0.294	0.743	-0.599	0.33	0.664	-0.846	0.174	0.813	24997.8	22071.4	35028	11195.9	68645.3	40963.7	26309	23589.4	50668.6	28159.8	12473	111963	16125	41199.7	22701.9	66546.1	103950	61647.9	31520.1	51870.5
Q31S06	Q31S06_SYNE7	Synpcc7942_0131	Cyclic nucleotide-binding domain (cNMP-BD) protein	22	0.000464468	0.181	-0.479	0.0327	0.181	-0.477	0.0332	0.372	-0.172	0.415	0.74	0.0196	0.925	0.993	97537.9	107516	66729.7	66091.3	78035.3	71089.6	103090	81263.2	77826.9	110108	101898	123840	146809	108235	123797	93592.1	132077	113163	101327	115125
Q55311	SRP54_SYNE7	Synpcc7942_1771	Signal recognition particle protein	19	0.000464468	0.181	1.3	0.0313	0.181	0.454	0.426	0.835	0.885	0.13	0.443	0.844	0.147	0.805	171642	232048	301309	295251	117555	232796	192404	64048	128371	194824	396890	112250	255502	99723.3	155101	251630	277518	38007.2	63186	143795
Q9Z3G6	Q9Z3G6_SYNE7	Synpcc7942_1858	Heme oxygenase	18	0.000464468	0.181	0.439	0.0322	0.181	0.0942	0.624	0.921	0.053	0.782	0.931	0.132	0.494	0.937	3513220	3201540	3457430	3587140	3330760	2117070	2444150	3110830	3288030	2112230	2866200	2403010	2978660	2959790	2806510	2405520	2660850	2607650	1907900	3119430
O33698	RS1_SYNE7	Synpcc7942_1591	Small ribosomal subunit protein bS1	17	0.000464468	0.181	0.534	0.0318	0.181	0.199	0.396	0.82	0.424	0.081	0.36	0.468	0.0564	0.623	1137600	916665	932326	822622	1017850	589981	688538	765004	951963	786957	792434	993130	925342	949480	949995	797516	597912	774536	405630	968882
Q31LJ5	Q31LJ5_SYNE7	Synpcc7942_2044	PRC-barrel domain-containing protein	17	0.000464468	0.181	0.612	0.0317	0.181	-0.132	0.622	0.921	0.545	0.0526	0.309	0.226	0.401	0.909	568924	564121	589461	760046	377898	537085	434068	207348	549831	718803	578038	522641	511337	499755	424118	454597	496686	245901	434068	496529
Q31PW6	Q31PW6_SYNE7	Synpcc7942_0873	DUF4062 domain-containing protein	17	0.000464468	0.181	-2.08	0.0318	0.181	-0.558	0.54	0.888	-1.82	0.0571	0.321	-0.0267	0.976	0.993	51623.4	273710	213396	50926	509169	722573	601104	47443.5	37994.5	458216	43419.3	422404	626355	518328	468834	300572	378184	562579	446022	519202
Q31N55	MURE_SYNE7	Synpcc7942_1484	UDP-N-acetylmuramoyl-L-alanyl-D-glutamate--2,6-diaminopimelate ligase	14	0.000464468	0.181	0.656	0.0319	0.181	0.116	0.685	0.936	-0.111	0.698	0.895	-0.0759	0.791	0.993	2381720	1623530	1370270	2389130	1704150	1202220	881191	1570860	1493370	1067210	901266	1051520	1145880	1299520	1264940	883586	980008	1232830	847988	2005150
Q31R88	Q31R88_SYNE7	Synpcc7942_0399	Zn-dependent hydrolase	9	0.000464468	0.181	0.696	0.0316	0.181	0.297	0.332	0.771	0.367	0.234	0.568	0.304	0.321	0.882	1172970	1050160	964594	909634	1158070	484662	552009	1155260	1198000	533270	998635	680750	799764	766556	714380	832929	460416	880056	640132	605122
Q31M42	DAPA_SYNE7	Synpcc7942_1847	4-hydroxy-tetrahydrodipicolinate synthase	8	0.000464468	0.181	-0.643	0.0323	0.181	-0.369	0.2	0.656	-0.675	0.0256	0.243	-0.378	0.19	0.814	985418	953459	1160910	781753	1281810	1254590	1031810	1100680	683394	1034000	739544	1495680	1078710	1185100	1030120	1351860	2258790	1714940	808793	1620010
Q31PR0	Q31PR0_SYNE7	Synpcc7942_0929	UDP-3-O-acyl-N-acetylglucosamine deacetylase	8	0.000464468	0.181	0.599	0.0322	0.181	0.51	0.0634	0.472	0.4	0.138	0.448	0.279	0.294	0.873	695975	684717	400972	666504	665436	501409	464302	643065	626560	459487	692871	367604	506484	545482	616759	307879	404717	405190	310622	475396
Q31QV8	Q31QV8_SYNE7	Synpcc7942_0529	6-phosphogluconolactonase	8	0.000464468	0.181	-0.68	0.0319	0.181	-0.559	0.0719	0.48	-0.5	0.104	0.406	-0.464	0.13	0.797	1113570	960151	963446	680648	1333390	802379	865431	1058680	934713	890463	773221	1792420	1128190	1237970	733950	1245140	1496990	1787770	892593	1932820
Q31ND8	Q31ND8_SYNE7	Synpcc7942_1401	VOC domain-containing protein	7	0.000464468	0.181	-1.04	0.0318	0.181	-0.974	0.0426	0.395	-1.03	0.033	0.269	-1.09	0.0253	0.556	217376	231215	234910	171735	413890	205968	134233	212303	355473	108863	143564	373374	136795	206294	170560	366992	777547	360437	240918	535793
Q31RR7	Q31RR7_SYNE7	Synpcc7942_0220	Probable cell division inhibitor MinD	7	0.000464468	0.181	-0.346	0.0314	0.181	-0.0909	0.547	0.888	-0.292	0.0641	0.323	-0.0759	0.615	0.97	1674880	1540730	1489780	1279970	2024080	1989890	1667410	1486360	1352500	1719420	1397550	1756460	1930910	1842460	1750310	1671480	1826970	1983470	1825100	1942110
Q31S02	Q31S02_SYNE7	Synpcc7942_0135	Methylase involved in ubiquinone/menaquinone biosynthesis-like	6	0.000464468	0.181	-0.581	0.0326	0.181	0.162	0.526	0.888	-0.305	0.239	0.574	0.143	0.577	0.963	235199	234047	211022	158181	317581	382632	377748	314454	132150	373906	257048	311017	376574	318130	380904	299604	353701	275442	356878	264872
Q31KI8	Q31KI8_SYNE7	Synpcc7942_2401	Heat shock protein Hsp20	5	0.000464468	0.181	1.72	0.0322	0.181	1.85	0.0225	0.319	1.32	0.0888	0.375	1.23	0.178	0.813	13269.9	46454.3	12930.7	29102.5	16096.8	29086.1	40204.3	17829.2	21437.3	8608.59	50807.9	8280.07		27543.8		8848.91	2403.95	9251.4	13318
Q31KE2	Q31KE2_SYNE7	Synpcc7942_2447	Uncharacterized protein	4	0.000464468	0.181	-1.48	0.0325	0.181	-0.925	0.165	0.618	-1.11	0.0996	0.394	-1.54	0.0269	0.564	139991	60762.1	62696.4	33042.9	246473	112894	55176.3	53721.8	85242.3	55602.9	41456.3	251428	31689.1	102089	30155.9	153166	234414	219890	124512	167143
Q31MU0	Q31MU0_SYNE7	Synpcc7942_1599	Sporulation stage II protein D amidase enhancer LytB N-terminal domain-containing protein	9	0.000464468	0.183	-0.507	0.0363	0.191	-0.734	0.00423	0.183	-0.437	0.0665	0.326	0.706	0.00553	0.383	84697.4	69983.7	58758.4	57179.5	66732.1	49905	49311.3	64615.2	51442.5	75902.5	76061.8	81224.1	151479	144201	169740	154998	121313	63779.3	81550	128547
Q31MP3	Q31MP3_SYNE7	Synpcc7942_1646	Uncharacterized protein	7	0.000464468	0.183	-0.229	0.596	0.768	-1.39	0.00414	0.183	-0.281	0.516	0.799	-0.272	0.528	0.948	1745210	1443610	520569	1018940	811735	215942	333662	907300	1099050	837166	977973	1285570	709953	1070130	1391020	1120300	1181180	1642250	883842	1469990
Q31K89	Q31K89_SYNE7	Synpcc7942_2500	NfeD-like C-terminal domain-containing protein	5	0.000464468	0.183	-0.132	0.866	0.934	-2.52	0.0042	0.183	-0.132	0.865	0.966	-0.482	0.538	0.953	132853	157504	50784.9	173365	76624	12465.8	2826.51	91275.9	178342	130918	107529	73270.9	77771	133897	84668.7	79006.3	135126	102975	173810	109708
Q31Q68	Q31Q68_SYNE7	Synpcc7942_0769	VCBS repeat-containing protein	4	0.000464468	0.183	0.0113	0.974	0.989	-1.12	0.00448	0.183	-0.0418	0.905	0.98	-0.155	0.657	0.973	123103	140727	123293	77558.1	65077.6	22092.3	57335.9	87118.9	74599.1	85255.6	136024	165262	107049	93167.4	94640.4	110565	133289	110314	86064.1	126873
Q31M85	Q31M85_SYNE7	Synpcc7942_1804	Uncharacterized protein	3	0.000464468	0.183	-0.0906	0.648	0.804	-0.638	0.00428	0.183	-0.331	0.107	0.41	0.0544	0.784	0.993	237211	288928	296754	283471	162484	153343	211987	239186	203931	232012	248304	252046	414344	256073	309250	262614	354922	229547	279927	324972
Q31RY7	Q31RY7_SYNE7	Synpcc7942_0150	Dolichyl-phosphate beta-D-mannosyltransferase	10	0.000464468	0.185	1.46	0.0335	0.185	0.796	0.226	0.674	0.177	0.784	0.932	0.17	0.792	0.993	36063.5	57479.1	46557.9	157418	38689.4	35178.9	36477.9	48254.4	131226	11452.2	23876.5	11999.7	14832.6	18429.8	48083.2	32133.7	20002.9	18816.1	15987.2	43838.8
Q31PM7	Q31PM7_SYNE7	Synpcc7942_0962	16S rRNA (cytosine(967)-C(5))-methyltransferase	8	0.000464468	0.185	-0.622	0.0334	0.185	0.0693	0.8	0.959	-0.496	0.0828	0.365	0.0534	0.845	0.993	71408.5	64607.2	60219.9	48449.7	73842	105893	118929	98414.3	32306.8	105642	74497.4	75079.4	83820	109087	85416.9	112127	89665.3	98519.6	92112.3	92808.6
Q31LY5	Q31LY5_SYNE7	Synpcc7942_1904	Hemolysin secretion protein-like	23	0.000464468	0.186	0.862	0.034	0.186	0.387	0.316	0.76	0.334	0.385	0.718	-0.0205	0.957	0.993	829189	599385	959757	932953	606390	558412	516622	681126	1255230	317721	767797	336072	376699	341664	521202	573587	623132	334438	297798	656270
Q31PN8	Q31PN8_SYNE7	Synpcc7942_0951	nicotinate-nucleotide diphosphorylase (carboxylating)	15	0.000464468	0.186	0.712	0.0337	0.186	0.025	0.936	0.983	0.346	0.278	0.611	0.0112	0.972	0.993	847741	772473	1345640	1229650	759547	439797	521676	925394	1112470	492661	1184340	605619	735508	603454	715167	488921	660111	682832	434967	767360
Q31NA0	NU4C1_SYNE7	Synpcc7942_1439	NAD(P)H-quinone oxidoreductase chain 4 1	4	0.000464468	0.186	0.0112	0.979	0.989	1.35	0.00463	0.186	-0.00656	0.988	0.995	0.284	0.503	0.937	38034.1	20827.1	44734.3	36537.2	84243.6	118801	63110.3	83171.4	14561.7	41514.4	62755	32488.6	39895.3	24206.2	52070.1	54911.4	48767.9	16832.7	37606.1	40657.8
Q31QW1	Q31QW1_SYNE7	Synpcc7942_0526	ABC-type sugar transport systems permease components-like	4	0.000464468	0.186	0.864	0.0339	0.186	0.433	0.265	0.716	0.463	0.234	0.568	0.0624	0.87	0.993	107468	94675.5	52921.8	90041.9	73599.6	47248.2	54727	76944.4	81518.7	68947.4	73682.6	38516.9	29823.8	70402.3	71126.7	35137	22484.8	61383.7	44672.6	71584
Q31RW3	Q31RW3_SYNE7	Synpcc7942_0174	Ribosomal RNA small subunit methyltransferase I	11	0.000464468	0.187	0.331	0.324	0.541	0.444	0.191	0.647	0.89	0.014	0.187	0.489	0.152	0.809	35349.6	46112.7	71342.6	53238.8	35485	81657.2	78136.1	37435.3	83370.7	70878.3	65110.8	75838.4	69454.9	61548.6	37617.5	59710.7	63049.9	32162.6	48114.3	25333
Q31PD3	Q31PD3_SYNE7	Synpcc7942_1056	Transcriptional regulator, XRE family	8	0.000464468	0.187	-0.348	0.0343	0.187	-0.303	0.0612	0.465	-0.322	0.0481	0.303	-0.0245	0.873	0.993	983972	960301	1019810	847710	855811	1005820	1061330	1011960	792389	1010850	921473	1189000	1328780	1118540	1108910	1214060	1380910	1136290	1066930	1279410
Q31S05	Q31S05_SYNE7	Synpcc7942_0132	Amine oxidase domain-containing protein	8	0.000464468	0.187	-0.189	0.359	0.572	-0.0466	0.819	0.963	-0.546	0.0142	0.187	-0.374	0.0797	0.692	77927.1	92961.9	88870	54070.1	95726.4	66950.6	86873.7	92855.1	55912.2	60005.1	71070.1	54224.7	50735.8	82351.5	74324.6	67238.3	91565.7	100303	72460.7	88395.9
Q55032	ENCP2_SYNE7	Synpcc7942_B2662	Type 2A encapsulin shell protein SrpI	6	0.000464468	0.187	0.474	0.325	0.542	0.68	0.164	0.618	1.27	0.0141	0.187	1.21	0.0193	0.5	16327	29946.8	17083.9	14048.4	41515.4	20886.1	15502.9	15474.1	20745.1	55879.3	22436.8	41523	50573.8	61765.3	14565.5	19588.6	20929.9	10057	14993.1	9991.33
Q31NA9	Q31NA9_SYNE7	Synpcc7942_1430	Uncharacterized protein	9	0.000464468	0.188	0.634	0.149	0.354	1.07	0.0203	0.308	1.14	0.0143	0.188	0.292	0.497	0.937	85603.8	95795.8	36681.5	64076.5	103289	100065	71442.1	87845.1	80677.9	141165	84277	82023.9	36091.2	79689.9	75372	34430	37779.9	73344.1	68890.1	17411.5
Q31P64	Q31P64_SYNE7	Synpcc7942_1125	CheA signal transduction histidine kinases, no good domain identification	8	0.000464468	0.188	-1.36	0.0346	0.188	-0.614	0.316	0.76	-1.16	0.0676	0.326	-0.806	0.193	0.814	105574	76530.3	64557	23925.5	190405	108230	83643.7	57713.4	47775.6	65052.5	32472.8	217640	56606.4	75417	71903.4	190386	308529	137502	76922.2	167141
Q31L92	Q31L92_SYNE7	Synpcc7942_2147	PIN domain-containing protein	2	0.000483092	0.188	-1.25	0.0345	0.188	0.126	0.777	0.952	-0.564	0.252	0.583	0.373	0.443	0.924	7651.06	2440.98			12643.5	8163.04	12774.6	12175.3	3004.76	11402.5		9913.41	12927.4	12872.2	14305.5		11773.5	10186.3	15409.8	6117.54
Q31LC4	Q31LC4_SYNE7	Synpcc7942_2115	N-acetyltransferase domain-containing protein	6	0.000464468	0.189	0.474	0.0352	0.189	-0.367	0.0946	0.53	0.323	0.138	0.448	-0.293	0.177	0.813	117479	116491	90870.4	79365	68809.1	42766.6	69674.6	46652.2	102254	75229.8	94232.2	89521.2	41936	67363.6	69143.8	60238.2	65634.8	78622.4	75873.9	67669.2
Q31PY5	Q31PY5_SYNE7	Synpcc7942_0854	Bile acid beta-glucosidase	25	0.000464468	0.19	0.41	0.0354	0.19	0.249	0.183	0.647	0.00689	0.97	0.993	-0.115	0.53	0.948	1298340	983915	1283660	920156	1275350	859115	791982	1113940	925734	685247	892542	872259	688481	779762	788072	832047	746035	915583	773414	917146
Q31PL9	Q31PL9_SYNE7	Synpcc7942_0970	Phytoene dehydrogenase-like	5	0.000464468	0.19	-0.699	0.0358	0.19	0.14	0.655	0.927	-0.712	0.0329	0.269	-0.245	0.437	0.923	14423.7	12402.1	5493.06	13769.2	18259.1	20189.8	23190.1	16207.4	13070.7	10946.8	12143.5	7515.12	9579.04	16230.9	23572	13020.4	16089.9	22295.7	14036.6	18669.9
Q31Q35	Q31Q35_SYNE7	Synpcc7942_0802	Allophycocyanin alpha chain-like	5	0.000464468	0.19	-0.513	0.0358	0.19	-0.681	0.00749	0.217	-0.409	0.0867	0.374	-0.373	0.116	0.767	126545	130583	128536	78445.3	129796	81547.2	100941	97840.6	91598.3	107582	122984	183214	143060	104564	120338	136314	178454	174667	132470	167337
Q31RZ1	Q31RZ1_SYNE7	Synpcc7942_0146	Uncharacterized protein	4	0.000464468	0.19	-0.774	0.0359	0.19	-0.765	0.0377	0.38	-0.676	0.0629	0.322	0.00174	0.996	0.998	18823.7	29196.4	36983.8	16556.5	25514.2	23020.5	26090.9	22493.7	12217.9	54052.6	26178.6	25513.5	45606.3	37001.1	48408	35394.9	34957.2	35532.7	58227.9	39783.6
Q31MW0	Q31MW0_SYNE7	Synpcc7942_1579	protein-tyrosine-phosphatase	2	0.000464468	0.19	1.36	0.0358	0.19	0.957	0.282	0.732	0.427	0.443	0.756	0.612	0.277	0.868	30451	15680.3		11345.5				13298.3	19585.3	4249.96	8469.94	10194.4	15104.2	11175.2	16763.3	4238.06	4808.88	8391.83	12883.1	4229.89
Q31LK8	Q31LK8_SYNE7	Synpcc7942_2031	Chromophore lyase CpcS/CpeS	11	0.000464468	0.191	0.745	0.0362	0.191	0.239	0.478	0.866	0.717	0.0431	0.29	0.293	0.385	0.902	1114000	1112010	1196670	1167730	1006190	430431	1242910	789281	1392830	1223660	960766	976749	1399850	875127	714812	563807	418034	984288	593634	897690
Q31JZ3	Q31JZ3_SYNE7	Synpcc7942_2596	Probable oxidoreductase	7	0.000464468	0.191	0.693	0.0364	0.191	0.111	0.721	0.943	0.491	0.127	0.44	0.121	0.698	0.981	1023470	1037850	987552	1399540	738641	868815	617933	737995	1476950	564091	1056500	951813	552212	574982	816972	1158080	683668	604534	459048	1132900
Q31LP8	MSCL_SYNE7	Synpcc7942_1991	Large-conductance mechanosensitive channel	7	0.000464468	0.191	-0.406	0.0365	0.191	-0.566	0.0056	0.205	-0.462	0.0192	0.22	-0.341	0.0737	0.678	839074	911275	674378	1087250	772058	842888	746475	741577	720711	900826	854562	864405	788210	954765	841624	1059550	1569520	1027700	1113630	961947
Q31RS4	Q31RS4_SYNE7	Synpcc7942_0213	Uncharacterized protein	6	0.000464468	0.191	1.41	0.0364	0.191	-0.014	0.982	0.993	0.777	0.229	0.562	-0.445	0.485	0.937	16455.4	12065.5	43299.5	63660.4	12340.3	8248.21	8081.47	12797.7	91102.1	6622.98	14120.1	11090.9	7290.37	8053.74	8755.26	6205.28	16599.9	10422.3	9306.19	6797.71
Q31PI8	Q31PI8_SYNE7	Synpcc7942_1001	aspartate kinase	16	0.000464468	0.193	0.832	0.0372	0.193	0.376	0.322	0.768	0.369	0.331	0.664	0.0939	0.802	0.993	1339080	1455230	1834720	1945990	1417840	871337	1118380	1422970	1236310	949417	1967120	835491	489814	1192470	1222900	1259130	1140190	1017430	429388	1391800
Q31QV0	Q31QV0_SYNE7	Synpcc7942_0537	3-oxoacyl-[acyl-carrier-protein] synthase 2	11	0.000464468	0.193	0.934	0.0372	0.193	0.74	0.0915	0.523	0.429	0.315	0.648	0.143	0.735	0.989	1558590	1273080	1482230	1445270	1590040	1077490	1201290	1204970	939892	841994	1138590	1162310	294582	1117240	1228210	1170430	619415	1219450	343123	1229660
Q31NU5	Q31NU5_SYNE7	Synpcc7942_1244	ATPase	9	0.000464468	0.193	0.68	0.0371	0.193	-0.151	0.623	0.921	0.555	0.083	0.365	0.121	0.693	0.981	143361	118474	214969	245140	96351.4	112291	95828.1	86118.5	232178	114217	187760	126866	117785	104346	108166	142917	169400	127525	59610.9	105423
Q31RJ5	Q31RJ5_SYNE7	Synpcc7942_0292	Coenzyme A biosynthesis bifunctional protein CoaBC	4	0.000464468	0.193	-0.553	0.0373	0.193	-0.138	0.582	0.91	-0.438	0.092	0.38	0.118	0.637	0.973	46701.2	45378.3	48959.7	31613.8	43047.4	64540.8	63113.4	59237.9	25447.3	57111.7	44805.3	69400.9	67279.1	76767.2	68230.8	59915.2	58104.2	64118	65600.9	62258.1
Q31P88	Q31P88_SYNE7	Synpcc7942_1101	PDZ/DHR/GLGF	14	0.000464468	0.194	0.471	0.0395	0.199	0.203	0.351	0.786	0.571	0.0149	0.194	0.349	0.117	0.771	573755	468216	566057	744756	389688	583787	441143	537400	788674	522657	632560	573590	489481	498471	437204	757337	482370	472739	332587	404985
Q31RA1	Q31RA1_SYNE7	Synpcc7942_0386	Putative gluconeogenesis factor	13	0.000464468	0.194	0.38	0.0535	0.225	-0.0321	0.863	0.973	0.494	0.0152	0.194	0.432	0.0305	0.584	179618	210141	175749	181651	133281	139161	149220	138869	161176	209675	230407	212132	205274	184861	183067	200302	167204	146727	93296.7	183531
Q31ME0	Q31ME0_SYNE7	Synpcc7942_1749	Ferredoxin	2	0.000464468	0.194	1.39	0.0379	0.195	-0.866	0.317	0.76	1.71	0.0151	0.194	0.657	0.335	0.885		21837	6640.02	32070			3491.04		28356.2	14315.7	22084.9				13156.5	7650.16	6090.49	10346.1	4084.31
Q31KF1	Q31KF1_SYNE7	Synpcc7942_2438	CheA signal transduction histidine kinases, no good domain identification	3	0.000464468	0.195	2.04	0.038	0.195	0.405	0.662	0.93	1.19	0.207	0.543	0.599	0.519	0.943	192301	212542	255832	397378	142093	98294.6	19896.9	161288	416164	11904.5	358143	223182	84887.2	60414.5	85703	174526	63650.5	84132.8	20806.6	130953
Q31LS4	Q31LS4_SYNE7	Synpcc7942_1965	Exopolyphosphatase	14	0.000464468	0.196	0.157	0.644	0.8	1.07	0.00499	0.196	-0.145	0.668	0.887	-0.117	0.73	0.986	55300	42196.7	27528	22226.8	52894.9	71915	73772.2	63479.8	22755.9	49885.3	24159.7	22533.5	22057.1	29275.1	34844.6	29710.5	37136.5	52649	21933.6	21553.9
Q31M07	PSBU_SYNE7	Synpcc7942_1882	Photosystem II extrinsic protein U	12	0.000464468	0.196	-1.1	0.0385	0.196	-0.708	0.166	0.619	-1.23	0.0218	0.228	-0.696	0.173	0.813	889407	553469	733431	285639	1560880	396208	810203	602519	496280	303964	353801	1321280	891540	697416	440811	1136510	1620860	1290150	731799	1403930
Q31KL3	Q31KL3_SYNE7	Synpcc7942_2376	Uncharacterized protein	5	0.000464468	0.196	-0.817	0.0383	0.196	-0.155	0.677	0.936	-0.385	0.306	0.64	0.103	0.781	0.993	54145.3	70339.8	77794.8	73352.6	83420.7	131569	119044	104431	43162.7	145683	62990.8	181983	157958	162092	76785.4	141852	114048	139630	92657.1	142036
Q31RZ7	Q31RZ7_SYNE7	Synpcc7942_0140	Uncharacterized protein	2	0.000464468	0.196	1.07	0.0385	0.196	0.265	0.586	0.912	0.62	0.211	0.544	0.108	0.823	0.993	38843	47349.6	37396.3	49368.2	24518.8	25115.1	20122.7	29572.6	64844.7	20552.9	27888	26369.6	73703.8	16709.1	11180.9	17244.6	14534.5	28799.4	12285.7	34207.7
Q54767	Q54767_SYNE7	Synpcc7942_1596	Probable short-chain dehydrogenase	2	0.000464468	0.196	-0.457	0.0384	0.196	0.0554	0.79	0.954	-0.386	0.0753	0.347	0.216	0.304	0.877	110592	121728	96283.5	106240	153382	162936	148858	153259	83946.4	146035	115868	118052	219244	228270	148957	119429	141576	173427	137660	144685
Q31KD2	SYGA_SYNE7	Synpcc7942_2457	Glycine--tRNA ligase alpha subunit	12	0.000464468	0.198	-0.683	0.0392	0.198	-0.348	0.272	0.722	-0.629	0.0554	0.316	-0.419	0.189	0.814	690767	734208	534807	353775	519109	697860	1121020	598244	484862	744573	559391	551693	760844	585811	979027	456958	791098	605721	1281830	1036970
Q31NT8	Q31NT8_SYNE7	Synpcc7942_1251	tRNA N6-adenosine threonylcarbamoyltransferase	7	0.000464468	0.198	0.545	0.0391	0.198	0.227	0.365	0.794	0.012	0.961	0.993	-0.338	0.184	0.813	133856	150530	162155	89509.3	141648	67685.1	106416	118844	120119	80766.4	101026	68082.7	60755.2	82987.6	79747.3	62820.6	98881.4	91389	74065.5	96439.1
Q31PM5	Q31PM5_SYNE7	Synpcc7942_0964	Uncharacterized protein	5	0.000464468	0.198	0.227	0.694	0.838	-1.81	0.00516	0.198	-0.578	0.322	0.657	0.017	0.976	0.993	93087.3	220166	144102	117777	39355.7	15122.9	26762	77127.8	201667	30370.5	100836	60361.9	229334	54309.8	104270	149606	180605	82771.5	85123.3	145638
Q31R71	Q31R71_SYNE7	Synpcc7942_0416	CopG-like ribbon-helix-helix domain-containing protein	2	0.000465766	0.198	-1.19	0.0598	0.233	-1.88	0.00524	0.198	-1.34	0.0359	0.278	-1.77	0.00786	0.402	19382	16398.2	42917.3	24489.5	37070.6	15237	8824.48	9862.06	31403.8	7577.82	17928.8	51231.4	40643.9	6998.36	11311.9	20737	72816.7	44769.6	63029.9	43756.5
Q31PU9	Q31PU9_SYNE7	Synpcc7942_0890	glutamate synthase (ferredoxin)	62	0.000464468	0.199	0.435	0.0402	0.199	0.178	0.378	0.806	0.0649	0.745	0.919	0.106	0.597	0.967	2218510	2016000	2321140	2116580	2092380	1524040	1491960	2264500	1673370	1278320	2083820	1768570	1750870	1674890	1756380	1713690	1463190	1609680	1245800	2244460
Q54775	PYRG_SYNE7	Synpcc7942_1954	CTP synthase	17	0.000464468	0.199	0.711	0.0399	0.199	0.539	0.11	0.549	0.543	0.108	0.412	0.499	0.137	0.801	345828	341797	223586	347419	241805	224956	234886	446618	601695	205922	288687	161151	221556	301430	286558	266542	210440	197878	153778	199700
Q31KM7	Q31KM7_SYNE7	Synpcc7942_2362	Trans-hexaprenyltranstransferase	12	0.000464468	0.199	-0.696	0.0394	0.199	-0.297	0.355	0.789	-0.665	0.0478	0.302	-0.0991	0.755	0.991	146317	146599	107555	86985.4	246147	172637	99183.9	143967	111645	147493	137962	96192.4	155976	185968	220739	164050	180696	283879	101802	264761
Q31SC2	Y015_SYNE7	Synpcc7942_0015	PKHD-type hydroxylase Synpcc7942_0015	11	0.000464468	0.199	-0.934	0.0401	0.199	0.101	0.813	0.961	-0.21	0.625	0.864	0.236	0.583	0.963	55654.4	63238.6	53651.1	51336.4	84916.5	186944	122526	87802.8	38711	224872	68011.9	121846	119116	161187	119363	108245	103744	119632	174884	59462.8
Q31MB7	RS16_SYNE7	Synpcc7942_1772	Small ribosomal subunit protein bS16	10	0.000464468	0.199	0.414	0.0797	0.267	0.104	0.645	0.924	0.594	0.0158	0.199	0.579	0.0182	0.5	3381620	4053800	3951200	4753350	2921060	3400740	3307870	3320790	6403830	3830350	4338370	3987470	6484480	3250580	4085380	4722160	3199750	2368430	2681990	4020970
Q31RP2	Q31RP2_SYNE7	Synpcc7942_0245	Glyceraldehyde-3-phosphate dehydrogenase	10	0.000464468	0.199	0.922	0.105	0.304	0.617	0.268	0.721	1.44	0.0158	0.199	0.971	0.089	0.692	47736.1	61091.2	33134.6	49571.2	41021	39078.5	38297.1	33440.4	87890.8	94800.7	39355.4	61208.2	50862.2	71518.9	41056.2	36688.8	4734.23	45186.2	55734.8	31145.8
Q31LV7	Q31LV7_SYNE7	Synpcc7942_1932	DUF4330 domain-containing protein	8	0.000464468	0.199	-0.369	0.0399	0.199	-0.0508	0.764	0.947	-0.197	0.253	0.583	0.0669	0.693	0.981	1509410	1150640	1346440	1105270	1428950	1492380	1658080	1765170	1196070	1605480	1236660	1753830	1994590	1857010	1627980	1434370	1507330	1690870	1616670	1743920
Q31PP4	Q31PP4_SYNE7	Synpcc7942_0945	Uncharacterized protein	5	0.000464468	0.199	1.61	0.0403	0.199	0.994	0.189	0.647	0.423	0.568	0.829	0.314	0.671	0.974	57657.7	62793.4	89508.8	74661.2	66876.1	25465.3	31099.8	83004.5	65021.7	15267	69591.1	13045	13160.9	40530.3	55755.7	22403.5	10818.6	45886.2	6967.4	80683.6
Q31RN9	Q31RN9_SYNE7	Synpcc7942_0248	Amino acid ABC transporter, permease protein, 3-TM region, His/Glu/Gln/Arg/opine	5	0.000464468	0.199	-0.446	0.0401	0.199	-0.0988	0.629	0.922	-0.267	0.202	0.535	0.0448	0.826	0.993	98375.6	92711	82398.9	62793.8	102361	119307	102676	98472.5	65116.1	105258	106769	105902	82188	131255	125597	135717	118431	114110	115674	103887
Q31MP5	Q31MP5_SYNE7	Synpcc7942_1644	Sodium dependent transporter	2	0.000464468	0.199	-0.669	0.0397	0.199	-0.846	0.0118	0.254	-0.227	0.462	0.765	-0.532	0.0951	0.708	112704	65669.5	40620.5	95780.9	60567.1	82711.1	77245.4	45592.9	97601.2	106579	92589.5	102014	70658.6	73782.3	133199	60720.5	130109	127725	83351.5	132995
Q31PG3	Q31PG3_SYNE7	Synpcc7942_1026	Rqc2 homolog RqcH	22	0.000464468	0.2	0.505	0.0408	0.2	0.141	0.545	0.888	0.312	0.19	0.518	0.287	0.226	0.841	86028	110342	115492	111179	86288.5	58685.8	94273	93098.1	109143	78850.4	138430	59906.2	99812.9	81796.5	99667.8	81823.1	62359.7	73338.3	84312.2	77902.5
Q9F1R3	Q9F1R3_SYNE7	Synpcc7942_1309	Methylenetetrahydrofolate reductase	10	0.000464468	0.2	-0.533	0.0406	0.2	0.11	0.653	0.925	-0.398	0.117	0.427	0.00798	0.974	0.993	59915.5	83154.9	56574.4	95110	106968	122897	108082	112482	62414.7	112253	75052.1	74147.6	81132.3	128128	97524.1	118658	80517.3	162801	93870.8	95621.7
Q31PJ4	Q31PJ4_SYNE7	Synpcc7942_0995	Ycf20-like protein	3	0.000464468	0.2	-0.51	0.0408	0.2	-0.0561	0.811	0.961	-0.253	0.288	0.622	0.0521	0.824	0.993	126654	92130.8	91149	69204	105674	179524	143342	95263.7	84494.2	129700	111622	122659	124039	121562	161903	143247	138572	102924	165807	127987
Q31M13	Q31M13_SYNE7	Synpcc7942_1876	Uncharacterized protein	2	0.000464468	0.2	1.14	0.0405	0.2	-0.014	0.979	0.993	0.368	0.486	0.782	0.71	0.187	0.814	134353	130617	234613	118057	74140.9	62853.6	61264.1	68663.1	163710	58746.4	111674	52690.7	291319	105283	73984.7	64379.1	86688.1	126893	21718.5	85290.1
Q31NH4	Q31NH4_SYNE7	Synpcc7942_1365	UPF0056 inner membrane protein	2	0.000464468	0.2	1.85	0.0408	0.2	-0.303	0.717	0.943	1.34	0.171	0.499	0.338	0.663	0.973	34336.3	19961.4		43594.4	21737.2	3248.15	4812.67		59404		8038.53		10004.4	9293.53	16632.8	9079.27	11222.4	14366.9	2044.01	16679.8
Q31R86	Q31R86_SYNE7	Synpcc7942_0401	Diacylglycerol kinase	2	0.000464468	0.2	1.31	0.0409	0.2	0.129	0.83	0.964	0.392	0.517	0.799	0.0279	0.963	0.993	28731.4	26023.8	43668.2	32578.7	22649.2	9466.42	10063	18697.6	47015.6	6836.53	29906.5	8698.06	4204.44	20843.8	22247.5	15615.5	11501.2	21164.2	7213.44	16050.4
Q31KD8	Q31KD8_SYNE7	Synpcc7942_2451	Type IV pilus assembly protein PilO	13	0.000464468	0.201	0.156	0.43	0.641	-0.201	0.31	0.758	-0.0363	0.853	0.963	-0.759	0.000979	0.201	2397430	2145160	2636390	2731980	1876770	1823660	1857930	2163760	2348400	1691290	2605320	2101540	1704240	982260	1211030	1445220	2608680	1888820	1861000	2622930
Q31PG4	Q31PG4_SYNE7	Synpcc7942_1025	TPR repeat	7	0.000464468	0.201	-0.793	0.0415	0.201	-0.367	0.323	0.768	-0.495	0.188	0.516	-0.787	0.043	0.623	32699.8	29572.7	34408.9	15417.7	40269.3	40034.5	41833.5	24767.8	24221.1	37835.1	27729	46186.4	16861.3	39138	37009.3	21373.4	68832.3	59143.7	23982.4	47357.8
Q31M62	Q31M62_SYNE7	Synpcc7942_1827	Uncharacterized protein	6	0.000464468	0.201	-0.62	0.0468	0.215	-0.478	0.117	0.559	-0.0803	0.785	0.932	-1.15	0.000955	0.201	210152	169018	208176	254601	175486	207145	319508	239995	279703	431972	176990	392998	93605.8	204553	185482	122950	307405	395810	318712	270782
Q31K61	Q31K61_SYNE7	Synpcc7942_2528	LRAT domain-containing protein	5	0.000464468	0.201	-0.237	0.239	0.454	0.293	0.15	0.603	0.0639	0.747	0.92	-0.786	0.000804	0.201	200561	203696	203080	175624	275612	306866	277023	270750	159463	317013	224213	296364	131120	174941	122848	113118	254144	235341	229712	204808
Q31MG0	Q31MG0_SYNE7	Synpcc7942_1729	Potassium-transporting ATPase D chain	7	0.000464468	0.204	0.688	0.0876	0.279	0.348	0.373	0.803	1.01	0.0164	0.204	0.422	0.283	0.869	116375	104916	24666.7	94459.3	68418.7	68076.8	37125.3	64098.1	107976	74751.7	112015	76430.6	41706.5	73996	79955.3	55110	42244	48158.5	44148.4	47051.5
Q31RP8	Q31RP8_SYNE7	Synpcc7942_0239	Cytochrome c6	5	0.000464468	0.204	-0.803	0.0423	0.204	-0.951	0.0185	0.301	-0.877	0.0281	0.254	-0.991	0.0147	0.472	97234.1	54185.7	172120	45730	125834	46758.6	61386	76047.3	92377	62401.3	83866.4	69773.2	73794.8	60778.7	70512.7	77692.9	201191	87836.6	144240	150602
Q06904	SASA_SYNE7	Synpcc7942_2114	Adaptive-response sensory kinase SasA	3	0.000464468	0.204	-0.979	0.0422	0.204	-0.32	0.484	0.869	-0.789	0.0947	0.387	-0.123	0.787	0.993	8948.21	15038.7	9043.23	5972.76	12661.3	13692.8	21192.7	12299.3	3477.34	20546.6	10078	17066.1	13903.6	26055.5	21524.3	10005.3	19748.5	18959.2	21600.7	13555.1
Q31MA3	Q31MA3_SYNE7	Synpcc7942_1786	Ycf51-like protein	6	0.000464468	0.205	-0.581	0.0426	0.205	-0.154	0.569	0.9	-0.338	0.22	0.555	-0.162	0.551	0.959	351702	671221	631693	451331	642682	697032	726774	674188	350053	842192	545214	821000	532729	700081	758699	760246	819124	680432	981617	615369
Q31S19	GATB_SYNE7	Synpcc7942_0118	Aspartyl/glutamyl-tRNA(Asn/Gln) amidotransferase subunit B	27	0.000464468	0.206	-0.0808	0.614	0.78	-0.152	0.349	0.784	-0.416	0.0167	0.206	-0.0865	0.59	0.963	1849210	1862260	1746910	2452430	2073050	1698340	1888900	1822790	1341570	1570080	1438630	1920560	2198890	1800220	1909140	1921260	2118890	1942610	1853180	2419610
Q31NQ8	Q31NQ8_SYNE7	Synpcc7942_1281	Uncharacterized protein	13	0.000464468	0.207	0.787	0.0432	0.207	-0.0979	0.79	0.954	0.337	0.364	0.692	-0.262	0.478	0.937	2217740	1659490	2089410	2861670	1246540	1141310	922842	1441270	3961610	799809	1652280	1206100	952938	1038340	1046290	1160720	1498240	1014080	869946	1878160
Q31QN2	Q31QN2_SYNE7	Synpcc7942_0605	Uncharacterized protein	7	0.000464468	0.207	1.46	0.0432	0.207	1.15	0.104	0.544	1.31	0.0657	0.325	1.16	0.0996	0.733	70088.2	70217.5	60933.5	78105.7	44968.1	53190.8	61459.3	67567.1	92539.5	56235.7	61059.1	49455.2	59775.8	61826.5	52396.9	53579	53059.4	46860.6	2563.95	65026.9
Q31QW8	Q31QW8_SYNE7	Synpcc7942_0519	Uncharacterized protein	3	0.000464468	0.209	-1.91	0.0709	0.253	-0.375	0.71	0.941	-2.61	0.0173	0.209	-0.87	0.393	0.906	24902.1	94500	80704.8	56928.3	231869	137645	147282	161220	50569.3	1451.12	90183.3	234492	100880	114835	102767	161579	343044	191443	131612	248111
Q31P39	Q31P39_SYNE7	Synpcc7942_1150	DUF305 domain-containing protein	2	0.000464468	0.209	0.393	0.247	0.461	-0.638	0.0901	0.521	0.87	0.0173	0.209	0.436	0.235	0.85	9822.08	3832.28	9000.46	9274.89	4555.93	3410.9		3165.23	9123.6	11085.8	9261.1	12573.4	8403.7		8149.46	6700.64	3659.18	5436.9	4867.89	10908.7
Q31LL7	Q31LL7_SYNE7	Synpcc7942_2022	Transcription termination/antitermination protein NusA	24	0.000464468	0.21	0.415	0.0443	0.21	-0.0136	0.944	0.984	0.41	0.0469	0.302	0.261	0.19	0.814	2953530	2707170	2290150	2653950	2161590	2195230	2053800	1518320	3196350	2442730	2855300	2146870	2566990	2422880	2483330	2053430	2208790	1887370	1434310	2569520
Q31KB7	Q31KB7_SYNE7	Synpcc7942_2472	Signal recognition particle receptor FtsY	17	0.000464468	0.21	-0.444	0.0445	0.21	-0.281	0.188	0.647	-0.523	0.0204	0.223	-0.215	0.309	0.879	425384	387245	549541	375448	532169	500973	548600	364827	429617	388841	291861	560078	559365	468071	424333	576626	664179	564026	501759	618905
Q31QR3	Q31QR3_SYNE7	Synpcc7942_0574	DUF3598 domain-containing protein	15	0.000464468	0.21	0.515	0.0445	0.21	-0.155	0.523	0.888	0.256	0.297	0.632	-0.211	0.388	0.902	291834	273375	266891	227447	252864	147485	108725	186664	258565	198776	224447	204785	110603	228812	167828	152646	188409	213383	161406	179206
Q31QY1	PYRH_SYNE7	Synpcc7942_0506	Uridylate kinase	9	0.000464468	0.21	-0.404	0.0446	0.21	-0.119	0.533	0.888	0.0231	0.903	0.98	0.00569	0.976	0.993	644949	714959	714490	785621	791197	795017	1211140	749517	947982	1133770	801637	982596	1041230	1054410	950748	772874	809513	1024630	1188340	805649
P39665	SPHX_SYNE7	Synpcc7942_2445	Protein SphX	4	0.000464468	0.21	1.29	0.0594	0.233	0.946	0.155	0.608	1.67	0.0175	0.21	0.511	0.432	0.922	7107.75	20332.3	21528	8231.08	10407.3	13771.1	12662.1	5510.62	11670.3	36108.3	22917.1	7801.1	3372.92	19752.2	3536.32	12717.8	4686.33	5472.07		5453.25
Q31JY6	Q31JY6_SYNE7	Synpcc7942_2603	Cytochrome c oxidase subunit 1	2	0.000464468	0.21	1.55	0.0444	0.21	-0.573	0.427	0.835	1.29	0.0864	0.374	-0.154	0.817	0.993	18478.1	21035.2		13510	2083.48		2918.82	10502.9	15544.2	14017.5	14167.5		5053.16	10222.2	11595.1	1361.07		8441.83	4639.03	5369.04
Q31M23	Q31M23_SYNE7	Synpcc7942_1866	DUF1824 domain-containing protein	2	0.000464468	0.21	-1.04	0.0443	0.21	-1.29	0.0157	0.28	-1.17	0.0258	0.244	-1.6	0.00384	0.366	116318	105140	73822.9	63373.1	192961	22776.5	68397.7	96748.5	67573.3	62252.1	67398.6	141295	48805.7	71871.7	78766	44127.2	176450	185082	111031	284384
P34185	TOP1_SYNE7	Synpcc7942_1416	DNA topoisomerase 1	30	0.000464468	0.211	0.901	0.0448	0.211	-0.145	0.733	0.944	0.562	0.195	0.527	0.877	0.0502	0.623	95541.7	124395	102746	94389.2	47094	102645	44660	29380.5	80972.7	73675.5	136962	55149.4	169155	48775.6	83977.7	155630	92338.9	41037.2	40487.7	61780.7
Q31N06	Q31N06_SYNE7	Synpcc7942_1533	Succinate dehydrogenase subunit B	5	0.000464468	0.211	-0.271	0.249	0.462	-0.712	0.00588	0.211	0.0499	0.829	0.956	-0.279	0.237	0.851	76413.2	76234.6	74753.9	52559.9	64127.8	39275.9	41932.6	63867.1	73022.6	92457.2	79569.5	103849	79035.3	54946.9	94494.5	54648.3	80792.4	101235	68469.8	86752.9
Q31PF6	Q31PF6_SYNE7	Synpcc7942_1033	DUF403 domain-containing protein	5	0.000464468	0.211	0.914	0.0451	0.211	0.506	0.248	0.699	0.874	0.0542	0.312	0.059	0.891	0.993	296825	271601	426446	520732	281664	198932	345041	298921	834495	244381	387247	202887	142640	224794	244445	213377	141497	254504	101964	386733
Q31RN3	Q31RN3_SYNE7	Synpcc7942_0254	DNA gyrase subunit A	36	0.000464468	0.212	2.34	0.0454	0.212	-1.33	0.239	0.69	1.51	0.183	0.511	1.04	0.35	0.891	450804	680727	763880	837356	70914.5	99793.4	55314.2	19328.7	577076	156519	999213	216758	713225	43025.1	167483	1051610	631379	20494.8	39033.3	591875
Q31RG5	CCS1_SYNE7	Synpcc7942_0322	Cytochrome c biogenesis protein CcsB	15	0.000464468	0.212	-0.52	0.0452	0.212	0.0666	0.786	0.954	-0.543	0.0373	0.28	-0.0946	0.7	0.982	54751.5	80367.6	98808.5	69365	103081	104270	122818	116223	50637.1	68727.4	93624.2	86793.4	66080.4	108220	137905	99508.9	129042	109182	86890.5	104197
Q31KZ9	Q31KZ9_SYNE7	Synpcc7942_2240	N-acetyltransferase domain-containing protein	7	0.000464468	0.212	0.656	0.198	0.411	1.5	0.00679	0.212	-0.244	0.625	0.864	0.444	0.377	0.902	204024	119948	119777	83858.8	287714	200317	213542	209145	17442.5	132905	94610.1	92492.7	64656.9	131276	121414	132814	43467.9	121722	82449.5	91493.4
Q31LW6	Q31LW6_SYNE7	Synpcc7942_1923	Sigma-24 (FecI-like)	6	0.000464468	0.212	0.351	0.261	0.476	0.936	0.00628	0.212	0.762	0.0213	0.226	0.814	0.0149	0.472	45495.3	45584.6	21568.1	35700.3	46428.6	75715.1	45024.6	51078.8	32341.9	80624.1	53777.5	35656.4	41972.8	60557.5	48784.1	46554.3	19909.2	38238.5	29301.2	27082.4
Q31RD5	Q31RD5_SYNE7	Synpcc7942_0352	Methionine sulfoxide reductase B	4	0.000464468	0.212	0.209	0.375	0.589	0.705	0.00675	0.212	-0.0855	0.715	0.901	0.298	0.211	0.821	198887	208098	130225	129176	273841	207678	220817	219220	90615.1	161721	106466	197051	148880	155549	190324	202242	139323	141085	139387	142209
Q31ML4	Q31ML4_SYNE7	Synpcc7942_1675	2TM domain-containing protein	3	0.000464468	0.212	0.378	0.0764	0.261	0.617	0.0067	0.212	0.261	0.21	0.543	0.292	0.164	0.813	219557	209375	204893	144994	212323	200585	228224	272215	121248	183903	174104	254398	190710	192585	195976	149261	143632	147756	155225	145310
Q31LD7	Q31LD7_SYNE7	Synpcc7942_2102	NAD-reducing hydrogenase gamma	2	0.000464468	0.212	-0.768	0.0593	0.233	-1.18	0.00639	0.212	-0.903	0.0294	0.255	-1.33	0.00269	0.311	46457.5	53390.2	32528.4	50323.3	64586.4	29602.7	24288	28071.8	49872.1	22855	36979.6	66221.3	21631.9	24502.3	29086.4	55686.6	117778	69913	49009.8	84650.2
Q31MV1	Q31MV1_SYNE7	Synpcc7942_1588	CBS	10	0.000464468	0.213	1.06	0.0458	0.213	0.358	0.478	0.866	0.788	0.128	0.442	0.446	0.378	0.902	46824.3	43483.4	64495.6	88167.4	32249.2	59226.2	25382.7	33995.8	50180.7	36027.8	111509	26912.6	21837.3	31335.3	30638.3	100443	58666.8	21374.7	26577.8	18330.2
Q31LY4	Q31LY4_SYNE7	Synpcc7942_1905	Cyclic nucleotide-binding domain (cNMP-BD) protein	30	0.000464468	0.214	0.509	0.046	0.214	0.216	0.375	0.804	0.236	0.333	0.666	0.273	0.266	0.863	476775	404592	462806	558149	346829	389864	361286	452360	523418	262952	525280	323283	382289	349256	412290	469630	390961	329535	220621	427068
Q31S58	Q31S58_SYNE7	Synpcc7942_0079	Single-stranded DNA-binding protein	8	0.000464468	0.214	-0.476	0.0463	0.214	-0.0596	0.792	0.955	-0.39	0.0966	0.391	-0.117	0.605	0.969	1154050	1301500	672240	722815	1359020	1038980	1347650	1217160	806433	1280790	795186	1128250	1018790	1330050	1261920	1155620	1073200	1462520	1250850	1391790
Q31KN8	Y2351_SYNE7	Synpcc7942_2351	Putative nickel insertion protein	7	0.000464468	0.214	-0.421	0.0464	0.214	-0.157	0.434	0.835	-0.0909	0.649	0.875	-0.099	0.621	0.972	124187	126159	138384	96834.7	133834	118838	172963	158439	214953	152351	114381	139858	157122	178189	125455	145837	169984	175226	138166	163796
Q31NC2	Q31NC2_SYNE7	Synpcc7942_1417	SLH domain-containing protein	6	0.000464468	0.214	-0.704	0.0462	0.214	-0.184	0.583	0.91	-0.257	0.444	0.756	0.0672	0.84	0.993	57107	62118.5	27607.4	57096.5	75782.4	41892.1	97244.7	76731	44292	109396	47016.4	84744.1	86182.6	82480.3	101841	65594.4	60290.9	74298.2	92823.9	94795.7
Q31L30	RPOA_SYNE7	Synpcc7942_2209	DNA-directed RNA polymerase subunit alpha	20	0.000464468	0.215	0.51	0.126	0.328	0.241	0.457	0.856	0.826	0.018	0.215	0.434	0.188	0.814	1262310	1039510	1337160	881340	709890	1429480	1151690	628513	2073930	1168090	1915960	801293	1441750	955988	930542	978547	861627	564442	716110	1080660
Q31S95	RL28_SYNE7	Synpcc7942_0042	Large ribosomal subunit protein bL28	10	0.000464468	0.215	0.353	0.047	0.215	0.0388	0.817	0.962	0.34	0.0547	0.313	0.256	0.139	0.801	2091190	2083780	1962130	2455810	1633260	1612470	1893400	1762110	2323570	1853630	2831620	1660920	2233800	1876450	1984700	1929030	1801140	1629330	1450920	1852870
P52693	NTCB_SYNE7	Synpcc7942_1242	Probable nitrogen assimilation transcriptional activator	6	0.000464468	0.215	0.064	0.81	0.904	0.638	0.0258	0.345	0.681	0.0183	0.215	0.19	0.478	0.937	29119.8	27105.8	22122.6	23744.5	34504.2	43403.4	34695.3	39164.1	53819	37892.3	31543.2	35691	19263.3	35737.9	27297.8	31308	16575.6	39487.5	17760.1	29870.8
Q31N23	Q31N23_SYNE7	Synpcc7942_1516	Phosphoglycerate mutase	4	0.000464468	0.215	-0.708	0.0467	0.215	-0.0745	0.824	0.963	-0.395	0.249	0.582	-0.339	0.319	0.882	97662.5	98485.1	74554.6	67088.3	107518	148769	122470	142120	42282.9	144574	117742	159137	91354.1	106145	115964	118780	198977	140177	87761.8	139846
Q31RA8	Q31RA8_SYNE7	Synpcc7942_0379	Uncharacterized protein	3	0.000464468	0.215	-1.51	0.0471	0.215	-0.445	0.538	0.888	-0.366	0.612	0.858	-0.32	0.657	0.973	102191	88993.8	3991.65	106521	106010	102674	76954.6	88516.2	91529.1	98416.5	105470	97278.7	63038	109757	149073	101648	96575.8	164083	138994	115638
Q31QS1	Q31QS1_SYNE7	Synpcc7942_0566	HAD-superfamily hydrolase subfamily IIB	2	0.000464468	0.215	-0.444	0.249	0.462	-0.631	0.107	0.548	-0.967	0.0183	0.215	-1.39	0.0015	0.241	13452.4	12141.4	20002.3	8579.07	15265.2	8483.15	8638.01	14910	12374.6	8239.95	12356	5216.73	7344.86	3189.35	11612.2	7373.88	22387.8	15883.6	14762.5	18274.4
P37279	ATCS_SYNE7	Synpcc7942_1570	Probable copper-transporting ATPase PacS	24	0.000464468	0.216	-0.508	0.0476	0.216	-0.109	0.652	0.925	-0.464	0.0679	0.326	-0.106	0.661	0.973	1017720	743803	1686170	1252940	1251430	1726330	1302240	1717620	864914	1236010	1130600	1494380	1667010	1401920	1349220	1545660	2017930	1453020	1810730	1232860
Q31NI4	Q31NI4_SYNE7	Synpcc7942_1355	Response regulator receiver modulated diguanylate cyclase/phosphodiesterase with PAS/PAC sensor(S)	23	0.000464468	0.216	-0.392	0.0481	0.216	-0.176	0.354	0.788	-0.217	0.254	0.584	0.00817	0.965	0.993	100130	96384.3	66307.7	108452	96176.1	105707	121042	102701	94193.8	97910.7	110623	110296	160465	112158	107812	108417	106285	112311	152616	112887
Q8GJL5	Q8GJL5_SYNE7	Synpcc7942_1824	CBS	6	0.000464468	0.216	-0.918	0.0482	0.216	-0.598	0.184	0.647	-0.833	0.0704	0.332	-0.351	0.428	0.922	586873	491266	538519	273572	787202	537405	529212	461069	288223	397891	393009	1193710	861399	639809	398415	930813	1641980	748193	450916	976795
Q31KZ1	Q31KZ1_SYNE7	Synpcc7942_2248	Bacterial nucleoid protein Hbs	6	0.000464468	0.216	-1.09	0.0481	0.216	-1.27	0.0236	0.331	-0.857	0.111	0.418	-1.17	0.0351	0.601	1118030	2790240	1229330	917047	2875830	838197	542733	1632690	1986990	1171340	2773460	1026950	1957540	778982	996135	1851850	4491580	3939730	2509260	1605260
Q31RQ6	Q31RQ6_SYNE7	Synpcc7942_0231	Acetyltransferase	2	0.000464468	0.216	-0.976	0.0478	0.216	-0.287	0.539	0.888	-0.859	0.0779	0.352	-0.268	0.566	0.961	31800.8	23126.3	19058.4	13191.8	44073.5	53222.1	23471.3	22663.7	10161	35901.7	12598	55605.9	26106.6	56891.9	29196.6	30327.7	41811.6	47225.4	40505	34609.2
Q31PF4	Q31PF4_SYNE7	Synpcc7942_1035	Proteasome-type protease	10	0.000464468	0.217	0.933	0.0484	0.217	0.82	0.079	0.504	0.295	0.511	0.797	0.0596	0.894	0.993	93267.5	147624	223419	159349	212916	106625	78204.2	201882	183008	64523.2	117118	60520.6	60716	86662.4	105213	78621.9	53179.2	97037.6	44818.2	159549
Q31PJ7	Q31PJ7_SYNE7	Synpcc7942_0992	Uncharacterized protein	10	0.000464468	0.217	-0.292	0.146	0.352	-0.583	0.00722	0.217	-0.153	0.437	0.754	-0.479	0.0227	0.536	59812.8	52351.6	45969.8	47073.3	42083	40452.7	50643.4	35106.7	55588.8	64210.6	62523	44659.2	43572.9	43267.7	50979.9	41961.1	69721.3	61333.9	81722	43557.4
Q31KF4	Q31KF4_SYNE7	Synpcc7942_2435	SAM-dependent methyltransferase	8	0.000464468	0.217	-0.833	0.0488	0.217	-0.121	0.762	0.946	-0.69	0.0968	0.391	-0.337	0.403	0.909	483153	408315	163171	250849	532628	455552	482682	496050	218025	461863	225723	527702	215544	568314	549252	474604	350038	776356	429274	696867
Q31LE7	Q31LE7_SYNE7	Synpcc7942_2092	Proton-translocating NADH-quinone oxidoreductase, chain M	7	0.000464468	0.217	-0.666	0.0485	0.217	-0.0569	0.858	0.973	-0.474	0.15	0.469	-0.0458	0.886	0.993	735639	707827	322741	725255	883994	979850	737636	1032230	423521	1050090	672344	694873	642692	1192120	1001100	886793	619912	1217450	1214420	842609
Q31MC3	Q31MC3_SYNE7	Synpcc7942_1766	Cytochrome d ubiquinol oxidase, subunit II	2	0.000464468	0.217	-0.0634	0.793	0.895	0.72	0.0074	0.217	0.427	0.0904	0.376	0.235	0.337	0.887	66751.4	54587.7	52486	48004	80663.2	116825	102891	83158.8	61047.4	112106	58631.8	89070.4	51509.5	66271.8	76508.5	80399.3	52411.5	59150.3	81371.1	43390.5
Q31SA8	Q31SA8_SYNE7	Synpcc7942_0029	Methyltransferase domain-containing protein	2	0.000464468	0.217	2.14	0.0487	0.217	0.639	0.535	0.888	1.56	0.141	0.451	0.102	0.926	0.993	1081.5	1066.65	13659.7	11295.4	1471.22	955.364	1160.94	1680.32	28877.2	599.94	3095.17	653.945		812.548	896.006	957.556	924.914	825.454	626.555	973.482
Q8GIR9	Q8GIR9_SYNE7	Synpcc7942_2473	Serine phosphatase	12	0.000464468	0.218	0.901	0.0491	0.218	1.02	0.0279	0.351	0.927	0.0436	0.291	0.838	0.0652	0.648	44188.3	41380.4	31318.3	24845.3	42248.7	44060	38357.6	27820	26698.2	29144.9	40374.9	48619.2	28404.4	22683.2	37366	49665.7	46784	12621.6	26800.5	7391.4
Q31PL7	Q31PL7_SYNE7	Synpcc7942_0972	YjgF-like protein	4	0.000464468	0.218	-0.781	0.0491	0.218	-0.775	0.0505	0.43	-0.817	0.0405	0.289	-0.429	0.261	0.863	372614	346983	462535	264315	513348	330790	295029	320136	415191	345971	189192	526170	501317	453715	290595	633674	929765	597751	283387	874090
Q31RY6	Q31RY6_SYNE7	Synpcc7942_0151	Response regulator receiver modulated diguanylate cyclase	25	0.000464468	0.219	-0.413	0.0496	0.219	-0.335	0.105	0.544	-0.091	0.648	0.875	0.0528	0.791	0.993	305510	199942	316377	270733	252027	345072	257862	289531	394710	314582	298017	345454	304936	439103	398257	357162	266004	422207	425800	344049
Q31QY3	HEM1_SYNE7	Synpcc7942_0504	Glutamyl-tRNA reductase	15	0.000464468	0.219	-0.258	0.224	0.438	0.0494	0.813	0.961	-0.531	0.0188	0.219	0.0736	0.724	0.985	793560	862007	962457	865543	941478	935905	1296030	1171510	497739	608960	920795	958990	1009660	889285	1129790	1410240	1055690	1039900	1052960	1009190
Q31PE4	Q31PE4_SYNE7	Synpcc7942_1045	Amidase enhancer-like	12	0.000464468	0.219	1.12	0.0499	0.219	0.314	0.562	0.896	0.599	0.274	0.607	0.132	0.806	0.993	171092	119638	132253	279134	154038	40463.7	71458.2	183712	234664	39517	195017	99775.1	71531.1	65910.1	98810.9	106189	78476.7	75818.4	44376.3	129862
Q31LA3	DAPB_SYNE7	Synpcc7942_2136	4-hydroxy-tetrahydrodipicolinate reductase	10	0.000464468	0.219	0.387	0.0498	0.219	0.0947	0.613	0.92	0.111	0.554	0.823	0.264	0.168	0.813	677129	629686	578180	726046	555494	646104	555702	398812	437204	467604	650626	625436	623684	470840	722598	599719	505656	458922	526798	500355
Q31LP3	Q31LP3_SYNE7	Synpcc7942_1996	Uncharacterized protein	4	0.000464468	0.219	1.92	0.0496	0.219	-0.291	0.753	0.944	1.78	0.066	0.325	0.888	0.343	0.891	38752.2	25560.2	45442.2	83636	6583.38	8210	15469.6	9827.12	169934	16567.5	71018.9	12957.2	41114.5	6399.25	13269.3	61768.7	33574.9	2501.03	6155.68	35572.9
Q31P31	Q31P31_SYNE7	Synpcc7942_1158	Diguanylate cyclase/phosphodiesterase with PAS/PAC and GAF sensor(S)	40	0.000464468	0.22	0.843	0.0505	0.22	0.125	0.76	0.946	0.637	0.131	0.443	0.299	0.467	0.937	547556	609118	402312	392404	359718	304020	194718	337803	576631	211061	530262	460878	402636	180748	389253	411111	520755	128752	223672	339279
Q31QA3	Q31QA3_SYNE7	Synpcc7942_0734	Bacteriophage Mu GpT domain-containing protein	20	0.000464468	0.22	1.06	0.0505	0.22	0.68	0.194	0.651	1.13	0.0379	0.282	0.158	0.757	0.991	98391.7	134660	127544	72014.9	106737	50087.6	63341.8	126752	285056	51511	87079.9	116576	41784	61069.2	72421.3	54745.4	58949.2	44743.1	20503.9	120593
Q54755	Q54755_SYNE7	Synpcc7942_1379	Biotin carboxylase	16	0.000464468	0.22	0.398	0.0503	0.22	-0.164	0.399	0.82	0.0205	0.915	0.984	-0.0137	0.943	0.993	1500060	1310140	1017390	1883120	999010	887191	1005380	890456	1067290	991591	1224170	1020840	1420020	918773	963067	957492	1135570	907417	1001140	1211340
Q31N12	Q31N12_SYNE7	Synpcc7942_1527	Nitrogen assimilation regulatory protein	15	0.000464468	0.22	-0.761	0.0503	0.22	-0.253	0.495	0.876	-0.336	0.366	0.694	-0.273	0.461	0.937	172483	166375	159444	127663	189703	251652	256765	195331	111510	411172	148559	278731	170133	292628	269916	168171	209204	331160	433693	160542
Q31M41	Q31M41_SYNE7	Synpcc7942_1848	Aspartate-semialdehyde dehydrogenase	14	0.000464468	0.221	0.577	0.0509	0.221	0.287	0.311	0.758	0.333	0.242	0.576	0.0161	0.954	0.993	1645710	1053220	1914090	2264770	1402380	1384500	1273700	1361440	2235910	803037	1702250	1251030	957389	1126160	1099490	1338810	1186420	1231240	812273	1279190
Q31NF2	Q31NF2_SYNE7	Synpcc7942_1387	Asparagine synthetase domain-containing protein	8	0.000464468	0.221	0.817	0.0508	0.221	0.428	0.287	0.739	0.155	0.696	0.895	-0.145	0.715	0.983	160568	143682	189538	186774	175519	117865	81435.6	165067	146140	51032.8	251896	69337.5	84183.2	73041.8	84318	109556	109763	83867.6	65952.2	139686
Q31KN5	Q31KN5_SYNE7	Synpcc7942_2354	Peptidyl-prolyl cis-trans isomerase	6	0.000464468	0.221	1.02	0.0509	0.221	0.0339	0.945	0.984	0.51	0.31	0.644	0.183	0.712	0.982	4615680	4278960	4491070	4197700	3372950	1031300	1821380	3810000	6125020	1899050	2712070	2864000	3080770	2990190	3219730	1230610	1482740	2797620	1069620	4951780
Q31KY4	Q31KY4_SYNE7	Synpcc7942_2255	SpoVT-AbrB domain-containing protein	9	0.000464468	0.222	2.09	0.0514	0.222	-1.38	0.186	0.647	1.27	0.221	0.555	0.853	0.406	0.909	1279520	1356270	1960230	1760590	155751	273709	162322	56617.4	1076890	615751	1876150	492411	1271440	185298	397656	2047440	2355170	80727.9	62574.8	1512730
Q31LD2	Q31LD2_SYNE7	Synpcc7942_2107	ABC-type nitrate/sulfonate/bicarbonate transport systems periplasmic components-like	14	0.000464468	0.223	-0.127	0.644	0.8	-0.0507	0.854	0.972	-0.691	0.0203	0.223	0.103	0.708	0.982	1004820	1022760	883044	1301470	1209900	732114	1243530	1326240	593800	392476	915450	1160720	1343300	1029510	1244720	1300420	1196160	1015430	1135270	1219150
Q31N39	PRMA_SYNE7	Synpcc7942_1500	Ribosomal protein L11 methyltransferase	8	0.000464468	0.223	-0.439	0.0538	0.225	-0.536	0.0214	0.312	-0.542	0.0202	0.223	-0.611	0.0102	0.432	274585	243107	249456	156302	272151	167018	205103	213137	235961	231324	166687	214910	205934	218110	176091	204184	347253	288974	227185	385333
Q31QH8	Q31QH8_SYNE7	Synpcc7942_0659	Rad3-related DNA helicases-like	5	0.000464468	0.223	0.0372	0.849	0.926	0.182	0.358	0.794	0.49	0.0205	0.223	0.214	0.28	0.869	28184.7	25089.7	30294.1	32758.5	30890	29848.4	39690.4	28624.9	26689.4	45997.8	45357.6	44176.5	35471.7	36566.5	31577.5	28014.7	23239.6	33187.5	31113.7	26381.4
Q31QT3	Q31QT3_SYNE7	Synpcc7942_0554	Ribosome-binding ATPase YchF	19	0.000464468	0.224	0.653	0.0531	0.224	0.0769	0.81	0.961	0.405	0.216	0.55	0.051	0.873	0.993	1130500	1102100	1423170	2073660	1096240	777234	851994	1024820	1686500	730775	2045800	732528	1244140	806083	1011000	682860	940656	723889	847777	1041160
Q31PF7	Q31PF7_SYNE7	Synpcc7942_1032	Circularly permuted ATP-grasp type 2 domain-containing protein	18	0.000464468	0.224	0.691	0.0525	0.224	0.0857	0.8	0.959	0.206	0.543	0.815	-0.0762	0.822	0.993	447927	340396	478254	677737	298936	404101	254275	300359	463533	168505	463435	356091	185486	194886	411943	395501	261684	311869	249120	357778
Q31QI6	Q31QI6_SYNE7	Synpcc7942_0651	Primosomal protein N'	9	0.000464468	0.224	0.476	0.0524	0.224	-0.377	0.118	0.56	0.46	0.0601	0.322	0.471	0.0547	0.623	39449.9	47293.9	42119.8	42376.8	22159.7	24135.4	23860.7	24513.1	43392	36492.3	59376.6	33871.4	55407.8	30294.3	37306.5	52444.1	39102.7	28806.8	21087.9	37413.1
Q31JY4	Q31JY4_SYNE7	Synpcc7942_2605	Uncharacterized protein	8	0.000464468	0.224	-0.762	0.0524	0.224	-0.68	0.0803	0.507	-0.532	0.164	0.489	-0.873	0.0286	0.564	199675	143495	248975	87456.7	262171	156656	177708	107358	163212	247304	120122	243346	89304	236618	134244	161685	266642	361154	189627	282369
Q31N28	Q31N28_SYNE7	Synpcc7942_1511	Coenzyme Q-binding protein COQ10 START domain-containing protein	8	0.000464468	0.224	-0.56	0.0523	0.224	-0.241	0.382	0.809	-0.458	0.107	0.409	-0.354	0.205	0.82	655813	648136	550640	280167	759417	622478	665156	504713	350797	673788	573335	642561	421364	696212	644148	614717	755117	770276	851359	625947
Q31PI0	Q31PI0_SYNE7	Synpcc7942_1009	Transcriptional regulator, XRE family	6	0.000464468	0.224	-0.684	0.052	0.224	0.0419	0.9	0.975	-0.206	0.539	0.812	-0.0248	0.941	0.993	90479.9	84868.3	50000.8	102542	97918.1	145082	145791	142400	53851.7	182073	116924	129454	82561.9	127317	153107	152308	117842	143864	165502	93593.6
Q31MI5	Q31MI5_SYNE7	Synpcc7942_1704	Uncharacterized protein	2	0.000477099	0.224	-0.683	0.052	0.224	0.484	0.213	0.664	-0.281	0.397	0.729	0.325	0.328	0.885	24614.6	22931.9	20336.3	12006.3		47425.4	39448.8		16815.4	36349.7	24189.3	28403	39985.5	43489.6	41266.6	31403.3	30878.2	30971.9
Q31N94	Q31N94_SYNE7	Synpcc7942_1445	CARDB domain-containing protein	2	0.000465766	0.224	2.39	0.0526	0.224	1.25	0.34	0.777	-0.0406	0.969	0.993	-0.847	0.51	0.937	4706.82			18977.9		4287.46			4163.81	733.25			999.14					1863.01	1733.61
Q31NE3	Q31NE3_SYNE7	Synpcc7942_1396	Secreted protein	2	0.000464468	0.224	1.24	0.0528	0.224	0.988	0.0932	0.526	0.862	0.138	0.448	1.09	0.0836	0.692		17041.9	38367.4	19987.8	15280.7	38345	13432	19485.1	22825.9	6024.3	18907.5	41617.7	27588.8		13880	25130	11470.4	12724.4	6805.39
Q31NN9	Q31NN9_SYNE7	Synpcc7942_1300	5-formyltetrahydrofolate cyclo-ligase	2	0.000464468	0.224	1.79	0.0529	0.224	1.02	0.288	0.739	0.326	0.709	0.901	0.304	0.728	0.986	110080	79518.8	64734.6	65344.7	75109.7		18460.6	69176.5	64908.4	17375.7	25602.1	22360.6	8326.59	54370.6	47978.8	27942.4	18265.4	45249.4	2980.9	106187
Q31S23	Q31S23_SYNE7	Synpcc7942_0114	Uncharacterized protein	2	0.000464468	0.224	-0.569	0.053	0.224	-0.169	0.546	0.888	-0.6	0.0423	0.289	-0.193	0.49	0.937	856599	1179080	1005880	1015080	1093050	1131710	1622280	1556070	485223	1165290	1086770	1538030	1568610	1305320	1114540	1279210	1210160	1385480	1570380	1894850
Q31MQ4	Q31MQ4_SYNE7	Synpcc7942_1635	Probable porin major outer membrane protein	20	0.000464468	0.225	-0.314	0.0543	0.225	0.00795	0.959	0.987	-0.139	0.373	0.702	-0.0466	0.763	0.993	2000700	2060200	1763970	1782600	2498360	2234520	2622170	2160350	1886980	2450530	1953370	2327700	1900760	2622840	2323450	2346950	2301350	2727380	2460300	2003230
Q31RB1	Q31RB1_SYNE7	Synpcc7942_0376	Zinc protease protein	19	0.000464468	0.225	0.792	0.0536	0.225	-0.132	0.734	0.944	-0.183	0.638	0.871	4.6e-06	1	1	293763	260663	748165	305023	276410	139850	147850	235862	276643	84143.7	246390	203914	181521	167522	285952	223550	221311	221267	145326	273148
Q31L08	RL4_SYNE7	Synpcc7942_2231	Large ribosomal subunit protein uL4	14	0.000464468	0.225	0.488	0.0543	0.225	-0.00705	0.977	0.993	0.448	0.0751	0.347	0.322	0.191	0.814	2684160	2921370	3595220	3426800	2214620	1960690	2545270	2213130	4150200	2410090	3751230	2302240	3808110	2094090	2589830	2947890	2119250	1617040	2375810	3063550
Q31KP9	DER_SYNE7	Synpcc7942_2340	GTPase Der	12	0.000464468	0.225	0.893	0.0556	0.227	0.505	0.262	0.711	1.1	0.021	0.225	0.537	0.234	0.848	240149	220904	117968	400815	197042	181795	234102	102143	392577	143981	491952	161745	228216	126157	169444	191612	169482	67690.6	110169	166955
Q31NL6	Q31NL6_SYNE7	Synpcc7942_1323	Formamidopyrimidine-DNA glycosylase	8	0.000464468	0.225	0.9	0.0536	0.225	0.149	0.736	0.944	0.832	0.0723	0.338	0.566	0.21	0.821	35164.4	48976.5	26554.9	35309.5	23126.2	26470.4	18109.7	18145.7	35626.9	28187.1	51888.6	25652.6	21839	19588.3	29733.9	50262.9	25055.6	25282.9	5911.08	35544.6
Q8KUU8	Q8KUU8_SYNE7	Synpcc7942_B2637	ANL32	4	0.000464468	0.225	0.91	0.0542	0.225	0.985	0.0388	0.381	0.409	0.367	0.695	0.662	0.151	0.809	98514.9	72680.8	66802.8	35986.2	93824.3	64485	51426.4	68040	90800.7	50446.8	43872.2	21332.3	48524.2	54412.5	56679.5	57832.9	45560.2	55342.6	12826.7	42698
Q31P97	Q31P97_SYNE7	Synpcc7942_1092	Methyltransferase domain-containing protein	4	0.000464468	0.225	0.934	0.0539	0.225	0.0594	0.897	0.974	0.189	0.681	0.893	0.313	0.498	0.937	18854.3	16846.2	23876.5	10644.6	17461	9671.18	7466.25	5671.01	21073.5	8999.74	7414.31	7279.4	13145	10728.4	8793.72	11654.2	4472.95	11813	5705.25	20116.4
Q57311	Q57311_SYNE7	Synpcc7942_1429	ORF 3	4	0.000464468	0.225	-1.19	0.0533	0.225	-0.202	0.731	0.944	0.175	0.765	0.924	0.469	0.427	0.922	27928.5	36364.7	32716.3	19428.7	36981.2	120292	73913.7	30776.8	28367.4	152114	30162.8	220771	102484	101286	53962.5	115966	90852.6	75642	54621.6	47146.2
Q31PB8	Q31PB8_SYNE7	Synpcc7942_1071	BFN domain-containing protein	3	0.000464468	0.225	-0.653	0.0541	0.225	-0.62	0.0662	0.475	-0.742	0.0309	0.262	-0.94	0.00832	0.402	118146	137168	107272	147835	150306	84640.1	146010	151708	73212.6	109653	146399	170815	102244	141078	85613.4	93971.2	276401	165588	112487	305066
Q54704	Q54704_SYNE7	Synpcc7942_2498	Band 7 protein	19	0.000464468	0.226	0.094	0.569	0.75	-0.177	0.289	0.74	0.409	0.0213	0.226	0.29	0.0907	0.692	1866750	1880510	2099470	1840790	1469130	1485020	1916680	1529010	2707830	1811010	2762060	2400600	2664800	1980410	2206790	2005700	1864250	1735290	1628280	1984690
Q99QJ5	Q99QJ5_SYNE7	Synpcc7942_1980	A LysR family protein	13	0.000464468	0.227	-0.723	0.0548	0.227	-0.125	0.727	0.943	-0.471	0.197	0.53	0.101	0.777	0.993	212086	228714	124318	154571	260758	244646	367610	208772	108629	377113	130117	351703	391446	352050	258499	257035	250092	321717	347328	247492
Q31L18	RL24_SYNE7	Synpcc7942_2221	Large ribosomal subunit protein uL24	10	0.000464468	0.227	0.337	0.0565	0.227	-0.0358	0.831	0.964	0.227	0.187	0.516	0.338	0.0555	0.623	2082120	2778590	2792500	2479530	1982690	1989700	1768200	2044180	2580510	2141800	2630040	2031800	2772390	2222910	2438340	2677110	2229970	1633310	1744840	2477680
Q31KH3	Q31KH3_SYNE7	Synpcc7942_2416	Two component transcriptional regulator, winged helix family	7	0.000464468	0.227	-0.894	0.056	0.227	0.17	0.703	0.94	-0.644	0.158	0.482	-0.0629	0.887	0.993	54035.9	46586.6	36226.3	15554.1	59009	93528.2	65087.5	75456.9	37812.5	22549.7	66811.5	49810.8	96623.8	24835.8	72477.4	81776.4	65704.5	78930.6	42618.1	76602.1
Q31PZ2	Q31PZ2_SYNE7	Synpcc7942_0846	Putative glucose-6-phosphate 1-epimerase	7	0.000464468	0.227	0.463	0.056	0.227	0.179	0.44	0.839	0.342	0.148	0.466	0.017	0.941	0.993	530077	540993	446594	466418	458202	370612	301650	531051	616093	437240	504726	314593	339988	433036	448663	262901	341087	374323	314774	412262
Q31QY5	Q31QY5_SYNE7	Synpcc7942_0502	N-acetyltransferase domain-containing protein	7	0.000464468	0.227	0.808	0.0565	0.227	-0.172	0.669	0.932	0.253	0.531	0.808	-0.492	0.23	0.845	102008	114071	135144	98777.9	79816.5	39706.9	48111.5	67171.7	156112	45562.7	95264.1	49179.1	39402.8	50482.2	49047.9	43219.1	97312.4	60133.9	28059.1	100559
Q31Q18	PURQ_SYNE7	Synpcc7942_0819	Phosphoribosylformylglycinamidine synthase subunit PurQ	6	0.000464468	0.227	0.553	0.0551	0.227	0.0503	0.854	0.972	0.571	0.0482	0.303	0.398	0.157	0.813	269154	375416	406063	656807	274791	333322	199689	365938	541152	301590	440697	394358	454855	288399	343685	389305	274809	366785	225721	255903
Q31RM9	Q31RM9_SYNE7	Synpcc7942_0258	VOC domain-containing protein	6	0.000464468	0.227	-0.71	0.0555	0.227	-0.843	0.0258	0.345	-0.581	0.111	0.418	-0.534	0.141	0.801	86116.4	105270	88979.1	119070	116177	104466	63232.3	86528.2	154673	67213.1	65588.7	201234	120707	131093	64164.2	153963	193519	168239	119318	176788
Q31MC7	Q31MC7_SYNE7	Synpcc7942_1762	PUCC protein	5	0.000464468	0.227	0.34	0.0561	0.227	0.421	0.021	0.31	0.228	0.188	0.516	0.137	0.422	0.915	491845	614162	502912	598106	580216	598428	514441	637174	432110	477123	600931	537278	387397	478208	496626	562348	478792	475496	342478	454209
Q31NJ2	Q31NJ2_SYNE7	Synpcc7942_1347	2-hydroxyacid dehydrogenase-like	5	0.000464468	0.227	0.906	0.0553	0.227	0.708	0.126	0.564	0.873	0.0638	0.323	0.642	0.164	0.813	47976.9	48230.5	67820.4	30804.9	51034.7	34997.8	37871.1	41339.1	80735.9	34507.8	46151.5	34333.8	63085.1	32648.6	46381.2	24340	36587.3	28047.5	8317.09	45947.4
P72546	TRMB_SYNE7	Synpcc7942_0358	tRNA (guanine-N(7)-)-methyltransferase	4	0.000464468	0.227	0.738	0.056	0.227	0.0527	0.886	0.974	0.576	0.128	0.442	0.48	0.201	0.819	48423.9	60197	52465.6	101223	47503.6	51069	39306.9	24250.5	76485.5	57288.5	91945.1	24516.7	41670.3	54844.7	54072.4	61135.5	43449.8	43519.8	24241.3	43589.2
Q31P54	Q31P54_SYNE7	Synpcc7942_1135	glutathione-specific gamma-glutamylcyclotransferase	4	0.000464468	0.227	0.641	0.0556	0.227	0.417	0.199	0.656	0.198	0.534	0.81	-0.302	0.346	0.891	38039	51196.4	46138.5	31495.5	40101.7	31653.8	30004.4	39949.5	45800.2	24925.2	30524.7	23816	15546.5	28790.6	31387.4	14747.4	15509.5	24745.2	29602.4	42180.1
Q31LI2	PLSY_SYNE7	Synpcc7942_2057	Glycerol-3-phosphate acyltransferase	2	0.000464468	0.227	0.907	0.0549	0.227	0.446	0.326	0.771	0.644	0.162	0.488	0.582	0.204	0.819	855842	737108	786585	804649	647705	463019	481181	769946	1123300	355701	757790	635735	612839	546811	815128	592771	588872	581357	120519	782136
Q31KU2	Q31KU2_SYNE7	Synpcc7942_2297	Transaldolase	23	0.000464468	0.228	0.266	0.215	0.427	-0.012	0.954	0.987	0.519	0.0219	0.228	-0.0597	0.776	0.993	1047310	854341	1276500	949071	866832	1075640	703197	765526	1325790	1364610	912541	1326090	616949	980824	722494	1005870	982395	920387	799072	718299
Q31QE2	NRDR_SYNE7	Synpcc7942_0695	Transcriptional repressor NrdR	5	0.000464468	0.228	-0.962	0.0568	0.228	-0.296	0.539	0.888	-0.846	0.0903	0.376	0.0301	0.95	0.993	45231.1	41590.9	33161.6	26225.7	52986.4	71210.6	69331.9	39737.8	14739.5	110697	24554.1	56371.9	63663.2	53775	64991.7	115266	47915.6	97579.4	100162	50372.4
Q31N44	Q31N44_SYNE7	Synpcc7942_1495	TPR repeat	3	0.000464468	0.228	-0.74	0.0567	0.228	-0.02	0.957	0.987	-0.258	0.487	0.782	-0.451	0.23	0.845	18122.4	23911.7	10943.1	12775.6	21657.5	16409.4	26664.5	47044.1	25057	28322.3	17519.6	18543.4	16550.1	28361.1	15857.2	18140.2	24609.4	31418.2	13882.2	43895.8
Q31N85	PLSX_SYNE7	Synpcc7942_1454	Phosphate acyltransferase	14	0.000464468	0.229	0.724	0.0573	0.229	0.235	0.517	0.887	0.452	0.22	0.555	0.106	0.769	0.993	329167	355039	391578	652751	286594	293134	283693	323758	899516	206530	330598	229273	221824	208948	329581	352854	290364	202628	230612	296048
Q31R65	Q31R65_SYNE7	Synpcc7942_0422	Uncharacterized protein	11	0.000464468	0.231	0.762	0.0578	0.231	0.0119	0.975	0.993	0.731	0.0677	0.326	0.458	0.239	0.851	247303	214197	185745	145360	197410	39748.8	112828	201915	204033	132633	202678	239180	158598	136007	171551	166426	111421	148622	100475	103953
Q31QL2	Q31QL2_SYNE7	Synpcc7942_0625	Single-stranded nucleic acid binding R3H	26	0.000464468	0.232	0.119	0.668	0.819	0.525	0.0702	0.479	0.681	0.0225	0.232	0.437	0.126	0.796	93037.6	82906.7	128199	80852.6	81473.2	174685	176907	97832.9	159634	183504	107908	120195	102205	132618	127735	111616	84966	65369.1	127522	81163
Q31M20	Q31M20_SYNE7	Synpcc7942_1869	Probable cation efflux system protein	27	0.000464468	0.233	-0.539	0.0594	0.233	0.354	0.203	0.659	-0.0992	0.715	0.901	0.0823	0.762	0.993	948294	814616	605953	387122	879669	1554780	1431400	1100370	676369	1243280	869381	839369	977420	1183510	978392	896957	787394	1048370	1202700	813797
Q31NE2	Q31NE2_SYNE7	Synpcc7942_1397	Uncharacterized protein	23	0.000464468	0.233	0.716	0.0587	0.233	-0.19	0.598	0.912	0.458	0.212	0.545	0.231	0.522	0.944	5142710	4274080	4090480	4720060	3059190	1564270	2154470	3336490	6740720	1876410	5014890	3276710	4379440	2737200	3260210	2834240	2884560	3227400	1562460	4007860
Q31KE8	PSTB_SYNE7	Synpcc7942_2441	Phosphate import ATP-binding protein PstB	16	0.000464468	0.233	0.703	0.0595	0.233	0.412	0.254	0.701	0.555	0.129	0.443	0.328	0.36	0.891	1531660	1504470	2074720	2101710	1493660	1205730	1507210	1651410	1980030	1545910	1850910	1178220	1018950	1731760	1583790	1273360	1275340	1707380	400582	1642020
Q31KT3	Q31KT3_SYNE7	Synpcc7942_2306	Heat shock protein DnaJ-like	10	0.000464468	0.233	2.02	0.0596	0.233	-1.94	0.0698	0.479	1.66	0.115	0.425	1.13	0.274	0.868	203595	190536	270287	295795	23326.1	43465	8919	5954.05	256139	122860	352888	104398	299670	24659.4	69590.4	515589	308213	10205.8	23401.9	156581
Q31PA8	Q31PA8_SYNE7	Synpcc7942_1081	TrkA family potassium uptake protein	8	0.000464468	0.233	-0.533	0.0596	0.233	-0.331	0.227	0.674	-0.477	0.0887	0.375	0.0307	0.909	0.993	174415	281351	287710	253915	208087	291380	421766	245014	228295	362859	150350	336117	355668	377993	373719	340307	341883	314212	436667	334756
Q31R03	Q31R03_SYNE7	Synpcc7942_0484	Abortive infection protein	8	0.000464468	0.233	-0.47	0.059	0.233	-0.32	0.187	0.647	-0.25	0.297	0.632	-0.353	0.147	0.805	337461	342345	192874	327772	345872	345515	286279	324133	389351	301955	375895	304020	188269	326516	419188	392028	402069	459952	380222	382671
Q31KW8	Q31KW8_SYNE7	Synpcc7942_2271	ADP-ribose pyrophosphatase	7	0.000464468	0.233	-0.482	0.0597	0.233	-0.394	0.118	0.56	-0.211	0.39	0.723	-0.554	0.033	0.588	170814	141018	215579	266392	177228	281131	238526	148566	319844	218338	177459	236548	193148	198553	155296	190319	294423	221226	249224	324141
Q31RX4	Q31RX4_SYNE7	Synpcc7942_0163	Methyltransferase domain-containing protein	4	0.000464468	0.233	0.571	0.0593	0.233	0.344	0.241	0.691	0.649	0.0344	0.273	0.401	0.174	0.813	54933	57909.1	57794.1	30564.8	31896.4	51458.7	45240.2	40311.6	47737.3	44364.3	71916.5	45845.4	64678.3	34874.2	33010.2	47130.9	50753.9	32963.5	29440.4	23426.3
Q31KP2	Q31KP2_SYNE7	Synpcc7942_2347	Cupin	6	0.000464468	0.235	0.506	0.0621	0.238	0.756	0.00824	0.235	0.453	0.0916	0.38	-0.0666	0.796	0.993	694379	622719	624313	567903	801823	742964	593837	865728	702879	548815	694151	494732	285999	617937	523609	338697	372459	603942	302472	554093
Q31PH0	Q31PH0_SYNE7	Synpcc7942_1019	4-alpha-glucanotransferase	15	0.000464468	0.236	0.626	0.0609	0.236	-0.0504	0.874	0.974	0.717	0.0345	0.273	-0.246	0.442	0.924	384029	293412	456756	812561	257661	307206	280265	288774	600589	508723	414437	424469	199205	262328	285052	250105	334039	211556	557558	186997
Q31QG1	Q31QG1_SYNE7	Synpcc7942_0676	Lipid-A-disaccharide synthase	10	0.000464468	0.236	-0.415	0.0606	0.236	0.0434	0.836	0.965	-0.251	0.241	0.575	0.0834	0.692	0.981	110793	105399	135795	126582	117887	153726	236309	166910	104377	146121	119136	173942	186357	183809	144097	161796	133420	179853	168504	156735
Q31S82	Q31S82_SYNE7	Synpcc7942_0055	N-acetyltransferase domain-containing protein	9	0.000464468	0.236	0.964	0.0714	0.253	1.48	0.00858	0.236	0.876	0.0985	0.392	0.615	0.237	0.851	203644	225961	86332	120642	272088	277218	180916	148782	50112.9	245481	88367.9	346020	55058	133928	172239	143514	67935.1	71864.1	87376.1	77648.7
Q31RH0	Q31RH0_SYNE7	Synpcc7942_0317	Uncharacterized protein	8	0.000464468	0.236	0.603	0.272	0.488	-1.57	0.0086	0.236	-0.19	0.726	0.904	-0.412	0.449	0.929	598626	490487	547696	473935	249724	43076.1	71647.4	237327	637814	152911	353562	245060	451986	143187	270371	260675	332495	305614	226517	621309
Q31ME3	SIGA2_SYNE7	Synpcc7942_1746	RNA polymerase sigma factor SigA2	5	0.000464468	0.236	0.912	0.0608	0.236	0.944	0.053	0.438	1.05	0.0334	0.271	0.405	0.385	0.902	46546.9	17973	26026.2	51043.2	30152.4	64930.1	28705.5	21652.1	51668.5	48825.1	30161.6	21433.3	19932.5	31849.4	19220.6	22372.4	22350.9	29567.8	6728.09	19950.3
Q31KE7	Q31KE7_SYNE7	Synpcc7942_2442	Phosphate transport system permease protein PstA	4	0.000464468	0.236	0.964	0.0611	0.236	0.945	0.066	0.475	1.11	0.033	0.269	0.343	0.486	0.937	128241	178765	57008.8	146426	143358	86326.9	84692.8	173157	223241	83334	216923	71992.7	91719.3	100378	94476.5	39363	36812.4	91496.9	37822.9	103763
Q8GIT1	Q8GIT1_SYNE7	Synpcc7942_2485	Pilin-like protein	3	0.000464468	0.236	0.0914	0.822	0.91	-1.19	0.0086	0.236	-0.625	0.137	0.447	-0.603	0.151	0.809	124245	115245	124051	104686	74436.4	61518.1	40382.9	29202.4	110399	31179	103265	71750.1	91980.8	68566.5	37029.8	116215	160869	85519.5	89617	117065
Q31LX8	Q31LX8_SYNE7	Synpcc7942_1911	Cold shock protein	27	0.000464468	0.237	0.648	0.115	0.315	-0.0376	0.925	0.983	0.974	0.023	0.237	0.777	0.0628	0.643	239092	293535	254467	530720	178665	239601	210731	157115	547921	286647	482023	309013	374876	177005	246634	828390	168446	171004	174401	313146
Q31RG8	Q31RG8_SYNE7	Synpcc7942_0319	Hemolysin A	4	0.000464468	0.237	-0.377	0.229	0.443	0.145	0.637	0.924	-0.752	0.0233	0.237	-0.0138	0.964	0.993	329618	232778	225181	165740	460874	371736	298081	238833	111336	239804	156739	242183	208575	379114	328324	302172	252279	469029	280974	245136
Q8VPV3	Q8VPV3_SYNE7	Synpcc7942_0308	CO2 hydration protein	10	0.000464468	0.238	0.963	0.062	0.238	-0.868	0.09	0.521	-0.143	0.771	0.928	-0.293	0.552	0.959	277086	388335	308716	314436	121888	68343.8	60681.7	128947	314428	59439.5	242876	107140	73544.2	93692.7	188699	246266	193198	130461	103839	276010
Q31RM1	Q31RM1_SYNE7	Synpcc7942_0266	Heat shock protein DnaJ-like	5	0.000464468	0.238	-0.721	0.0617	0.238	0.139	0.704	0.94	0.597	0.116	0.426	-0.0368	0.926	0.993	9745.38	9688.07	11197.2	29230	14580.1	32145.5	30431.1	23573.5	36529.7	42995.8	22078.2	34475.5		23480.5	19506.3	21131.6	30393.2	23600.3	13025	24446.3
Q8GMQ9	Q8GMQ9_SYNE7	Synpcc7942_0437	Glutathione peroxidase	3	0.000464468	0.238	-1.04	0.0618	0.238	-0.0534	0.919	0.98	-0.96	0.0811	0.36	-0.169	0.748	0.99	19527.9	30115.2	29440	22884.6	39235.3	72991.3	60771.8	34618.5	17092.2	77653.1	7511.39	48890.1	33056.2	63491.9	34377.1	60544.3	51422.3	66437.8	57470	35580.8
Q31NI2	Q31NI2_SYNE7	Synpcc7942_1357	histidine kinase	43	0.000464468	0.239	0.553	0.0629	0.239	0.0251	0.929	0.983	0.373	0.197	0.53	0.24	0.401	0.909	206237	227860	179110	128299	147802	134658	143263	87576.1	147255	217626	172348	118741	165335	141342	181333	106965	143754	72008.3	137316	163863
Q31K19	SYY_SYNE7	Synpcc7942_2570	Tyrosine--tRNA ligase	20	0.000464468	0.239	0.588	0.0623	0.239	0.0642	0.831	0.964	0.197	0.514	0.799	0.113	0.707	0.982	452584	503999	419219	1153660	398918	445550	438215	331248	703306	421235	382533	329076	575879	344118	377704	394611	374810	371103	491188	316050
Q31KQ9	Q31KQ9_SYNE7	Synpcc7942_2330	C-terminal processing peptidase-2. Serine peptidase. MEROPS family S41A	18	0.000464468	0.239	-0.4	0.0633	0.239	0.0269	0.896	0.974	-0.376	0.0794	0.356	0.00534	0.979	0.993	313954	288135	296897	280900	404619	449752	388148	349248	209960	402224	258668	369269	416822	337672	397837	414971	422149	417555	464312	279739
Q59984	GRPE_SYNE7	Synpcc7942_2072	Protein GrpE	15	0.000464468	0.239	-0.869	0.0627	0.239	-0.618	0.175	0.644	-0.78	0.0919	0.38	-0.905	0.0534	0.623	2178390	1117740	1812730	1152470	2691600	1293430	1995250	1466750	2487850	1106590	744730	3177430	1794030	1519610	746623	2259290	2298980	3500200	1859110	3783670
Q31L23	RS5_SYNE7	Synpcc7942_2216	Small ribosomal subunit protein uS5	14	0.000464468	0.239	0.501	0.0632	0.239	-0.00049	0.998	0.999	0.424	0.111	0.418	0.0902	0.726	0.985	2212540	2758060	1854490	3654770	1954410	1669000	1644750	1916830	3706490	1790580	2976370	1688980	1789250	1805700	2098880	1949830	2045290	1334300	2214030	1704330
Q31QC2	Q31QC2_SYNE7	Synpcc7942_0715	UDP-N-acetylglucosamine 1-carboxyvinyltransferase	14	0.000464468	0.239	-0.256	0.0627	0.239	0.0155	0.905	0.977	-0.269	0.0518	0.309	0.0133	0.919	0.993	1829260	1621410	1675270	1511250	2084700	1893630	2025360	1994240	1530140	1598490	1540540	1923990	2071960	2084820	1927640	1903250	1849790	2107560	1834230	2135790
Q31R83	Q31R83_SYNE7	Synpcc7942_0404	Peptide chain release factor 2	13	0.000464468	0.239	-0.378	0.0636	0.239	0.0877	0.652	0.925	-0.28	0.16	0.485	-0.0906	0.642	0.973	239161	233277	236089	194742	311172	323682	412663	224725	184529	302564	203407	296513	291792	271709	257509	279101	302871	290103	272875	305517
Q31S83	Q31S83_SYNE7	Synpcc7942_0054	Rhamnosyl O-methyltransferase	11	0.000464468	0.239	0.635	0.0628	0.239	0.494	0.14	0.59	0.408	0.219	0.555	-0.0552	0.865	0.993	870393	735512	788585	568541	888988	432543	550277	916444	717209	591256	545329	661452	299807	586401	628514	383013	426162	600939	260080	740429
Q31KX5	Q31KX5_SYNE7	Synpcc7942_2264	Transcriptional regulator, LuxR family	5	0.000464468	0.239	1.52	0.0635	0.239	1.55	0.0592	0.462	0.29	0.711	0.901	0.168	0.83	0.993	128725	141891	103472	73936.7	274235	113598	21660.8	223888	60108.6	14731.4	75856.8	67932.3	15792.8	56807.4	68935.7	52655.6	43174	24196.6	15106	129535
Q31RD7	Q31RD7_SYNE7	Synpcc7942_0350	ATPase	3	0.000464468	0.239	-0.276	0.0625	0.239	-0.0966	0.495	0.876	-0.225	0.122	0.434	0.159	0.266	0.863	57851.4	60867.4	83660.9	60659	69539.8	68970.9	76536	79995.1	67327.9	65626.7	65021	71605.2	83954.4	94622.4	91167.4	82454	84591	79969.1	75239.1	75416.4
Q31PG6	Q31PG6_SYNE7	Synpcc7942_1023	Uncharacterized protein	2	0.000464468	0.239	1.67	0.0633	0.239	1.26	0.152	0.606	0.732	0.397	0.729	0.428	0.619	0.972	85782.3	91402.5	57276.4	69000.1	91936.4	61838.1	53067.8	32951.1	10374.9	51811.5	74917.8	56785.3	32855.4	11434.4	56992.3	45891.5	52527.3	2273.69	39365.5	63866.2
Q9R6V1	Q9R6V1_SYNE7	Synpcc7942_B2629	ANL54	11	0.000464468	0.24	0.802	0.0641	0.24	-0.0716	0.862	0.973	0.866	0.0473	0.302	0.215	0.604	0.969	33616.6	36265.4	48775.2	34445.3	27079.6	29762.3	15345	14695.6	29568.9	33185.2	62863.5	39635.2	29857.1	30206.6	15141.6	29441.4	55151.5	15345	23550	11120.1
Q31RS9	Q31RS9_SYNE7	Synpcc7942_0208	TPR repeat	11	0.000464468	0.24	0.314	0.0958	0.291	0.102	0.576	0.905	0.44	0.0239	0.24	0.103	0.572	0.963	77915.2	81986.8	70946	96895.4	77915.6	62498.1	65889.8	75992.5	70675.5	79958.7	119882	92081.2	57700.1	74620.4	83299.8	68194.1	61227.7	75310.8	59954.8	66559.5
Q31KU5	Q31KU5_SYNE7	Synpcc7942_2294	Glycosyl transferase	6	0.000464468	0.24	0.594	0.247	0.461	0.839	0.108	0.548	1.22	0.0241	0.24	0.619	0.229	0.842	40280.8	43517.3	29465.3	26245.2	38355.4	57391.3	38518.4	31510	101229	53171.3	37161.7	38776.8	9009.71	59681.3	49312.3	54675.3	14958.3	36836.6	16644.6	28436
Q31PE3	Q31PE3_SYNE7	Synpcc7942_1046	Uncharacterized protein	2	0.000464468	0.24	-1.25	0.0639	0.24	-0.824	0.207	0.659	-0.474	0.461	0.765	0.238	0.71	0.982	7553.73	2505.4	3289.94	3764.05	9524.11	9563.5	4610.01	1800.05	1894.91	16559.4	6763.32	9399.65	12417.8	10818.1	11577.4	9243.3	7632.45	8370.98	12527.2
Q31PV0	Q31PV0_SYNE7	Synpcc7942_0889	Phosphodiester glycosidase domain-containing protein	13	0.000464468	0.241	0.602	0.0645	0.241	0.401	0.206	0.659	0.137	0.66	0.882	-0.122	0.695	0.981	183211	192171	163914	172910	198771	113977	136826	184190	193507	90284.8	166460	94398.1	118688	97476.7	116761	99312.2	164970	100123	63653.7	178755
Q31QV6	Q31QV6_SYNE7	Synpcc7942_0531	TPR repeat	13	0.000464468	0.241	-0.455	0.144	0.348	-0.635	0.0472	0.42	-0.733	0.0244	0.241	-0.0399	0.895	0.993	1034210	845982	868770	699966	1067570	349516	766590	1128850	492673	627458	748470	1064140	1091560	1025700	1240380	1210560	1277030	1208260	1031080	1180310
Q31PV3	RS7_SYNE7	Synpcc7942_0886	Small ribosomal subunit protein uS7	10	0.000464468	0.241	0.308	0.0644	0.241	0.177	0.273	0.722	0.267	0.105	0.406	0.321	0.0548	0.623	2907080	3072420	3196480	3661830	2605510	2768590	3159930	3186320	3782400	2633170	3218020	2911290	3377860	3194940	3082740	3259850	2744290	2052920	2585780	3053120
Q31L16	RS17_SYNE7	Synpcc7942_2223	Small ribosomal subunit protein uS17	6	0.000464468	0.241	0.299	0.115	0.315	0.258	0.17	0.626	0.442	0.0247	0.241	0.468	0.0183	0.5	2192320	2419880	2557920	2400320	1873090	2561880	2737100	2215270	2151630	2503700	3239870	2778180	2967960	2388900	2450600	2998810	2426020	1526960	1781530	2155440
Q31R17	Q31R17_SYNE7	Synpcc7942_0470	Uncharacterized protein	2	0.000464468	0.241	1.07	0.0658	0.243	0.37	0.471	0.866	1.24	0.0247	0.241	0.556	0.319	0.882	9003.56	10214.1	15447.7		9122.29	6282.24	3953.24	10139	38472.6	7232.95	5697.19	16296		11507.3	9662.93	4398.76	4266.04	6864.51	5074.54	5547.26
Q31P79	Q31P79_SYNE7	Synpcc7942_1110	Response regulator receiver domain protein (CheY-like)	14	0.000464468	0.243	-0.416	0.121	0.322	-0.175	0.504	0.88	-0.623	0.0256	0.243	0.0522	0.84	0.993	4231650	3378650	3105890	2668040	4387450	3772700	3359560	4160180	1843160	4164990	2149690	4047090	6842660	4170460	3819900	3979840	4252220	4429010	4662270	4274630
Q31PQ7	Q31PQ7_SYNE7	Synpcc7942_0932	lipid-A-disaccharide synthase	14	0.000464468	0.243	0.468	0.0654	0.243	-0.0318	0.895	0.974	0.254	0.301	0.636	-0.0168	0.945	0.993	376902	272927	472385	401433	268059	297084	171537	357315	441955	225194	378963	285580	262306	303730	236207	270373	278478	276224	240815	287781
Q31KN7	Q31KN7_SYNE7	Synpcc7942_2352	Ribosome hibernation promoting factor	7	0.000464468	0.243	0.185	0.477	0.684	-0.267	0.309	0.758	0.622	0.0253	0.243	0.655	0.0194	0.5	216912	331033	349389	306276	163957	259382	295788	174500	293580	485676	383770	472260	487703	472771	292130	419938	285020	243968	346744	190786
Q31LH2	Q31LH2_SYNE7	Synpcc7942_2067	HI0933-like protein	6	0.000464468	0.243	0.521	0.142	0.348	0.445	0.206	0.659	0.827	0.0254	0.243	0.284	0.414	0.914	16608.7	13695.1	18275.6	33647.3	10485.1	25203.6	23117	18539.7	31730.4	21134	27526.5	17723.4	10984.2	21666.2	23088.9	13184	9209.39	16795.1	16505.9	12923.5
Q31LB0	Q31LB0_SYNE7	Synpcc7942_2129	Iron-sulfur cluster binding protein	4	0.000464468	0.243	0.929	0.0655	0.243	0.163	0.735	0.944	0.453	0.351	0.681	0.235	0.626	0.973	64235.4	45113	80958.8	58514.8	30206.3	48906.6	32138.2	34500.3	43466.7	19046.4	59636.9	74217	65017.5	13107.8	30097.8	77997.8	32404.2	28254.5	24001.8	47477.5
Q31QZ2	Q31QZ2_SYNE7	Synpcc7942_0495	Antitoxin Xre/MbcA/ParS-like toxin-binding domain-containing protein	4	0.000464468	0.243	-1.26	0.0657	0.243	0.091	0.889	0.974	-0.0558	0.932	0.985	-0.0736	0.91	0.993	129316	76251.2	44771.8	75921.4	174792	212042	207959	181719	51367.6	539615	94053.1	357676	148811	279244	142155	150260	90060.2	383437	381729	82568.7
Q31PP3	Q31PP3_SYNE7	Synpcc7942_0946	UDP-galactopyranose mutase	21	0.000464468	0.244	-0.452	0.147	0.353	-0.87	0.00925	0.244	-0.63	0.049	0.305	-0.198	0.516	0.941	828299	842440	593668	681011	739233	254615	511813	917969	635658	522752	747507	693055	862656	765858	915248	944163	1222130	942631	714148	1200750
Q31R72	Q31R72_SYNE7	Synpcc7942_0415	Pentapeptide repeat	11	0.000464468	0.244	0.299	0.126	0.328	-0.0916	0.628	0.922	0.452	0.0259	0.244	0.101	0.594	0.965	2004260	1830240	1816630	1665100	1709570	1112780	1190630	1660650	2714860	1556300	2119850	1893690	1754870	1432180	1560420	1635270	1669930	1506210	1257750	1532630
Q56002	CYSE_SYNE7	Synpcc7942_2420	Serine acetyltransferase	9	0.000464468	0.244	0.336	0.197	0.41	0.733	0.00914	0.244	0.164	0.522	0.802	0.255	0.323	0.882	115547	112294	91930.2	74131.1	95384.4	135705	129859	158375	71419.6	93327.2	121581	67675	87243.5	79807.2	111227	91207.5	81978.1	47286.5	89461.6	100468
Q31PH4	Q31PH4_SYNE7	Synpcc7942_1015	Methyl-accepting chemotaxis sensory transducer	28	0.000464468	0.245	0.395	0.0671	0.245	0.0535	0.795	0.956	0.325	0.127	0.44	0.264	0.21	0.821	1347630	1392230	1403040	1373340	1140740	976000	1030930	1220490	1698530	1098520	1156130	1378820	1905200	1106770	1310120	908709	948888	1183330	908928	1183460
Q31KE0	Q31KE0_SYNE7	Synpcc7942_2449	1-Cys peroxiredoxin	12	0.000464468	0.245	-0.114	0.566	0.749	-0.565	0.00976	0.245	-0.41	0.0504	0.308	-0.299	0.143	0.801	5330560	4446800	6071320	5366300	4681120	4127960	3974040	2882300	4107870	3496550	4602910	5149800	4987870	4339050	4569120	4676080	6019320	5612490	4153170	7553470
Q59966	CYSK_SYNE7	Synpcc7942_B2664	Cysteine synthase	9	0.000464468	0.245	1.58	0.067	0.245	1.26	0.136	0.583	1.47	0.0852	0.372	-0.0688	0.933	0.993	24304.1	70309.1	23051.2	44950.8	57433.4	81521.9	8921.35	17730.3	26828.8	11631.8	58838.4	72336.3	6750.32	26563.4	10542.8	9748.33	50241.4	16836.2	3609.9	7303.54
Q31QV5	Q31QV5_SYNE7	Synpcc7942_0532	DUF5615 domain-containing protein	7	0.000464468	0.245	0.571	0.0666	0.245	-0.0168	0.955	0.987	-0.0577	0.846	0.963	-0.168	0.573	0.963	185769	172086	262185	208164	196644	139129	126290	99064.2	237597	129008	104819	95130.6	131882	161620	112834	93664.4	144704	160078	90664.6	170767
Q8GMR5	Q8GMR5_SYNE7	Synpcc7942_0447	Endonuclease III	4	0.000464468	0.245	-0.778	0.0665	0.245	0.133	0.742	0.944	-0.244	0.548	0.818	0.381	0.351	0.891	16660.4	19238.4	17062.3	17986.7	21608.5	54291.1	43866.4	23898.9	14328.8	52170.2	24618.2	23539.1	38100.4	40776	30746.3	51272.4	22175	67063.7	28263.2	20246.2
Q31PB7	Q31PB7_SYNE7	Synpcc7942_1072	Cob(I)yrinic acid a,c-diamide adenosyltransferase	4	0.000464468	0.245	0.924	0.0668	0.245	1.16	0.0249	0.337	0.628	0.202	0.535	0.538	0.271	0.865	10454	10909.1	31074.6	6450.57	11011.7	29339.3	17078.5	7951.04	10257.4	12086.4	8111.15	9987.09	5595.61	10743.7	12109.6	10759.7	3840.8	12416.2	8319.04	4440.9
Q54710	PETD_SYNE7	Synpcc7942_2332	Cytochrome b6-f complex subunit 4	3	0.000464468	0.245	-0.0616	0.755	0.876	-0.565	0.00956	0.245	-0.165	0.409	0.738	-0.603	0.00631	0.383	2111830	2286470	2442460	2711940	1865050	1456450	1668970	1745820	2552870	1748880	2118240	2542000	1092950	1779990	1868250	1963490	2640230	2361370	2080340	2925120
Q31N58	HIS5_SYNE7	Synpcc7942_1481	Imidazole glycerol phosphate synthase subunit HisH	2	0.000464468	0.245	-2.01	0.0668	0.245	-0.6	0.534	0.888	-1.8	0.0751	0.347	-1.28	0.227	0.841		13610.4	6111.02	10796.7	51453.4	23086.3	23480.2	15357.6	12351.2	1970.41	13098.6	48439.4		22888.4	2243.03	79248.9	37626.4	44914.6	23294.1	57360.9
Q31R84	Q31R84_SYNE7	Synpcc7942_0403	DUF3285 domain-containing protein	2	0.000464468	0.245	-0.775	0.0666	0.245	-0.014	0.972	0.993	-0.21	0.602	0.851	-0.324	0.425	0.919	365349	503310	327268	482097	541522	735267	840492	714772	231871	1216120	634927	774888	634875	893265	575374	310610	507608	925065	794782	666310
Q31S79	Q31S79_SYNE7	Synpcc7942_0058	dTDP-4-dehydrorhamnose 3,5-epimerase	2	0.000464468	0.245	-0.619	0.0666	0.245	-0.519	0.119	0.56	-0.399	0.225	0.558	-0.407	0.216	0.834	5618.15	4401.44	4270.09	3693.72	5496.39	4620.14	6544.37	3096.87	2861.42	8204.02	4043.52	7578.27	3255.03	5952.69	6745.2	5375.89	7861.25	6607.61	7044.68	5934.78
Q31NI3	Q31NI3_SYNE7	Synpcc7942_1356	Response regulator receiver domain protein (CheY-like)	3	0.000464468	0.246	-0.855	0.113	0.314	-1.43	0.0124	0.254	-1.06	0.0535	0.31	-1.87	0.00188	0.246	47097.7	22025.2	34836.4	33108.5	44746.2	15915.6	11231.8	30617.7	60843.3	14500.9	34919.6	21940.5	6434.49	20801.5	25213.7	21226.5	75223.5	60609.3	33398.6	84126.9
Q31MT4	Q31MT4_SYNE7	Synpcc7942_1605	Uncharacterized protein	2	0.000464468	0.247	1.19	0.177	0.388	0.259	0.776	0.952	2.07	0.0266	0.247	-0.0668	0.948	0.993	13532.2	2988.65	1017.72	15354.8		3902.62	1310.36	3568.67	16003.8	7565.72	13955.6	4328.84		1973.08	2236.32		1159.76	4157.75	2208.56
Q8GMT3	Q8GMT3_SYNE7	Synpcc7942_0467	Peptidase, metallopeptidases	5	0.000464468	0.25	0.00158	0.996	0.998	-0.841	0.0102	0.25	-0.473	0.124	0.435	-0.31	0.304	0.877	90624	71252.3	111807	83000	65495.4	21853.8	55664.3	72766.9	53075.7	59454.6	61615.2	82780.5	69757.6	58820.6	77370.9	79561.3	94219.3	94383.8	98037.9	68430.6
Q31ND0	Q31ND0_SYNE7	Synpcc7942_1409	Iron transport system substrate-binding protein	16	0.000464468	0.251	-0.971	0.0697	0.251	0.161	0.752	0.944	-0.309	0.547	0.817	-0.265	0.605	0.969	340029	353693	318823	360286	470809	1205130	720949	779216	236401	1929170	332276	570843	487768	1061310	517815	364759	584139	986479	879662	401916
Q31QK4	RL1_SYNE7	Synpcc7942_0633	Large ribosomal subunit protein uL1	15	0.000464468	0.251	0.333	0.069	0.251	0.209	0.24	0.691	0.272	0.132	0.443	0.361	0.0502	0.623	1634360	2024520	2074640	2123930	1587250	1699680	2012840	1905220	2059070	1682640	2143100	1657830	2200600	1813200	1713920	2306120	1890250	1338020	1295000	1769960
Q31RL8	Q31RL8_SYNE7	Synpcc7942_0269	AB hydrolase-1 domain-containing protein	8	0.000464468	0.251	0.658	0.0693	0.251	0.273	0.433	0.835	0.441	0.212	0.545	0.238	0.492	0.937	187766	145513	105615	302081	135423	141277	110056	142519	292585	122359	143768	92808.2	138310	115076	152534	112299	68415.8	121920	108333	155790
Q31PP9	Q31PP9_SYNE7	Synpcc7942_0940	Transcriptional regulator, XRE family	5	0.000464468	0.251	0.813	0.0691	0.251	-0.919	0.0423	0.395	0.599	0.171	0.5	0.333	0.439	0.923	61144.5	72773.1	59063.3	113919	20573.7	27209	30437.6	14433.3	116590	64978.7	73498.6	29708.3	40729.7	41160.4	45242.7	104343	51712.5	62363.5	21966.6	44402.5
Q31MR3	Q31MR3_SYNE7	Synpcc7942_1626	Uncharacterized protein	3	0.000464468	0.251	-0.445	0.0695	0.251	-0.477	0.0529	0.438	-0.381	0.116	0.426	-0.111	0.635	0.973	676270	478141	553188	439343	631356	328101	496734	697606	463259	535476	517144	731277	589760	749867	670722	668236	892450	775042	558086	698609
Q31RS7	Q31RS7_SYNE7	Synpcc7942_0210	Transcriptional regulator	3	0.000464468	0.251	-0.712	0.0697	0.251	-0.0556	0.882	0.974	0.17	0.652	0.877	-0.00758	0.984	0.993	56837.3	68833	40164.8	57439.2	85882.4	134675	45958	104877	103991	76125.9	109844	119678	46322.1	96227.9	109716	130230	71272	168626	89201.9	60671.4
Q31LI9	Q31LI9_SYNE7	Synpcc7942_2050	FHA domain containing protein	16	0.000464468	0.252	0.792	0.07	0.252	0.152	0.715	0.943	0.398	0.345	0.677	-0.0117	0.978	0.993	515514	800860	884072	1265270	657081	525345	268181	847359	1136580	381483	878567	407008	350037	449754	515292	613933	497601	510211	279278	725591
Q31L05	NDHN_SYNE7	Synpcc7942_2234	NAD(P)H-quinone oxidoreductase subunit N	9	0.000464468	0.252	0.934	0.0703	0.252	-0.296	0.549	0.889	0.752	0.139	0.448	-0.0591	0.904	0.993	781494	391402	1640940	2719450	427150	557533	514756	367287	2068970	619118	1057230	608551	662641	486396	450051	599277	352600	482378	740190	813459
Q31KF3	Q31KF3_SYNE7	Synpcc7942_2436	Peptide methionine sulfoxide reductase MsrA	4	0.000464468	0.252	0.768	0.0702	0.252	0.217	0.592	0.912	0.234	0.565	0.827	-0.0889	0.826	0.993	412421	392160	293544	467502	424834	151791	195961	381749	284874	222248	376295	212051	117794	288572	329620	184212	217329	263731	116587	395194
Q31PU0	Q31PU0_SYNE7	Synpcc7942_0899	DUF6816 domain-containing protein	9	0.000464468	0.253	0.468	0.0714	0.253	-0.288	0.253	0.699	-0.0321	0.897	0.977	-0.409	0.112	0.754	271620	221809	269375	182841	203457	100671	112740	157920	195055	119349	179814	177274	92369.8	140045	146078	138225	151896	188869	135012	209391
Q31LR2	Q31LR2_SYNE7	Synpcc7942_1977	Proton-translocating NADH-quinone oxidoreductase, chain L	7	0.000464468	0.253	0.384	0.0707	0.253	0.512	0.0199	0.307	0.418	0.0514	0.309	0.125	0.54	0.953	366988	341368	370677	372432	304728	375573	394802	544454	505377	305507	404958	303262	243711	349254	296245	333988	304076	263009	238819	311875
Q31LM5	Q31LM5_SYNE7	Synpcc7942_2014	WD40-like Beta Propeller	6	0.000464468	0.253	0.436	0.0709	0.253	0.0394	0.864	0.973	0.531	0.0312	0.262	0.669	0.00867	0.402	106526	100818	104033	96691.1	68312.6	72454.6	81321.6	89408.9	92138.4	106829	104033	137315	129212	108207	127318	115863	81181.9	105181	41023.9	92109.1
Q31MA2	Q31MA2_SYNE7	Synpcc7942_1787	SUF system FeS assembly protein	4	0.000464468	0.253	-0.548	0.0715	0.253	-0.181	0.534	0.888	-0.626	0.0422	0.289	-0.519	0.0867	0.692	445198	471252	312827	370844	670231	316891	602068	526265	336212	475442	372362	329555	285282	590044	563788	278330	443761	632738	520664	760807
Q31L87	Q31L87_SYNE7	Synpcc7942_2152	Secretion protein HlyD	25	0.000464468	0.254	0.209	0.338	0.555	-0.601	0.0111	0.254	-0.00862	0.968	0.993	-0.07	0.745	0.99	769823	603187	746686	856674	470184	304912	465249	471094	546831	535762	873183	635127	866454	565243	525787	532185	705989	535670	656303	670460
Q31LT0	SYP_SYNE7	Synpcc7942_1959	Proline--tRNA ligase	25	0.000464468	0.254	0.0546	0.81	0.904	-0.635	0.0111	0.254	-0.318	0.173	0.5	-0.191	0.404	0.909	2258340	2149660	1850330	2315020	2000480	826952	1423940	1304790	1902490	1328090	1917660	1528520	2096940	1837090	1892390	1442790	2417520	1721100	2021780	2124860
Q31RD2	RBFA_SYNE7	Synpcc7942_0355	Ribosome-binding factor A	10	0.000464468	0.254	0.312	0.0725	0.255	0.265	0.122	0.562	0.389	0.0286	0.254	0.358	0.0417	0.623	1613680	1482840	1435310	1401520	1562300	1484610	1692200	1077580	1569210	1392830	1712410	1592640	1784520	1509220	1419360	1432830	1091570	1032730	1229940	1463640
Q31M18	Q31M18_SYNE7	Synpcc7942_1871	YHS domain protein	8	0.000464468	0.254	-0.0989	0.798	0.898	-1.07	0.012	0.254	-0.249	0.523	0.802	-0.399	0.31	0.881	100333	84942	123448	109955	63998.6	38525.2	34489.2	92901.2	117979	69991	97307.5	95088.9	151660	100093	69467.2	47750.6	62983.8	133123	194766	93193.4
Q31KF8	Q31KF8_SYNE7	Synpcc7942_2431	DUF2157 domain-containing protein	7	0.000464468	0.254	0.641	0.143	0.348	-1.17	0.0119	0.254	0.783	0.0778	0.352	-0.5	0.248	0.86	25445.7	28720.2	20202.5	61681.1	10577.1	6634.88	10898.5	7805.17	58290.1	28749.4	46201.1	17443.7	9770.36	16120.8	24830.5	9861.05	24261.8	14420.6	31019.7	14200.2
Q31N18	Q31N18_SYNE7	Synpcc7942_1521	D-aminoacyl-tRNA deacylase	7	0.000464468	0.254	-0.361	0.187	0.4	-0.603	0.0346	0.372	-0.625	0.0291	0.254	-0.398	0.148	0.806	442958	480823	515557	341034	464920	255400	354081	456124	497252	347698	424039	245672	511720	448602	434522	338817	735247	482455	394675	728667
Q31QX7	Q31QX7_SYNE7	Synpcc7942_0510	phosphoserine phosphatase	4	0.000464468	0.254	-0.284	0.315	0.532	-0.0441	0.874	0.974	-0.655	0.0286	0.254	-0.116	0.677	0.978	672911	537426	553312	357450	717745	380853	691640	736524	417712	332933	310604	592856	622390	543181	622669	541510	634926	531641	474239	983073
Q31PR9	Q31PR9_SYNE7	Synpcc7942_0920	Photosystem I reaction center subunit PsaK	3	0.000464468	0.254	-0.66	0.274	0.489	-1.63	0.0123	0.254	-0.435	0.467	0.765	-0.721	0.234	0.848	90199.6	39941.1	95191.6	75218.8	57731.7	29681.4	24545.7	41557.4	85684.1	135913	54903	75296	63149.5	183412	30558.6	61525.2	55984.8	277805	231204	44682.1
Q31SB7	Q31SB7_SYNE7	Synpcc7942_0020	DUF4157 domain-containing protein	3	0.000464468	0.254	-0.232	0.394	0.606	-0.743	0.0121	0.254	-0.295	0.283	0.615	-0.223	0.414	0.914	15796.1	19324.2	19299.7	13572.8	12773.3	7793.88	14165.3	13750.6	8691.93	20175.8	18338.9	20909.4	16409	15719.6	22541.3	14130.1	16860	20098.5	23158.9	19408.1
Q8KPP2	PSBF_SYNE7	Synpcc7942_1176	Cytochrome b559 subunit beta	2	0.000464468	0.254	-0.262	0.416	0.631	-0.873	0.0127	0.254	-0.457	0.164	0.489	-0.432	0.187	0.814	559272	422481	269376	543055	366641	186343	349226	266581	491415	306843	559316	238955	392591	402710	527381	258807	516204	593238	386990	603206
Q8GMQ4	Q8GMQ4_SYNE7	Synpcc7942_0427	ATPase	14	0.000464468	0.255	0.376	0.0725	0.255	0.159	0.429	0.835	-0.00631	0.975	0.993	0.309	0.134	0.801	162008	149282	104409	184679	126302	133792	106061	142741	121391	106021	133182	94330.9	126432	120119	172934	147665	90139.8	132271	124096	111207
Q31NR8	Q31NR8_SYNE7	Synpcc7942_1271	Glycosyl transferase family 8	9	0.000464468	0.255	-0.971	0.0723	0.255	0.374	0.471	0.866	0.097	0.851	0.963	0.455	0.382	0.902	248005	200459	96810.3	110434	345810	715788	361357	247123	137083	731592	186336	548790	298164	571002	366213	444215	259696	446848	439066	153830
Q8GIS4	Q8GIS4_SYNE7	Synpcc7942_2478	Photosystem II reaction center Psb28 protein	4	0.000464468	0.255	0.763	0.0721	0.255	0.489	0.237	0.69	0.601	0.15	0.47	0.411	0.316	0.882	133658	138307	183396	189863	147536	78560.4	157638	164590	104890	189380	139984	147521	93970.5	190307	114604	118447	77690.6	226291	39069.6	112959
Q31R96	Q31R96_SYNE7	Synpcc7942_0391	DUF1400 domain-containing protein	15	0.000464468	0.259	-0.298	0.392	0.604	-0.933	0.0134	0.259	-0.441	0.211	0.543	-0.269	0.439	0.924	1974830	1813240	1738990	1662970	1648000	519416	997982	2086650	1737390	981599	1699980	2401170	1619360	1563960	1837250	2414540	2483590	1918230	1882110	2640140
Q56207	MOEA_SYNE7	Synpcc7942_1286	Molybdopterin molybdenumtransferase	11	0.000464468	0.259	-0.329	0.0739	0.259	-0.019	0.914	0.979	-0.325	0.0774	0.351	-0.0188	0.915	0.993	521021	503000	597896	395741	667039	568724	692789	557512	421083	512157	504991	576156	819980	561957	555483	572745	729562	608132	571461	609195
Q31NB2	RBS_SYNE7	Synpcc7942_1427	Ribulose bisphosphate carboxylase small subunit	3	0.000464468	0.259	0.807	0.0739	0.259	0.706	0.114	0.549	0.886	0.0517	0.309	-0.0713	0.869	0.993	1140780	1125120	2139920	2297310	1510020	1552460	1071840	1900690	2903010	918475	2213740	1330770	522709	845906	949958	1315770	814175	1466260	413407	1364750
Q54776	ACCD_SYNE7	Synpcc7942_1956	Acetyl-coenzyme A carboxylase carboxyl transferase subunit beta	18	0.000464468	0.261	0.297	0.0746	0.261	0.201	0.216	0.666	0.14	0.384	0.717	0.208	0.202	0.819	1724830	1112870	1215410	1382670	1265280	1172300	1199150	1389430	1300230	1355360	978602	1209940	1291110	1199300	1188290	1369170	1044750	1155710	1179560	993160
Q31P11	YCF48_SYNE7	Synpcc7942_1178	Photosystem II assembly protein Ycf48	15	0.000464468	0.261	-0.684	0.0747	0.261	0.155	0.673	0.934	-0.268	0.467	0.765	0.205	0.577	0.963	1747880	1643840	491344	923365	2082440	2004080	1985730	1613440	664176	2191280	1362580	2082740	2023500	2111730	1804210	1992600	1623550	1864880	1662580	1726840
Q31QC3	Q31QC3_SYNE7	Synpcc7942_0714	Cell wall hydrolase/autolysin	15	0.000464468	0.261	0.419	0.0756	0.261	-0.389	0.0972	0.533	-0.0859	0.704	0.899	-0.254	0.268	0.865	80802.7	70541.5	96137.8	89731.9	58238.2	39605.9	52782.9	42919.8	57234	57301.7	73312.8	50374.3	46842.5	41792	64949.4	59802.4	85023.7	44227	52490.7	77873.6
Q31QR7	Q31QR7_SYNE7	Synpcc7942_0570	DNA polymerase III, alpha subunit / Intein	14	0.000464468	0.261	0.53	0.0745	0.261	0.504	0.0887	0.521	0.47	0.111	0.418	0.531	0.074	0.678	150129	110578	70686	129788	124213	71568.4	117506	135565	92675.1	106938	96819	134064	85404.7	133147	124599	107790	56212.6	115326	58185.5	92776.8
Q31MB4	Q31MB4_SYNE7	Synpcc7942_1775	PhoH-like protein	8	0.000464468	0.261	0.645	0.0751	0.261	-0.329	0.348	0.784	0.146	0.675	0.892	-0.0247	0.943	0.993	108838	156693	171708	331495	98028.6	83787.7	70369.8	112784	121074	78180.7	231710	110824	72904.8	116837	124186	143307	128826	87284	141296	102189
Q31LZ4	Q31LZ4_SYNE7	Synpcc7942_1895	Prolyl 4-hydroxylase alpha subunit Fe(2+) 2OG dioxygenase domain-containing protein	6	0.000464468	0.261	1.45	0.0754	0.261	0.64	0.417	0.828	0.838	0.291	0.625	0.782	0.323	0.882	107968	211605	32227.2	95179	117162	37360.6	15039.7	111929	273041	21076.2	66012.4	33584.8	64325.3	51404.5	115983	28542.4	39309.9	37840.8	19041.1	44149.6
Q31SC5	RS6_SYNE7	Synpcc7942_0012	Small ribosomal subunit protein bS6	5	0.000464468	0.261	1.48	0.075	0.261	0.647	0.418	0.829	1.57	0.0602	0.322	0.593	0.457	0.937	218240	349830	1246300	1066830	284617	582794	155928	393710	938426	134570	1377160	750625	222710	156345	207257	1217020	358353	97677.9	137090	353106
Q07948	Q07948_SYNE7	Synpcc7942_2008	ORF1	5	0.000464468	0.261	-0.325	0.0766	0.261	-0.19	0.285	0.737	-0.388	0.0375	0.28	-0.0757	0.667	0.974	3522390	3165550	3047510	2160820	3348060	2869450	3117270	3558390	2770400	2924600	2236390	3397060	4107510	3421930	3173680	3283990	3976380	3668390	3259950	3800000
Q31ND4	Q31ND4_SYNE7	Synpcc7942_1405	DUF192 domain-containing protein	4	0.000464468	0.261	-1.3	0.0764	0.261	-1.49	0.0607	0.464	-1.38	0.0606	0.322	-0.79	0.267	0.863	12293.7	5904.76	41118.6	5085.76	25985.5	2831.13	12388.2		12142.8	3980.52	21920.6	11335.6	13981.9	9646.97	28618.9	16113.3	27612.3	24392.3	29212.7	28261.5
Q31QN5	Q31QN5_SYNE7	Synpcc7942_0602	Uncharacterized protein	4	0.000464468	0.261	-0.348	0.0766	0.261	0.192	0.313	0.758	0.00849	0.964	0.993	0.16	0.398	0.909	55755.6	61196.5	61319.3	63721.6	84412.4	102030	78262	88414.3	57075.5	78692.1	94562.9	84303.5	79590.6	85636.3	77389.2	103372	80781.1	103168	64872.4	64685.5
Q31PB2	Q31PB2_SYNE7	Synpcc7942_1077	DUF3067 domain-containing protein	3	0.000464468	0.261	-0.768	0.0752	0.261	-0.949	0.0317	0.367	-0.609	0.151	0.471	-0.894	0.0569	0.623	29888.4	26379.5	21268.3	52033.5	36209.7	28419.4	17214.3	29806.2	26381.9	32407.4	37122	42720.8		26138.6	20697.1	40602.1	101700	51637.7	20888.9	66944.9
Q31N67	Q31N67_SYNE7	Synpcc7942_1472	Multisubunit sodium/proton antiporter, MrpE subunit	2	0.000464468	0.261	-1.54	0.0762	0.261	0.258	0.756	0.944	-1.16	0.173	0.5	0.141	0.865	0.993	111055	82685.9	53436.8	61492.2	196320	439667	211460	239714	17513.2	443292	43165.5	256671	126568	469093	264221	201773	80876.9	606645	374987	116305
Q31NR9	Q31NR9_SYNE7	Synpcc7942_1270	High light inducible protein	2	0.000464468	0.261	-1.13	0.0763	0.261	-1.32	0.0411	0.387	-1.28	0.0476	0.302	-1.92	0.00509	0.366	25026	15335.3	41234.3	25321.2	41167.9	11505.9	27393.3	18113.4	33462.4	8038.14	30701.7	32199.5	7001.05	14003	10351.1	44274.3	107903	48825.3	23776.6	73857.6
Q31RU3	Q31RU3_SYNE7	Synpcc7942_0194	DNA polymerase I	31	0.000464468	0.262	0.935	0.0769	0.262	-0.172	0.734	0.944	0.811	0.121	0.431	0.769	0.14	0.801	196220	240392	207540	246886	111272	147675	104689	65285	242607	144046	285696	171573	225152	85526.5	195677	404901	242112	57893.7	54164.8	238373
Q31PB0	Q31PB0_SYNE7	Synpcc7942_1079	ATP-dependent DNA helicase RecG	11	0.000464468	0.262	0.755	0.483	0.687	0.944	0.382	0.809	2.46	0.0312	0.262	1.1	0.31	0.881	16013.8	142543	32456.2	14810.1	66610.7	16202.2	27676.2	61884.9	186703	41066.4	163264	100257	85676.5	33887.6	13974.2	70484.4	122078	6505.37	2402.65	70814.2
Q31PR4	Q31PR4_SYNE7	Synpcc7942_0925	Phosphoribosylamine--glycine ligase	10	0.000464468	0.262	-0.0186	0.934	0.973	0.0335	0.882	0.974	-0.519	0.0309	0.262	0.0284	0.899	0.993	1613790	1371900	1361870	1065750	1554100	1219070	1186040	1652350	1121830	1029610	1196520	580415	1451390	1325180	1521850	1250860	1040330	1467340	1348810	1643390
Q31KI0	PURA_SYNE7	Synpcc7942_2409	Adenylosuccinate synthetase	21	0.000464468	0.263	0.373	0.0779	0.263	-0.0215	0.915	0.979	0.25	0.225	0.558	0.283	0.173	0.813	1639010	1689260	1778980	2050430	1500210	1207400	1205270	1550510	1977040	1209850	1706540	1762500	2429600	1294390	1492630	1675860	1169070	1547360	1423580	1395260
P95836	MURC_SYNE7	Synpcc7942_1741	UDP-N-acetylmuramate--L-alanine ligase	14	0.000464468	0.263	-0.423	0.0779	0.263	0.24	0.304	0.754	0.0409	0.859	0.965	-0.0115	0.96	0.993	363723	309102	409769	260760	570461	665187	527883	376463	645443	421773	356445	448008	316380	472639	495067	507821	469629	408544	516183	391921
O85786	THID_SYNE7	Synpcc7942_2379	Hydroxymethylpyrimidine/phosphomethylpyrimidine kinase	6	0.000464468	0.263	-0.679	0.0777	0.263	-0.167	0.651	0.925	-0.716	0.0639	0.323	-0.542	0.153	0.809	111235	118236	54240.2	75599.6	164885	129547	108335	96352.5	45617.5	144936	55688.1	132052	85267.5	69290.8	102886	129745	162894	146835	91494.5	161802
Q31PP0	Q31PP0_SYNE7	Synpcc7942_0949	Permease protein of sugar ABC transporter	2	0.000464468	0.263	0.544	0.0776	0.263	0.368	0.222	0.671	0.0946	0.749	0.92	0.444	0.144	0.801	26650.2	33329.6	19630.4	22069.7	25064.2	13011.5	21962.2	32961.2	22803.8	20258.6	18603.7	12870.5	25577.3	32593.2	23234.9	15065.3	18851.3	14877.7	21838.6	13892.4
Q31Q05	RAF1_SYNE7	Synpcc7942_0833	RuBisCO accumulation factor 1	14	0.000464468	0.266	-0.625	0.0786	0.266	-0.214	0.532	0.888	-0.701	0.051	0.309	-0.553	0.116	0.767	559058	438537	517261	470669	687574	927298	485983	602745	459424	504904	358674	581232	201700	715577	617036	818261	859926	871446	775257	581317
Q31NK1	Q31NK1_SYNE7	Synpcc7942_1338	DUF3747 domain-containing protein	13	0.000464468	0.266	0.742	0.0789	0.266	-0.164	0.686	0.936	0.207	0.609	0.857	-0.0383	0.924	0.993	1580880	1361700	1198760	1315170	968858	581685	452481	1081750	1569110	589804	1423920	585594	384574	922541	782772	1406540	592324	906735	752803	1074230
Q31NW3	Q31NW3_SYNE7	Synpcc7942_1226	Processing protease	12	0.000464468	0.266	0.621	0.0789	0.266	0.859	0.019	0.302	0.152	0.654	0.879	-0.0555	0.87	0.993	107535	95312.2	146626	95445.5	137799	155471	79134.9	163788	79523	77650	121166	52208.9	39673.5	96925	96544.6	59209	51626.7	102385	56475.3	85879.9
Q31L19	RL5_SYNE7	Synpcc7942_2220	Large ribosomal subunit protein uL5	12	0.000464468	0.267	0.347	0.0799	0.267	0.0994	0.601	0.912	0.11	0.562	0.827	0.272	0.162	0.813	2170600	2763790	2891160	2788120	1998950	2109270	2325960	2484740	2720150	1794030	2486560	2069790	3057230	2345860	2211140	2479930	2044640	1612530	2011840	2788780
Q31K39	Q31K39_SYNE7	Synpcc7942_2550	ATP-binding protein	7	0.000464468	0.267	0.897	0.0793	0.267	-0.16	0.744	0.944	0.709	0.159	0.482	0.638	0.203	0.819	227354	202278	338190	285971	104744	260898	65031.2	133358	239912	213477	371032	138872	295465	120232	148593	410335	293629	116346	67853.6	159408
Q31KM5	Q31KM5_SYNE7	Synpcc7942_2364	DUF1802 family protein	5	0.000464468	0.267	0.772	0.0797	0.267	-0.512	0.234	0.687	0.165	0.695	0.895	-0.61	0.159	0.813	73982.9	41339	70931.9	71507.8	42563	19450.9	16540.6	32276.5	107133	26721.7	40862.4	24684.2	18085.2	29378	22095.2	28642.3	25603.6	44718.8	28533.9	55905.9
Q31NP0	Q31NP0_SYNE7	Synpcc7942_1299	DUF362 domain-containing protein	7	0.000464468	0.268	-1.27	0.0801	0.268	-0.222	0.75	0.944	-0.522	0.457	0.764	-0.507	0.469	0.937	6117.19	12120.9	7616.47	5447.33	5295.4	20486.2	29085.6	17973.6	3565.21	24819	6246	44704.9	9755.03	18621.1	7155.46	19803.8	26896	25141.3	19229.1	8074.99
Q31NI1	Q31NI1_SYNE7	Synpcc7942_1358	SWIM-type domain-containing protein	5	0.000464468	0.268	-0.626	0.0805	0.268	0.0191	0.956	0.987	0.0135	0.969	0.993	0.325	0.348	0.891	54930.8	45369.8	22267.4	55163.2	74309.3	87127	63239.7	44762.3	44156.9	102764	53357.6	74527.2	57101.5	74689.1	103194	97385.2	60185.2	76959.9	88624.2	42348.6
Q31N71	Q31N71_SYNE7	Synpcc7942_1468	Multicomponent Na+:H+ antiporter subunit B	2	0.000464468	0.268	-0.92	0.0805	0.268	-0.0141	0.978	0.993	-0.824	0.114	0.424	0.099	0.855	0.993	96366.4	43504	41711.2	78662	106838	134267	90067.2	131046	19124.8	158286	63907.7	92664.7		172309	98173.6	111010	78045.5	206101	106275	103002
Q31RX1	Q31RX1_SYNE7	Synpcc7942_0166	Asparaginase	10	0.000464468	0.269	-0.491	0.105	0.304	0.0036	0.99	0.996	-0.666	0.0327	0.269	0.155	0.598	0.967	952825	848627	848405	549301	1053950	1188790	1194710	992908	326860	1101310	657561	980654	1299640	1237610	1193210	1176770	968930	1208870	1361840	922492
P32084	Y1390_SYNE7	Synpcc7942_1390	Uncharacterized HIT-like protein Synpcc7942_1390	6	0.000464468	0.269	-0.328	0.244	0.459	-0.372	0.19	0.647	-0.633	0.0326	0.269	-0.42	0.141	0.801	827206	819590	784484	593527	1038400	689027	545303	717665	532164	531069	504982	951778	529735	893694	579028	893244	1099890	1083870	594756	1106640
Q31K73	Q31K73_SYNE7	Synpcc7942_2516	BON domain-containing protein	4	0.000464468	0.269	0.263	0.219	0.432	0.562	0.0141	0.269	-0.16	0.448	0.757	0.203	0.338	0.887	718533	707183	642962	590449	900564	664530	823017	897257	339613	714060	468611	525630	687624	700696	692147	490158	471517	529069	678110	550352
Q31N80	Q31N80_SYNE7	Synpcc7942_1459	Gcp-like domain-containing protein	4	0.000464468	0.269	-0.485	0.277	0.49	-0.59	0.189	0.647	-1	0.0323	0.269	-0.499	0.264	0.863	171378	123016	73391.5	97844.1	207267	70453.8	124689	62078.8	78343.9	71505.4	104242	61478.1	111937	89863.1	144174	100346	341637	117694	70242.4	205438
Q31R24	Q31R24_SYNE7	Synpcc7942_0463	Protein tyrosine phosphatase	6	0.000464468	0.271	0.536	0.0815	0.271	0.166	0.574	0.904	0.0703	0.811	0.948	0.0853	0.772	0.993	258997	192192	312234	299585	246662	221497	160045	191138	257104	159886	173905	179123	200833	224596	160715	184142	97026.6	165753	339686	192874
Q31NG8	Q31NG8_SYNE7	Synpcc7942_1371	Magnesium transport protein CorA	4	0.000464468	0.272	1.6	0.0824	0.272	-0.978	0.339	0.777	1.31	0.149	0.467	-0.0554	0.949	0.993	16455.8	14970.8	8206	23908.5	1776.9		3464.81		22000.9	8032.67	28815.7	4208.31	1174.94	5072.49	8654.08	9482.05	3449.99			6921.88
Q31R35	Q31R35_SYNE7	Synpcc7942_0452	DUF3155 domain-containing protein	3	0.000464468	0.272	0.781	0.082	0.272	0.173	0.687	0.936	0.469	0.283	0.615	0.925	0.0427	0.623	22780.4	30227.1	17949.6	9312.34	13798.9	12690.7	14875.7	8200.23	13207.4	10317.6	26923.4	13231.4	22824.1	13968.9	18459.9	29146.5	16486.9	9654.85	4768.99	17404
Q31RX5	Q31RX5_SYNE7	Synpcc7942_0162	Uncharacterized protein	2	0.000464468	0.272	-0.0749	0.853	0.928	-1.08	0.0146	0.272	0.00157	0.997	0.998	-0.131	0.746	0.99	100108	97997.5	94343.2	121445	74483.8	23829.4	48723.9	80509.1	235147	49798.4	135607	87509.1	113309	81978.2	98548.4	105104	140806	126532	93186.5	83335.2
Q31MH9	RPOZ_SYNE7	Synpcc7942_1710	DNA-directed RNA polymerase subunit omega	3	0.000464468	0.273	0.577	0.401	0.612	0.815	0.24	0.691	1.54	0.0343	0.273	0.946	0.176	0.813	37604.4	44346.4	20406.3	52877.5	40244.7	65311.1	66957.9	19743.8	49942.9	84935.5	66687.8	90954	67308.8	46928.1	32939.5	48020.5	78465.8	21942.7	3805.1	55416.1
Q31NA2	Q31NA2_SYNE7	Synpcc7942_1437	Uncharacterized protein	2	0.000466636	0.273	0.918	0.12	0.321	1.33	0.031	0.367	1.59	0.0344	0.273	0.765	0.223	0.841	9095.56	12245.9	15481	15912.4	10251.9	22272.6	14957	24998.6		23863.4		17609.3		15010.7	9618.7	10734.1	1645.41	14717.4	15771.9	5634.85
Q31LB8	Q31LB8_SYNE7	Synpcc7942_2121	Anti-sigma factor antagonist	11	0.000464468	0.274	0.478	0.0833	0.274	-0.0545	0.837	0.965	0.0555	0.834	0.959	-0.0845	0.75	0.99	2783350	2119660	2262090	2583820	2279870	1368590	1355840	1859710	2530740	1761090	1648520	1452950	1358540	1752910	1982590	1533480	2107620	1819930	983886	2424900
Q31R22	Q31R22_SYNE7	Synpcc7942_0465	DUF4079 domain-containing protein	10	0.000464468	0.274	0.885	0.0835	0.274	0.303	0.538	0.888	0.259	0.598	0.85	0.172	0.725	0.985	3189320	2796890	1769690	4025150	2478770	1826330	1165820	2398880	3703870	655494	3053420	1510980	2591760	1038460	1652950	1978390	2403520	865286	1155540	2271030
Q31KL6	Q31KL6_SYNE7	Synpcc7942_2373	Dipeptide epimerase	9	0.000464468	0.274	0.707	0.0834	0.274	0.0276	0.944	0.984	0.119	0.76	0.923	0.17	0.665	0.973	199561	184768	115452	188710	145016	89115.7	83624.2	112872	271462	74095.5	94083.4	83173.8	179911	112456	116066	77072.7	58823.5	120712	100561	158263
Q54766	ACCA_SYNE7	Synpcc7942_1595	Acetyl-coenzyme A carboxylase carboxyl transferase subunit alpha	8	0.000464468	0.274	-0.578	0.0894	0.282	-0.0311	0.924	0.983	-0.736	0.0348	0.274	-0.112	0.732	0.988	345963	351044	240840	216522	376270	403359	400644	474874	119350	394536	218587	397682	514566	454834	400420	246371	345450	444547	435207	470960
Q31LL6	RIMP_SYNE7	Synpcc7942_2023	Ribosome maturation factor RimP	5	0.000464468	0.274	0.891	0.198	0.41	0.447	0.511	0.885	1.52	0.0347	0.274	0.552	0.418	0.914	12354.6	20569.8	44535.3	177668	23503.6	34882.8	39564.8	18081.1	141396	41739	60119.4	32681.8	42001.6	32637.9	15192.5	37680.5	19161.7	9143.66	37442.4	25895.4
Q31QL6	Q31QL6_SYNE7	Synpcc7942_0621	Uncharacterized protein	5	0.000464468	0.274	0.431	0.0837	0.274	-0.146	0.542	0.888	0.385	0.119	0.428	-0.243	0.315	0.882	67983	46150.3	56090.6	61851.6	39514.3	45534.2	42103.5	29027.9	58723.6	69672.2	59265.4	39530.5	25392.6	44794.8	43982.9	33610.1	49999.7	53767.7	34714.9	35345.3
Q55025	SRPA_SYNE7	Synpcc7942_B2620	Catalase-related peroxidase	4	0.000464468	0.274	0.797	0.0835	0.274	0.0281	0.949	0.987	0.466	0.298	0.633	0.613	0.176	0.813	63474.5	61009.3	36213.3	21197.5	41661.6	22771.4	14978.5	24821.8	29076.4	30928.2	29106.9	45406.7	39598.9	68515.9	28851.9	22785.6	23943.1	39687.5	11287.2	30421.3
Q31S77	Q31S77_SYNE7	Synpcc7942_0060	Uncharacterized protein	2	0.000465766	0.274	2.35	0.0834	0.274	0.497	0.741	0.944	2.35	0.0622	0.322	1.49	0.243	0.858	3262.72			52038.9		3612.11			27259.8		13712.8	5931.7	7713.84			6728.2		2420.34	2706.16
Q31LK1	Q31LK1_SYNE7	Synpcc7942_2038	Transcriptional regulator, XRE family with cupin sensor domain	10	0.000464468	0.275	0.54	0.0841	0.275	0.0963	0.748	0.944	0.153	0.61	0.857	-0.0377	0.9	0.993	2216860	1997840	2072970	1829980	1818920	1152340	1616940	1448430	1665060	1511210	2084070	1096280	963277	1801850	1813810	1075630	1748820	1494140	725522	1982780
Q31RU8	Q31RU8_SYNE7	Synpcc7942_0189	GMP synthase [glutamine-hydrolyzing]	31	0.000464468	0.276	0.28	0.0846	0.276	0.0486	0.755	0.944	0.0473	0.761	0.923	0.0629	0.686	0.98	2156860	2074540	2004340	1661070	1689460	1433340	1724440	1879400	1683260	1537430	1973320	1531190	1736240	1641930	1886010	1518750	1719400	1523800	1384190	1891320
Q31RZ4	Q31RZ4_SYNE7	Synpcc7942_0143	Pyruvate dehydrogenase E1 component subunit beta	17	0.000464468	0.277	-0.278	0.0855	0.277	-0.0316	0.839	0.966	-0.207	0.194	0.525	-0.00325	0.983	0.993	1674000	1644460	2062170	1931260	1797250	2250580	2394520	2244730	1652100	2306930	1721830	2038890	2347530	2279250	1963540	2238320	2125260	2470390	1983270	2278890
Q31PD0	Q31PD0_SYNE7	Synpcc7942_1059	DUF1517 domain-containing protein	11	0.000464468	0.277	0.41	0.0858	0.277	-0.454	0.0594	0.462	0.0107	0.963	0.993	0.0158	0.945	0.993	1424690	1177740	1095100	1239060	827918	457964	631397	867404	849535	817645	931647	1163120	1352320	821947	1045530	656956	928011	865757	973419	934362
Q31M24	Q31M24_SYNE7	Synpcc7942_1865	NAD kinase	10	0.000464468	0.277	-0.381	0.0853	0.277	-0.342	0.12	0.56	-0.232	0.281	0.615	0.0767	0.718	0.985	35114.9	41668.9	45032.4	37994.5	38050.7	31192.7	48469.7	48515.4	46610.8	55099.1	28224.8	52153.5	60399.4	59097.5	43347.7	57553.9	55582.1	48375.3	56196.4	47641.9
Q31LA0	Q31LA0_SYNE7	Synpcc7942_2139	Probable glutathione S-transferase	7	0.000464468	0.277	0.82	0.0856	0.277	-0.0993	0.828	0.963	-0.0146	0.975	0.993	-0.635	0.176	0.813	896432	655236	700810	862564	877913	214748	214552	686167	830256	232682	666621	272607	324698	272744	222193	319510	302869	562108	445140	482356
Q31S16	Q31S16_SYNE7	Synpcc7942_0121	Lipid-A-disaccharide synthase	6	0.000464468	0.277	0.398	0.0858	0.277	-0.0886	0.69	0.936	-0.00109	0.996	0.998	-0.251	0.266	0.863	111489	99374.8	84253.5	121275	80771.6	49884.6	89733.8	81291.1	79982.3	76484.3	104017	58876.9	56678.7	68425.6	72510.4	66594.7	101139	60768.6	73309.4	83401.7
Q8KPR2	Q8KPR2_SYNE7	Synpcc7942_1196	Uncharacterized protein SEF0032	5	0.000464468	0.277	-0.596	0.0855	0.277	-0.595	0.0857	0.512	-0.381	0.26	0.589	-0.384	0.256	0.863	84981.4	113041	180092	283674	138124	136516	214520	121480	103189	215973	199932	199762	150503	176384	143727	231493	284114	230838	214815	181749
Q31Q77	Q31Q77_SYNE7	Synpcc7942_0760	Restriction endonuclease type IV Mrr domain-containing protein	5	0.000464468	0.277	-0.456	0.323	0.54	-0.288	0.529	0.888	-1.02	0.0354	0.277	0.108	0.812	0.993	28451.6	28645.1	24718.4	32623.8	46642.4	44230.5	30643.2	16537.7	10921.2	41987.5	8725.67	34276.6	64172.2	33467	26169.5	55808.2	49546.8	37223.8	33477.8	37643.7
Q31K60	Q31K60_SYNE7	Synpcc7942_2529	DUF4278 domain-containing protein	4	0.000464468	0.277	1.37	0.085	0.277	0.65	0.4	0.82	0.741	0.338	0.671	0.835	0.283	0.869	67701.5	76794.5	26647.6	61558	12000	79304	24906.1	48287.5	32552.2	77422.4	52039.2	11226.4	12248.5	68643.5	58915.2	38521.2	4816.85	35789.3	30232.6	36174.5
Q31K04	Q31K04_SYNE7	Synpcc7942_2585	Transcriptional regulator, BadM/Rrf2 family	2	0.000465766	0.277	-0.928	0.0859	0.277	0.195	0.706	0.94	-0.574	0.275	0.608	-0.262	0.613	0.97	4036.7	4473	2875.08	3977.23	10234.8	8180.12	9226.63	6029.51	4249.27	10780	5689.23	2114.37	5115.28	9560.32	7401.69	3615.4	4332.61	17562.2	4934.94
Q31KG8	Q31KG8_SYNE7	Synpcc7942_2421	High-affinity iron transporter	2	0.000464468	0.277	0.741	0.188	0.401	0.963	0.0924	0.524	1.23	0.0355	0.277	0.575	0.303	0.876	16556.8	31188.9	15305.3	54075.2	25714.7	51420.4	18756.2	31946.8	61532.4	51734	29835.8	17599	10754.1	36785.8	26128.7	26101.4	20349.7	32693	6536.18	12611
Q31N14	Q31N14_SYNE7	Synpcc7942_1525	Large ribosomal subunit assembly factor BipA	26	0.000464468	0.278	0.371	0.0868	0.278	0.274	0.197	0.656	-0.0244	0.906	0.98	-0.0486	0.815	0.993	1783790	1700050	1683560	1464200	1802990	1276530	1554300	1598340	1246820	1125590	1855420	960386	1203520	1050720	1355080	1364950	1405650	1130680	1010120	1666910
Q79PF4	KAIC_SYNE7	Synpcc7942_1216	Circadian clock oscillator protein KaiC	25	0.000464468	0.278	0.244	0.0867	0.278	0.174	0.214	0.664	0.204	0.147	0.465	0.268	0.062	0.643	1235070	1175890	1183840	1393910	1166810	1290420	1088690	1201990	1253990	1139270	1203670	1246500	1349050	1228470	1259890	1226750	1130640	1157840	841730	1104510
Q31S00	HEMH_SYNE7	Synpcc7942_0137	Ferrochelatase	22	0.000464468	0.278	0.406	0.0866	0.278	-0.193	0.399	0.82	0.275	0.235	0.568	-0.155	0.497	0.937	1288640	801320	1378120	1473290	885849	766484	701669	836371	1521250	1008140	1111540	856724	637175	941504	1008070	733008	784082	1148540	852565	887134
Q31S80	Q31S80_SYNE7	Synpcc7942_0057	C-3 methyl transferase	7	0.000464468	0.278	-0.329	0.0867	0.278	-0.0263	0.886	0.974	-0.204	0.276	0.609	-0.22	0.242	0.857	58456.4	66715.6	63161.1	39894.6	76030.2	74634.5	63702.1	62972.2	53158.7	63550.1	61250.3	67224.8	70261.3	58543.6	54111	59823.9	84797.3	59815	59845.2	80663.1
Q31N74	Q31N74_SYNE7	Synpcc7942_1465	Transcriptional regulator, BadM/Rrf2 family	5	0.000464468	0.278	0.997	0.0863	0.278	-0.301	0.59	0.912	0.107	0.848	0.963	0.0923	0.868	0.993	223379	249702	208024	234966	112592	82122.6	90840	88832.5	190373	75950.1	300112	53327.6	289125	58449.6	86422.8	152096	163524	96316.2	46303.8	235836
Q31NM4	TRMFO_SYNE7	Synpcc7942_1315	Methylenetetrahydrofolate--tRNA-(uracil-5-)-methyltransferase TrmFO	14	0.000464468	0.279	0.422	0.0876	0.279	0.576	0.0241	0.332	-0.0211	0.929	0.985	0.28	0.247	0.86	479866	462148	474356	403728	538135	416522	579969	499903	307676	283141	545290	261571	471950	385150	452970	347322	301856	311774	268912	520492
Q31KN0	Q31KN0_SYNE7	Synpcc7942_2359	Na+/H+ antiporter	7	0.000464468	0.279	0.839	0.0874	0.279	-0.472	0.322	0.768	-0.0997	0.832	0.958	-0.0316	0.946	0.993	322634	287369	1899590	383364	224826	164136	335096	144006	397817	142546	331002	266637	310953	218456	297070	299553	291535	260597	313919	276663
Q31NI8	Q31NI8_SYNE7	Synpcc7942_1351	HAD-superfamily hydrolase subfamily IA, variant 3	7	0.000464468	0.279	-0.353	0.312	0.53	-0.566	0.113	0.549	-0.767	0.0367	0.279	-0.463	0.19	0.814	82645.9	68521.7	155576	90258.3	71796.8	104004	81899.4	72126.7	106137	39446.8	100275	60169.6	102534	64034.1	72319.1	123564	132997	76054.9	117560	178136
Q31N05	AGO_SYNE7	Synpcc7942_1534	Protein argonaute	33	0.000464468	0.28	0.529	0.0881	0.28	0.465	0.13	0.572	0.578	0.0646	0.323	0.244	0.416	0.914	212575	199036	92916	126559	122430	185508	147489	124396	259667	159052	118453	116385	109797	124080	127336	130032	69346.5	115789	102683	139058
Q31QT4	Q31QT4_SYNE7	Synpcc7942_0553	Secretion protein HlyD	19	0.000464468	0.28	0.249	0.246	0.46	0.551	0.0162	0.28	0.288	0.182	0.51	0.182	0.392	0.905	281833	324126	386753	401910	337797	426996	557175	407901	541659	361624	299210	269808	287607	374958	347374	314786	293707	294517	297378	276754
Q31RH4	Q31RH4_SYNE7	Synpcc7942_0313	Pentapeptide repeat	5	0.000464468	0.28	-0.392	0.116	0.315	-0.266	0.276	0.724	-0.533	0.0374	0.28	-0.476	0.06	0.639	611645	532858	574467	249036	629721	417574	490557	511697	432028	379008	404215	476025	445638	499352	390326	424813	664714	611765	480087	707722
Q31RH6	RSMA_SYNE7	Synpcc7942_0311	Ribosomal RNA small subunit methyltransferase A	5	0.000464468	0.28	0.776	0.191	0.403	0.375	0.52	0.887	1.29	0.0373	0.28	1.05	0.0829	0.692	75351.7	87293.9	31008.5	62060	34943.7	50041.3	108922	21839.8	163265	70458.3	56744.5	79891.5	43619.4	67141.2	103895	88972.3	60033.1	14770.6	18636.2	89068.9
Q31QW4	Q31QW4_SYNE7	Synpcc7942_0523	MAPEG family protein	3	0.000464468	0.28	0.33	0.675	0.823	2.07	0.0154	0.28	0.818	0.305	0.639	1.87	0.0268	0.564	11800.4	111292	82096.9	44944.7	150492	165053	163527	149911	28175.5	34760.9	140522	136092	170991	154170	154747	84398.9	15050.1	164510	62993.3	12445.5
Q31PY3	Q31PY3_SYNE7	Synpcc7942_0856	Response regulator receiver domain protein (CheY-like)	2	0.000464468	0.28	2.89	0.088	0.28	-0.62	0.703	0.94	1.7	0.302	0.637	-0.73	0.654	0.973	152596	68224.9	367699	174311	57460.9	5757.28	3146.17	38364.6	860498	11605.3	106938	23258.8	1049.56	30609	31874	28750.4	88282.2	26839.9	737.791	127421
Q31PC9	Q31PC9_SYNE7	Synpcc7942_1060	site-specific DNA-methyltransferase (adenine-specific)	25	0.000464468	0.281	0.875	0.0886	0.281	-0.814	0.111	0.549	-0.258	0.601	0.851	0.126	0.798	0.993	74996	78371	400355	190656	45079.2	48600.7	35550.9	53347	95319.6	49315.5	77169.3	53400.1	142505	43458.2	56243.1	161453	85578.3	84190.7	53560.5	102749
Q31Q58	Q31Q58_SYNE7	Synpcc7942_0779	Metal dependent phosphohydrolase	22	0.000464468	0.281	0.38	0.089	0.281	0.294	0.18	0.647	0.381	0.0878	0.375	0.218	0.315	0.882	101612	107731	115792	89028.9	83892.7	92364	88916.9	129257	77058	127548	123807	93146.4	107397	111258	74945.9	80558.4	69126.8	97700.2	64830.6	89902
Q31Q06	Q31Q06_SYNE7	Synpcc7942_0831	HD/PDEase domain-containing protein	3	0.000464468	0.281	-1.06	0.0891	0.281	-0.297	0.619	0.921	-0.422	0.482	0.779	-0.447	0.456	0.937	22577	19585.2	2649.73	18833.1	27898.8	22777.3	16278.7	17492.6	20257.8	14907.5	13784.8	30755.9	17211.4	16370.4	17467.7	24255.6	60621.3	24378	8978.19	31056.8
Q31LE0	Q31LE0_SYNE7	Synpcc7942_2099	dTDP-4-dehydrorhamnose reductase	10	0.000464468	0.282	-0.354	0.09	0.282	0.00486	0.981	0.993	-0.329	0.113	0.422	-0.196	0.334	0.885	596028	358179	357244	276691	432187	562539	510869	459585	332214	428114	377545	420790	386392	465598	432498	420123	548470	500206	399344	514040
Q31ND2	Q31ND2_SYNE7	Synpcc7942_1407	Iron(III) ABC transporter permease protein	8	0.000464468	0.282	-0.639	0.0898	0.282	0.356	0.331	0.771	0.052	0.886	0.971	0.0773	0.831	0.993	94177.7	81695.4	91252.6	77316.5	118732	265779	156845	173313	99231.3	253891	99157.9	147771	113324	244814	116226	122804	91459.2	243213	146192	98271.8
Q31P51	Q31P51_SYNE7	Synpcc7942_1138	tRNA(Ile)-lysidine synthase	5	0.000464468	0.282	0.742	0.0988	0.294	-0.525	0.233	0.687	0.954	0.038	0.282	0.315	0.47	0.937	10619	9030.3	16430.8	14013.3	6945.26	10425.7	1612.03	5639.35	17068.1	11341.7	21773	9445.97	11326.1	6223.9	9099.69	10535.1	7532.45	6097.21	6757.3	9101.38
Q31PN4	Q31PN4_SYNE7	Synpcc7942_0955	Uncharacterized protein	3	0.000464468	0.282	-0.99	0.0896	0.282	-0.895	0.122	0.562	-0.965	0.0975	0.392	-0.716	0.21	0.821	92729.4	59291.4	82979.7	62743.6	156647	61184.9	64317.7	60533.6	42555.4	55826.5	65095.1	198688	118450	49205.2	55176.9	190112	309558	130616	55841.5	197399
P50026	DNAJ_SYNE7	Synpcc7942_2579	Chaperone protein DnaJ	7	0.000464468	0.283	0.475	0.0903	0.283	0.124	0.645	0.924	0.278	0.308	0.642	0.265	0.331	0.885	77732.6	79568.8	90966.1	118515	52143.1	60220.5	101468	79098.2	51102.1	102832	120896	60804.1	98352.6	72401.9	68419.7	76456.2	71857.6	56006.2	71751.2	61807.6
Q31PK6	Q31PK6_SYNE7	Synpcc7942_0983	Deoxyribose-phosphate aldolase	5	0.000464468	0.283	0.828	0.0906	0.283	0.0964	0.837	0.965	0.291	0.537	0.812	0.245	0.603	0.969	73118.7	63631.1	129712	69960.8	75240.9	19966.3	89108.2	41510.2	56830.9	80761.6	78410.8	26491.7	54155.5	53049.1	71349.1	40935.4	65018.2	40073.9	23014.7	70933.2
Q31P18	Q31P18_SYNE7	Synpcc7942_1171	Deoxyribodipyrimidine photolyase-related protein	10	0.000464468	0.284	0.471	0.0908	0.284	0.139	0.604	0.912	0.342	0.21	0.543	0.314	0.249	0.86	139922	150718	138969	185178	122662	162992	94211.1	114925	119778	161152	166909	117940	124385	136479	110104	187800	121424	190230	79818.3	79822.3
Q31P22	Q31P22_SYNE7	Synpcc7942_1167	Chromophore lyase CpcS/CpeS	10	0.000464468	0.284	0.399	0.0914	0.284	-0.000353	0.999	0.999	0.0164	0.942	0.987	0.12	0.598	0.967	796580	796768	761568	743227	820948	599821	406218	593607	826726	564905	623819	426928	632401	545465	670500	716780	435946	577493	685380	688827
Q54757	THIL_SYNE7	Synpcc7942_2567	Thiamine-monophosphate kinase	10	0.000464468	0.284	-0.703	0.0913	0.284	-0.141	0.725	0.943	-0.299	0.458	0.765	-0.0418	0.917	0.993	63285.1	43208.5	42351.6	35013	84323.3	76032.5	49458.8	60704.4	63295.6	68474.6	25875.8	110794	44059.3	105532	63014.9	86453.6	127611	77201.5	62583.3	46126.8
Q31S12	HIS7_SYNE7	Synpcc7942_0125	Imidazoleglycerol-phosphate dehydratase	8	0.000464468	0.284	-0.321	0.0914	0.284	0.0788	0.666	0.93	-0.0354	0.846	0.963	0.0161	0.93	0.993	97750.6	139497	117560	107828	132272	163134	168287	144150	150883	138949	178627	101836	129169	141383	149011	161650	169220	146461	121972	139175
Q8KUV1	Q8KUV1_SYNE7	Synpcc7942_B2653	ANL29	2	0.000464468	0.284	-0.591	0.0911	0.284	-0.393	0.251	0.699	-0.535	0.123	0.435	-0.551	0.113	0.756	39601	42808.1	79956.7	21394	53844.8	52805.4	48639.9	36316.4	30144.2	75166.9	42651.2	35000.3	48741	44518.4	49610.3	30050.3	69121	62348.2	67128.4	51581.6
Q59988	KPRS_SYNE7	Synpcc7942_2113	Ribose-phosphate pyrophosphokinase	13	0.000464468	0.285	0.269	0.0918	0.285	-0.144	0.354	0.788	0.0371	0.809	0.946	-0.0826	0.591	0.963	1441850	1422340	1535190	1503020	1108070	1072370	1122780	1129150	940552	1354620	1331850	1465310	934195	1259400	1227610	1235210	1141030	1231170	1231150	1297140
Q31L15	RL29_SYNE7	Synpcc7942_2224	Large ribosomal subunit protein uL29	4	0.000464468	0.285	-1.24	0.0921	0.285	-0.87	0.226	0.674	-0.265	0.707	0.901	-0.759	0.289	0.873	192867	1286830	483866	1681730	1379760	1167590	1004710	343743	1016900	1928440	1166610	1301100	297456	1450690	1501100	1168090	2746210	2115760	484381	2203570
Q31K23	Q31K23_SYNE7	Synpcc7942_2566	peptidylprolyl isomerase	22	0.000464468	0.287	0.0776	0.753	0.875	-0.0808	0.743	0.944	-0.541	0.0392	0.287	-0.421	0.1	0.733	1621290	1060010	2135390	1388960	1422840	1290280	1537900	1163690	1289930	980306	723630	1003270	744439	1327850	1110820	1165550	1633680	1587740	1558960	1016610
Q31SB2	Q31SB2_SYNE7	Synpcc7942_0025	DUF1400 domain-containing protein	8	0.000464468	0.287	-0.00296	0.99	0.995	-0.367	0.138	0.588	-0.526	0.0393	0.287	0.112	0.643	0.973	50745.4	36439	37712.1	32738.1	40031.5	18647.4	33197.5	33564.7	26325.3	25914.3	21059.5	37267	52469	39207.2	42751.5	35661.6	36173.3	45195.3	32633.8	43143
Q31Q92	Q31Q92_SYNE7	Synpcc7942_0745	Phage tail collar domain-containing protein	4	0.000464468	0.287	0.228	0.535	0.726	0.952	0.0168	0.287	0.76	0.0494	0.305	0.424	0.255	0.863	150045	225235	72873.7	161208	223789	204612	192130	335505	197873	185924	246797	191274	163779	192500	197950	109475	73114.7	253444	91071.5	124978
Q31PW2	Q31PW2_SYNE7	Synpcc7942_0877	Elongator protein 3/MiaB/NifB	24	0.000464468	0.288	1.01	0.093	0.288	0.203	0.725	0.943	1.22	0.0466	0.302	0.598	0.307	0.879	149874	221804	188452	186573	150505	58633.4	86354.5	164263	142434	696928	273198	76430.2	93197.7	338645	111692	106290	147623	52162.6	68866.1	134571
Q31Q03	RUVB_SYNE7	Synpcc7942_0835	Holliday junction branch migration complex subunit RuvB	8	0.000464468	0.288	-0.632	0.0937	0.288	0.0884	0.807	0.961	-0.466	0.208	0.543	-0.163	0.653	0.973	151124	136989	72879	82266.2	189775	123517	194448	200505	65883.8	201679	95319.9	155202	90111.8	205386	193747	126812	112360	214165	166139	178882
Q31QL8	Q31QL8_SYNE7	Synpcc7942_0619	VTT domain-containing protein	5	0.000464468	0.288	-0.581	0.0933	0.288	-0.0877	0.792	0.955	-0.435	0.201	0.535	-0.118	0.723	0.985	195866	94734.9	90661.6	118991	177997	211710	150878	138253	100867	194832	71423.5	213945	122514	207487	165367	171903	154335	227411	209024	136648
Q31NK8	Q31NK8_SYNE7	Synpcc7942_1331	CAB/ELIP/HLIP superfamily protein	2	0.000464468	0.288	-1.05	0.0936	0.288	-0.0989	0.87	0.974	-0.843	0.174	0.5	-0.827	0.182	0.813	19367.2	14591.5	12009.8	13122.6	45270.6	19663	38969.2	18130.6	7150.68	11603.6	19148.2	50277.3	8056.5	16384.3	14396.3	44004.8	57871.6	51584.8	13954.8	19859.4
P74764	SYFB_SYNE7	Synpcc7942_1293	Phenylalanine--tRNA ligase beta subunit	36	0.000464468	0.289	-0.296	0.0944	0.289	-0.0539	0.752	0.944	-0.00439	0.979	0.993	0.124	0.469	0.937	770881	871069	877521	728429	846053	952870	1165450	894094	826846	1221650	897946	1062340	1320010	1032230	1077770	936988	856200	998389	1148610	993412
Q31PI2	Q31PI2_SYNE7	Synpcc7942_1007	Fumarate hydratase class II	16	0.000464468	0.289	-0.34	0.165	0.371	-0.109	0.646	0.924	-0.52	0.04	0.289	-0.195	0.416	0.914	490684	484383	344384	299842	453277	431813	447997	529714	287533	489444	236295	447681	326327	506720	456598	484813	506988	561203	419214	527554
Q31PX1	Q31PX1_SYNE7	Synpcc7942_0868	ABC1 atypical kinase-like domain-containing protein	15	0.000464468	0.289	0.44	0.189	0.401	0.345	0.299	0.751	0.707	0.0419	0.289	0.141	0.666	0.974	316084	340440	213147	414680	276985	267001	265736	371393	370681	448771	426047	280674	139836	355004	340522	245524	164510	405619	161292	260575
Q31LW2	DAPF_SYNE7	Synpcc7942_1927	Diaminopimelate epimerase	10	0.000464468	0.289	-0.339	0.105	0.304	0.0271	0.893	0.974	-0.437	0.0418	0.289	0.0712	0.725	0.985	1213480	1116730	1309720	913389	1503850	1393750	1342640	1591380	668538	1256820	1022770	1441310	1658620	1416910	1400420	1537760	1605880	1507040	1284370	1336630
Q8KPS7	Q8KPS7_SYNE7	Synpcc7942_1223	DevC	9	0.000464468	0.289	-0.24	0.343	0.559	-0.267	0.293	0.743	-0.541	0.0416	0.289	0.00364	0.988	0.995	212265	216415	131454	171891	198708	129558	169668	220427	99393	159173	134977	210956	241303	160613	251579	209072	238420	163044	233645	222194
Q31M36	Q31M36_SYNE7	Synpcc7942_1853	Cobalt-factor II C20-methyltransferase / precorrin-2 C20-methyltransferase	9	0.000464468	0.289	-0.325	0.355	0.568	-0.113	0.745	0.944	-0.749	0.0424	0.289	-0.395	0.265	0.863	381267	225936	649195	284861	458537	305401	453869	451096	453575	253069	183655	233193	377476	370443	314739	298456	481068	483599	242379	695767
Q31QK7	Q31QK7_SYNE7	Synpcc7942_0630	DUF3747 domain-containing protein	6	0.000464468	0.289	-0.809	0.0943	0.289	1.19	0.0186	0.301	-0.0295	0.949	0.992	0.0615	0.895	0.993	12573.9	15915.9	14960.2	12978.8	33554	119399	62459.6	39085.7	15250	59283.3	10670.4	34947.3	22576.5	41044.6	20329.7	23033	17702.7	32144.3	29939.1	21474.4
Q31K82	Q31K82_SYNE7	Synpcc7942_2507	Uncharacterized protein	5	0.000464468	0.289	-0.00877	0.977	0.989	-0.384	0.212	0.664	-0.649	0.0424	0.289	-0.424	0.171	0.813	566029	448570	253682	599100	430755	251428	377123	334108	351567	361901	150135	342806	310134	400940	348527	281856	436326	544110	377764	440859
Q31L97	Q31L97_SYNE7	Synpcc7942_2142	Translation initiation factor 1 (eIF-1/SUI1)	4	0.000464468	0.289	-0.168	0.614	0.78	0.413	0.225	0.674	0.726	0.0405	0.289	0.585	0.0923	0.697	53183.8	64452.1	35162.3	93752.3	64319.1	131809	111320	60006.3	107559	122662	83647.3	122260	73755.2	67915.8	101316	179695	65532.8	63401.1	64959	66798.4
Q31MC0	Q31MC0_SYNE7	Synpcc7942_1769	Uncharacterized protein	4	0.000464468	0.289	-0.778	0.385	0.597	-0.847	0.309	0.758	-1.77	0.0424	0.289	-0.268	0.744	0.99		16496.3	83017.2	88245.6	81591.1	44425.2	23928.6	56957	106617	10068	43396.3	8138.47	132181	48556.8	28526.7	134409	159892	81012.2	33018.2	120861
Q31S97	Q31S97_SYNE7	Synpcc7942_0040	7,8-dihydroneopterin aldolase	4	0.000464468	0.289	-0.559	0.0943	0.289	0.0633	0.844	0.969	-0.481	0.146	0.462	0.0282	0.93	0.993	320306	576541	397330	257725	542531	588983	555817	596996	164756	526734	430252	628717	662714	545954	513161	518206	637433	523153	528408	504914
Q31L84	Q31L84_SYNE7	Synpcc7942_2155	Nuclease	3	0.000464468	0.289	-0.2	0.365	0.578	0.0871	0.691	0.937	-0.471	0.0424	0.289	-0.184	0.406	0.909	393604	450352	447349	318509	522784	521197	403228	510025	210830	388357	361311	402604	426037	413338	447013	335934	478260	525242	331210	528933
Q31NG3	Q31NG3_SYNE7	Synpcc7942_1376	Uncharacterized protein	3	0.000464468	0.289	1.48	0.0947	0.289	-0.844	0.328	0.771	0.254	0.765	0.924	-0.0847	0.921	0.993	552204	649191	765965	842841	236396	17444.3	235808	377568	1010330	76414.7	424273	235193	378499	165322	387907	124033	358229	158408	128801	520879
Q03512	CCML_SYNE7	Synpcc7942_1422	Carboxysome shell vertex protein CcmL	3	0.000464468	0.289	-0.595	0.103	0.301	0.0603	0.864	0.973	-0.766	0.0406	0.289	-0.0306	0.931	0.993	290416	372026	435095	175417	506909	458503	455935	479227	112215	390404	302616	387520	650092	455219	364636	365806	532467	458815	501039	351004
Q31L13	RS3_SYNE7	Synpcc7942_2226	Small ribosomal subunit protein uS3	21	0.000464468	0.29	0.382	0.0956	0.29	0.246	0.272	0.722	0.343	0.132	0.443	0.484	0.0391	0.618	3066620	3053100	2924670	3481780	2886170	2794760	2915840	2778050	3082730	2931030	3334370	2835910	4429380	3221300	3317450	2668390	3026400	1883700	1604680	3611860
Q31KD0	Q31KD0_SYNE7	Synpcc7942_2459	SynR	13	0.000464468	0.29	0.966	0.0956	0.29	-0.672	0.237	0.69	0.684	0.229	0.562	0.842	0.143	0.801	186601	222455	195161	231351	65615.6	99496.7	66804.9	45843	232052	124283	259898	114337	245618	73618.5	159968	459313	196385	62283.8	41491.4	253673
Q31Q55	Q31Q55_SYNE7	Synpcc7942_0782	ATPase	12	0.000464468	0.29	0.445	0.0953	0.29	0.0909	0.723	0.943	0.139	0.589	0.841	0.0428	0.867	0.993	72448	66907.4	86936.5	99891.2	59840.5	47089.3	68213.9	81967.6	107106	41072.7	81565.1	50165	56802.7	59515.9	66998.5	60876.6	63431.6	64372.2	50263.8	59660.1
Q31QC7	Q31QC7_SYNE7	Synpcc7942_0710	DUF3318 domain-containing protein	9	0.000464468	0.29	0.421	0.212	0.423	0.315	0.346	0.784	0.71	0.0429	0.29	0.0812	0.806	0.993	380361	346336	445195	901605	419159	472730	467514	425217	1181190	451758	582380	378392	270892	440607	414423	416352	292242	430891	426249	306333
O33699	O33699_SYNE7	Synpcc7942_1592	Creatininase	4	0.000464468	0.29	-1.21	0.0954	0.29	-0.578	0.412	0.824	-0.574	0.416	0.74	-0.381	0.587	0.963	26104	7406.5	23458.8	3816.25	37645.4	17462	19452	7875.92	25322.4	20128.9	4967.94	40233.2	18694.5	28141.2	9542.89	34679.6	34141.6	27751.3	13468.4	39243.7
Q8KUU5	CYD_SYNE7	Synpcc7942_B2661	Cysteine desulfurase	2	0.000464468	0.291	0.559	0.221	0.434	0.573	0.211	0.664	0.959	0.0437	0.291	0.961	0.0594	0.635	4201.42	4583.86	1225.32	1836.11	4409.52	3544.65	2286.11	1258.87	1918.51	4926.77	3725.97	3732.88	3976.06	4110.27	2383.88		1537.03	1711.49	2249.36	1554.29
Q31L11	RS19_SYNE7	Synpcc7942_2228	Small ribosomal subunit protein uS19	5	0.000464468	0.292	0.595	0.097	0.292	0.392	0.263	0.712	0.485	0.171	0.499	0.627	0.0816	0.692	661863	841125	1026240	778508	548641	1165890	748272	529924	640572	949668	432415	1246120	1134430	590515	840087	863170	604324	313742	722815	623430
Q31LP9	Q31LP9_SYNE7	Synpcc7942_1990	GDT1 family protein	2	0.000464468	0.292	1.5	0.0971	0.292	-0.318	0.714	0.943	-0.154	0.859	0.965	0.0725	0.933	0.993	13354.7	12333.3	25400.9	62839.8	8129.65	8669.35	5482.92	4421.97	36824	1138.54	30811.9	2083.84	6027.37	7388.54	9289	12205.7	11946.6	5676.59	7960.64	7650.05
Q31PW8	Q31PW8_SYNE7	Synpcc7942_0871	HicB-like antitoxin of toxin-antitoxin system domain-containing protein	2	0.000464468	0.292	-1.37	0.097	0.292	-0.694	0.386	0.814	-1.23	0.132	0.443	-1.67	0.0469	0.623	22447	26622.7	23791.2	11266.1	40592.1	28662.1	41730.6	21479.9	12932.2	47450.7	9129.59	41658.2	36249.8	50712	1706.21	22234.3	64550.5	57647.1	31870	60307.2
Q31RN6	Q31RN6_SYNE7	Synpcc7942_0251	Exonuclease	7	0.000464468	0.293	-0.43	0.0975	0.293	0.243	0.336	0.775	-0.389	0.131	0.443	-0.17	0.498	0.937	127918	136946	110044	87898.5	169402	182592	171073	206876	73692.8	149680	107502	160149	133566	155671	161597	103638	130738	164557	122001	212686
P16891	DCUP_SYNE7	Synpcc7942_1086	Uroporphyrinogen decarboxylase	20	0.000464468	0.294	0.46	0.0984	0.294	0.172	0.522	0.887	-0.0232	0.931	0.985	-0.1	0.708	0.982	1370840	1367610	1175100	1385960	1317190	832582	1015080	1235560	1858190	706915	863905	705212	843610	975215	947052	829540	821255	805051	938547	1375530
Q31MS7	Q31MS7_SYNE7	Synpcc7942_1612	proton-translocating NAD(P)(+) transhydrogenase	10	0.000464468	0.294	1.39	0.0982	0.294	-0.156	0.847	0.97	1.4	0.096	0.391	0.449	0.58	0.963	162106	175507	80184.9	89512.4	107452	4865.37	68856.7	77913.1	153978	176609	92129.5	83796	76164.1	104667	103470	18168.4	21849.1	84143.2	28211.7	83275.3
Q31R69	Q31R69_SYNE7	Synpcc7942_0418	DUF1257 domain-containing protein	8	0.000464468	0.294	-1.44	0.0986	0.294	-0.27	0.747	0.944	-0.394	0.638	0.871	-0.365	0.663	0.973	83737.6	70213.3	115503	58050.8	158104	231681	106389	256471	69987.2	559900	34355.8	526531	125051	419718	147399	99354.4	96316.4	600927	476488	76684.6
Q31NG4	Q31NG4_SYNE7	Synpcc7942_1375	NADPH-dependent FMN reductase-like domain-containing protein	7	0.000464468	0.294	-0.536	0.0985	0.294	0.125	0.689	0.936	-0.241	0.443	0.756	-0.162	0.606	0.969	355136	253846	116932	236496	385829	419717	315788	305245	212143	399404	229885	289994	233604	358754	353951	237475	235012	477892	348362	281863
Q31PY9	Q31PY9_SYNE7	Synpcc7942_0849	Protoporphyrinogen IX oxidase	4	0.000464468	0.294	0.492	0.0985	0.294	0.523	0.0806	0.507	0.0863	0.763	0.924	0.233	0.419	0.914	407308	532816	591716	385710	420364	364342	574340	613060	196203	468818	430327	405979	349665	476673	432983	334770	455332	352945	220004	357820
Q31QM3	Q31QM3_SYNE7	Synpcc7942_0614	DUF3352 domain-containing protein	23	0.000464468	0.295	0.4	0.0993	0.295	-0.153	0.515	0.887	0.433	0.0762	0.349	-0.108	0.645	0.973	573471	530497	960422	599477	399162	492808	398227	482551	837704	416690	935186	588010	390738	483621	460689	492075	519506	464211	516063	464191
Q31NT4	Q31NT4_SYNE7	Synpcc7942_1255	L-cysteine/cystine lyase	8	0.000464468	0.295	0.75	0.0992	0.295	0.378	0.393	0.817	0.514	0.248	0.582	0.284	0.518	0.943	70497.1	86013.5	123032	95830.8	106474	119554	30143.3	66379	133888	60169.8	112416	41093.2	101998	56887.4	58431	58014.9	83818.5	67095.5	33235.8	47826.9
Q31ML8	Q31ML8_SYNE7	Synpcc7942_1671	Potassium-transporting ATPase KdpC subunit	3	0.000464468	0.295	-0.328	0.0993	0.295	-0.339	0.0897	0.521	-0.145	0.451	0.76	-0.0201	0.916	0.993	28978.4	27365.9	20891.8	31581.5	26812.4	35750.8	22014.2	24086.9	24340	37893.2	26965.4	34901.6	29886.9	34893.5	33042.2	35663	32444	39236.4	32244.7	31653.8
Q31LX0	Q31LX0_SYNE7	Synpcc7942_1919	Transcriptional regulator, XRE family	13	0.000464468	0.296	-0.65	0.1	0.296	-0.677	0.0874	0.52	-0.472	0.224	0.557	-0.641	0.104	0.742	136199	215249	213032	324167	135978	270057	268237	190308	271136	131312	370698	250987	149980	228385	172702	350405	580751	281589	220696	339683
Q31R21	Q31R21_SYNE7	Synpcc7942_0466	Cellulose synthase (UDP-forming)	10	0.000464468	0.297	0.409	0.191	0.403	0.785	0.0178	0.297	0.14	0.646	0.873	0.0283	0.926	0.993	101718	69794	54576.9	48586.8	77640.2	84768.8	77648.5	104517	54823.4	49302	78044.8	42429.2	36394.9	51600.2	66855.1	52243.3	57767.1	57602.1	26105	69821.2
Q31R25	Q31R25_SYNE7	Synpcc7942_0462	DUF924 domain-containing protein	4	0.000464468	0.297	-0.782	0.207	0.417	-1.56	0.0178	0.297	-1.2	0.0608	0.322	-1.61	0.0228	0.536	41472.6	26864.1	39571.7	17672.9	40231.1	7092.77	15127.4	20640.8	53507.1	7388.96	22443.5	27814.8		17928.5	11547.9	22598.3	75248.3	46839.7	21594.9	89583.2
Q31KL8	Q31KL8_SYNE7	Synpcc7942_2371	Acyl-[acyl-carrier-protein]--UDP-N-acetylglucosamine O-acyltransferase	6	0.000464468	0.298	-0.439	0.101	0.298	0.041	0.873	0.974	-0.0315	0.903	0.98	0.0315	0.902	0.993	112531	108634	84954.9	78241.7	125099	138907	151708	116684	83948.3	179947	104482	159416	104293	143489	156294	128116	84621.8	174646	125551	147973
Q31L64	IDIA_SYNE7	Synpcc7942_2175	Iron deficiency-induced protein A	19	0.000464468	0.299	-1.42	0.102	0.299	0.509	0.543	0.888	-0.46	0.582	0.839	0.603	0.472	0.937	316480	345983	347928	265647	858386	1421270	1475080	1172690	114112	2404550	257134	2033120	941711	2213140	1233520	1064460	329339	2224290	2246600	312311
Q8RQ68	Q8RQ68_SYNE7	Synpcc7942_0924	histidine kinase	16	0.000464468	0.299	-0.404	0.101	0.299	-0.0316	0.894	0.974	-0.405	0.1	0.394	0.00739	0.975	0.993	475284	534355	482336	345234	495851	505722	733832	644564	273886	638381	395073	609087	599256	615872	669915	534556	630616	639593	575165	558163
Q8KUT3	Q8KUT3_SYNE7	Synpcc7942_B2655	ANL58	13	0.000464468	0.299	0.467	0.102	0.299	-0.245	0.378	0.806	-0.151	0.584	0.839	-0.293	0.294	0.873	338767	286911	284724	420962	212903	225032	184425	182998	286628	231025	204171	155016	249248	255922	192685	115030	187002	218189	381855	204616
Q31L88	Q31L88_SYNE7	Synpcc7942_2151	cellulose synthase (UDP-forming)	9	0.000464468	0.299	0.551	0.101	0.299	-0.615	0.0701	0.479	0.185	0.57	0.831	0.0258	0.937	0.993	86881.9	96245.8	69979.6	57969.1	51936.5	18274	28161.2	50071.1	69419.9	53473.7	68500.1	48277.7	48372	52654.4	52117.5	59525.8	57691.1	51040.7	30334.4	82364.3
Q31R01	Q31R01_SYNE7	Synpcc7942_0486	Dihydroorotase	7	0.000464468	0.299	-0.342	0.102	0.299	-0.3	0.148	0.599	-0.157	0.44	0.756	-0.366	0.0816	0.692	273359	271896	296397	180898	241186	284267	277287	235673	216959	328843	307499	303578	175460	286513	291156	254573	348292	284151	337349	307985
Q31L52	Q31L52_SYNE7	Synpcc7942_2187	Uncharacterized protein	5	0.000464468	0.299	-0.506	0.101	0.299	-0.0861	0.772	0.951	0.531	0.0868	0.374	-0.207	0.489	0.937	105798	90179.5	58066.4	84765.6	114033	95559	116957	118116	215493	107524	142179	253188	100864	121610	81595.5	107531	187385	138055	71757.3	102963
Q31PF5	Q31PF5_SYNE7	Synpcc7942_1034	Transglutaminase-like	3	0.000464468	0.299	1.37	0.102	0.299	-0.677	0.433	0.835	0.635	0.432	0.752	0.616	0.522	0.944	14684.8	17290.1	24457.5	34714.8	6363.16		2169.19	10233.1	37237.5	2265.31	26511.3	12475.5		11484.2		14166.2		8521.88	5354.86	12638.3
Q31LD0	Q31LD0_SYNE7	Synpcc7942_2109	ATPase	21	0.000464468	0.3	0.205	0.308	0.525	0.121	0.543	0.888	0.42	0.0457	0.3	0.284	0.164	0.813	506153	515329	611582	641273	473818	552251	646961	478594	1014790	578419	545247	579744	546824	543581	569458	751436	520107	447595	530294	468817
Q31LC3	Q31LC3_SYNE7	Synpcc7942_2116	Serine aminopeptidase S33 domain-containing protein	6	0.000464468	0.3	-0.489	0.103	0.3	-0.177	0.542	0.888	-0.422	0.155	0.477	0.0566	0.844	0.993	67459.6	78484.8	81556.6	51198.7	76646.6	62785.5	111996	97465.1	53842.6	109655	47832.4	94304.4	62015.2	115689	129498	108015	92604.8	97881.3	108513	87200.8
Q31M57	Q31M57_SYNE7	Synpcc7942_1832	Cyanobacterial aminoacyl-tRNA synthetase CAAD domain-containing protein	3	0.000464468	0.3	-0.347	0.198	0.41	-0.284	0.287	0.739	-0.557	0.0456	0.3	-0.559	0.0448	0.623	1170950	1447790	1234210	919461	1495920	910739	1197560	1402070	756325	1070760	1047920	1266330	694476	1186310	1080960	1199020	1561170	1448810	980594	2267920
Q31NR3	Q31NR3_SYNE7	Synpcc7942_1276	Extracellular solute-binding protein, family 3	5	0.000464468	0.301	0.0235	0.96	0.986	-1.2	0.0183	0.301	-0.256	0.585	0.839	-0.539	0.257	0.863	14135	20009.8	27590	33454.6	7982.44	10424.8	12132.8	8800.83	30469.3	14476.1	19805.5	13778.9	16340.4	8100.8	24702.3	16774	15899.8	34191.2	8822.14	51001.6
Q31M09	Q31M09_SYNE7	Synpcc7942_1880	Uncharacterized protein	3	0.000464468	0.301	-1.27	0.104	0.301	-1.17	0.0774	0.503	-1.18	0.0746	0.346	-2.14	0.00335	0.366	11526.4	15578.5			21371.3	12540.6	9641.83	16819.1	5669.17	15319.3	12483.2	38738.5	4292.17	10390	3532.17	18322.9	45742.1	20681.9		35955.6
Q31PN0	OBG_SYNE7	Synpcc7942_0959	GTPase Obg	15	0.000464468	0.302	0.143	0.39	0.601	0.417	0.0191	0.302	-0.0955	0.562	0.827	0.198	0.236	0.851	305584	307374	404855	436778	428520	416561	458563	434008	254098	324317	342682	303972	385545	336462	372968	400727	353660	257590	346867	354036
Q31QN3	Q31QN3_SYNE7	Synpcc7942_0604	Ribulose-phosphate 3-epimerase	8	0.000464468	0.302	-0.564	0.221	0.434	-0.586	0.203	0.659	-0.946	0.0474	0.302	-1.18	0.0162	0.489	392058	308023	628194	313033	612732	291559	334742	372985	405191	121253	322548	519575	194031	225874	242579	404633	853886	552254	261449	918973
Q31MR2	Q31MR2_SYNE7	Synpcc7942_1627	DUF2207 domain-containing protein	7	0.000464468	0.302	0.0819	0.813	0.906	0.162	0.641	0.924	0.725	0.0475	0.302	0.582	0.105	0.742	19861.9	39807	45508.2	76009.9	45154.7	58528.9	23768.8	54295.9	52258	70693	65566.5	67123.6	68640.8	63056.9	48541	52062.5	34514.4	54422.6	28427	40814.1
Q31L33	RL13_SYNE7	Synpcc7942_2206	Large ribosomal subunit protein uL13	6	0.000464468	0.302	0.38	0.107	0.307	0.165	0.471	0.866	0.478	0.047	0.302	0.425	0.0742	0.678	2176110	2643550	3016190	2974950	2181120	2457530	2516270	2111640	3651200	2442600	3072900	2473920	3710600	2183080	2331290	3098700	2835600	1451090	1799310	2434430
Q31KM2	Q31KM2_SYNE7	Synpcc7942_2367	Uncharacterized protein	4	0.000464468	0.302	0.0943	0.736	0.865	-0.711	0.0192	0.302	-0.166	0.556	0.823	-0.0853	0.761	0.993	67755.2	76148.9	79720.7	84781.7	33191.1	41075.8	53364.8	51413.4	35892.7	79365.9	90017.1	66145.6	73584.4	71258.6	65707	61517.1	86515.6	41331.9	85248.4	88073.1
Q31RE9	Q31RE9_SYNE7	Synpcc7942_0338	Ferredoxin (2Fe-2S)	2	0.000464468	0.302	-0.16	0.385	0.597	-0.181	0.325	0.769	-0.382	0.0469	0.302	-0.0681	0.708	0.982	1425790	1258270	1145240	1298940	1423520	1046420	1202340	1403580	998275	903556	1247960	1279000	1691160	1241300	1170120	1400090	1536070	1489620	1101790	1647470
Q31NJ7	Q31NJ7_SYNE7	Synpcc7942_1342	GDP-mannose 4,6-dehydratase	17	0.000464468	0.304	-0.303	0.105	0.304	0.0952	0.599	0.912	-0.0624	0.73	0.908	0.264	0.155	0.813	487413	504451	440135	393031	478792	597022	694792	646246	532533	521536	429438	695324	867295	642472	597595	615559	529894	551945	536940	627778
Q31KE3	Q31KE3_SYNE7	Synpcc7942_2446	Methionine aminopeptidase	6	0.000464468	0.304	-0.606	0.105	0.304	0.211	0.561	0.895	-0.475	0.197	0.53	0.0369	0.918	0.993	536390	561131	243749	216779	704099	580231	593682	631604	224740	686368	284327	521652	533141	713905	588311	422778	450171	752285	597700	422191
Q31LU1	Q31LU1_SYNE7	Synpcc7942_1948	2TM domain-containing protein	3	0.000464468	0.304	1.44	0.106	0.304	0.22	0.781	0.954	1.27	0.123	0.435	0.958	0.272	0.866		13570	22618.1	43937.5	23093.5	11185.7	7156.09	5822.56	35292.3	4831.22	22672.7	50878.9	56542.6	4248.69		20401.3	9305.81	15747.2	6130.77	6507.42
Q31L07	RL3_SYNE7	Synpcc7942_2232	Large ribosomal subunit protein uL3	13	0.000464468	0.305	0.324	0.172	0.381	0.0405	0.861	0.973	0.482	0.049	0.305	0.477	0.0512	0.623	3331670	3495140	3503330	4176140	2829790	2954080	3308520	2806320	5404070	3317550	4158740	3536640	6878780	3077140	3100760	3961480	2914970	2328050	3045850	3356140
Q31M82	Q31M82_SYNE7	Synpcc7942_1807	Mutator MutT-like	5	0.000464468	0.305	0.227	0.756	0.876	-0.503	0.494	0.876	1.52	0.0492	0.305	0.681	0.357	0.891	20470.6	38056.3	5602.41	35206.8	12897.9	11989.4	11935.9	10989.2	118280	56222.8	27902.5	29870.7	57359.9	9913.58	41763.1	22780.1	3875.28	20377	25411.5	40763.4
Q31RZ5	Q31RZ5_SYNE7	Synpcc7942_0142	Protein translocase subunit SecD	14	0.000464468	0.306	-0.145	0.361	0.574	-0.0133	0.932	0.983	-0.325	0.05	0.306	-0.0281	0.858	0.993	863715	802279	776927	633570	885863	844972	641948	1021560	687941	613733	662691	739925	806997	815358	864210	828559	860607	826672	764353	936675
Q31Q61	Q31Q61_SYNE7	Synpcc7942_0776	Geranyltranstransferase	13	0.000464468	0.306	-0.0879	0.703	0.844	0.0537	0.815	0.961	-0.477	0.0498	0.306	-0.267	0.254	0.863	247290	269742	309341	182875	319537	233062	225678	332467	296362	149890	169929	169798	171098	238196	222542	252874	269188	251512	233454	304604
Q31Q60	FOLD_SYNE7	Synpcc7942_0777	Bifunctional protein FolD	7	0.000464468	0.306	-0.569	0.106	0.306	-0.0391	0.908	0.977	-0.6	0.0898	0.376	-0.136	0.689	0.981	586556	595853	242956	563258	752136	518751	835804	636608	366287	953358	295378	424993	671598	701928	566594	593901	513201	745609	935939	646069
P29801	NU2C_SYNE7	Synpcc7942_1415	NAD(P)H-quinone oxidoreductase subunit 2	6	0.000464468	0.306	0.387	0.43	0.641	-0.144	0.768	0.95	1.01	0.0499	0.306	0.477	0.333	0.885	149710	142584	224810	886779	165016	233141	154757	164061	411002	296047	394404	495227	249460	190545	175147	655764	220866	249623	186765	141280
Q31PK1	Q31PK1_SYNE7	Synpcc7942_0988	DUF2488 family protein	4	0.000464468	0.306	-0.587	0.107	0.306	-0.55	0.129	0.572	-0.69	0.0614	0.322	-0.398	0.265	0.863	556472	579633	922178	647832	845822	577276	728079	601619	666653	404200	466680	1151670	860737	655453	472153	1222250	1278660	922712	595638	1397220
Q31QT9	Q31QT9_SYNE7	Synpcc7942_0548	DRBM domain-containing protein	2	0.000464468	0.306	-1.11	0.106	0.306	-1.18	0.0681	0.476	-0.769	0.22	0.555	-0.454	0.463	0.937		5667.45	4186.96	2603.33	3095.77	4090.95	4207.85	3830.49	3371.07	5939.16	3912.59	8089.13	17841.9	3239.74	2186.95	12014.7	21016.5	4732.43	4309.03	12460.9
Q31RY1	Q31RY1_SYNE7	Synpcc7942_0156	phosphoglucomutase (alpha-D-glucose-1,6-bisphosphate-dependent)	37	0.000464468	0.307	0.376	0.107	0.307	0.017	0.94	0.983	0.0465	0.836	0.959	0.0444	0.843	0.993	4138450	3318650	4074750	3814090	3276740	2694210	2887380	3096720	4929200	2237030	2906220	2673260	3602950	2866400	2862790	2880640	2080250	3529630	2806270	3654730
Q8GMQ5	Q8GMQ5_SYNE7	Synpcc7942_0433	Uncharacterized protein	22	0.000464468	0.307	0.386	0.108	0.307	0.0954	0.68	0.936	0.0975	0.674	0.891	0.205	0.381	0.902	1332600	1181000	1324160	1499850	1211630	940248	1098260	1116510	1643850	1091730	1095620	714541	1376640	1030060	1146910	1162690	1390860	799714	807587	1193640
Q31NN5	Q31NN5_SYNE7	Synpcc7942_1304	Uncharacterized protein	10	0.000464468	0.307	0.195	0.608	0.777	-0.957	0.02	0.307	-0.516	0.185	0.514	0.464	0.232	0.848	221095	353685	179978	200369	117818	73860.9	81278.2	163207	177675	126722	204196	85232.4	305460	174966	253596	437528	296263	130100	140085	303746
Q31RE5	Q31RE5_SYNE7	Synpcc7942_0342	Uncharacterized protein	2	0.000471921	0.307	0.00883	0.981	0.989	-0.759	0.02	0.307	-0.183	0.559	0.825	-0.212	0.582	0.963	10230.3				6427.2	5308.33	6751.64	5652.18		11205.7		7155.47				8780.87		9959	10381.1
Q31QL7	Q31QL7_SYNE7	Synpcc7942_0620	Outer membrane protein	7	0.000464468	0.308	0.302	0.116	0.315	0.464	0.0206	0.308	0.162	0.386	0.719	-0.0413	0.824	0.993	923361	797252	1108100	1127340	1139900	1363800	1042110	889722	846471	885503	1217790	684420	759924	831576	786626	714984	849933	824120	744618	764070
Q31S20	Q31S20_SYNE7	Synpcc7942_0117	Thiol methyltransferase 1-like	5	0.000464468	0.308	0.961	0.108	0.308	-0.354	0.541	0.888	0.674	0.251	0.583	0.354	0.541	0.953	61047.1	48527.3	59351.1	60617.7	33661.1	27841.5	7267.23	40903.7	32831.1	50483.5	54504.1	53293.1	47591.6	34197.9	39186.1	31113.8	39292.1	42631.9	67550.1	6566.3
Q31PC4	Q31PC4_SYNE7	Synpcc7942_1065	type I site-specific deoxyribonuclease	48	0.000464468	0.309	-0.497	0.219	0.432	0.185	0.641	0.924	-0.811	0.0527	0.309	0.37	0.356	0.891	462974	399788	324262	354888	595387	588892	563876	714595	106511	639362	251081	522946	721635	697442	660623	709470	405042	748929	674911	413227
Q31KE9	PNP_SYNE7	Synpcc7942_2440	Polyribonucleotide nucleotidyltransferase	42	0.000464468	0.309	0.247	0.228	0.442	0.282	0.17	0.628	0.413	0.0511	0.309	0.435	0.0411	0.623	1457290	1443290	1462930	1619980	1400780	1984610	1867600	1059420	1520030	1868020	1643830	1693370	1702650	1676370	1617310	1819000	1453620	916654	1588550	1188270
Q31KG0	Q31KG0_SYNE7	Synpcc7942_2429	Biopolymer transport ExbB like protein	10	0.000464468	0.309	-0.424	0.163	0.367	-0.113	0.701	0.94	-0.605	0.0523	0.309	-0.0476	0.872	0.993	1091640	1196070	1103070	1061960	1252940	1427360	1352560	1494710	390130	1450740	1124610	1454310	1537380	1513600	1370100	1360810	1358680	1689890	1544040	1396270
Q55276	LCYB_SYNE7	Synpcc7942_2062	Lycopene beta cyclase	9	0.000464468	0.309	0.396	0.251	0.464	0.163	0.63	0.922	0.695	0.0521	0.309	-0.0139	0.967	0.993	128583	89138.3	118925	244939	127683	111221	116736	105752	372934	136212	110335	136407	111120	117842	97476.6	83977.5	79435.5	100257	141332	98988.1
Q31QH4	Q31QH4_SYNE7	Synpcc7942_0663	Adenylate/guanylate cyclase	8	0.000464468	0.309	0.437	0.109	0.309	-0.16	0.546	0.888	-0.0471	0.858	0.965	-0.216	0.416	0.914	18183.7	18576.1	23740.3	29755.2	13240.2	10992.9	19996.3	15661	17450.6	10850.3	18883.3	17415.6	11786.2	11282.9	15249.7	19228.3	22129.3	11601.5	17639.6	15665.9
Q31KJ2	Q31KJ2_SYNE7	Synpcc7942_2397	DUF3727 domain-containing protein	3	0.000464468	0.309	0.667	0.502	0.703	0.166	0.867	0.973	2.03	0.0517	0.309	0.152	0.878	0.993	72256.1	64653.1	65547.1	102025	44466.4	126955	56184	24539.6	347011	115544	389271	88168.2	53342.9	53946.2	32893.9	79039.5	310428	3433.43	26892.3	171273
Q31PK5	RECO_SYNE7	Synpcc7942_0984	DNA repair protein RecO	3	0.000465766	0.309	-1.29	0.109	0.309	-0.404	0.603	0.912	-0.663	0.428	0.75	-1.17	0.144	0.801	22759	2566.71	15009.6	5769.98	13003	10749.3	24728.3	17224.2	13236.1	13857.9		12119.4	15404.6	18448.4	13815.1	1812.58		12270.5	33491.9	21490.7
Q31L22	RL18_SYNE7	Synpcc7942_2217	Large ribosomal subunit protein uL18	8	0.000464468	0.31	0.333	0.11	0.31	0.0888	0.659	0.929	0.316	0.127	0.44	0.453	0.0342	0.594	1754370	2255480	2291480	2300300	1623700	2003840	1970690	1654110	2321490	1919040	2418930	1847560	3102630	1791920	2079960	2519740	1750880	1224990	1886090	2049760
Q55283	Q55283_SYNE7	Synpcc7942_1241	NirB protein	8	0.000464468	0.31	0.614	0.11	0.31	0.388	0.303	0.754	0.251	0.501	0.793	-0.0669	0.857	0.993	73094	90286	95338.7	85700.4	69731.8	45132.9	86761.8	105268	102903	36699.2	92478.3	56330.8	39980.3	61428.9	55125.1	60210.9	63873.7	47855.8	30100.9	106661
Q31QR1	THIG_SYNE7	Synpcc7942_0576	Thiazole synthase	7	0.000464468	0.31	-0.106	0.675	0.823	-0.0427	0.866	0.973	-0.516	0.0533	0.31	-0.283	0.271	0.865	1022210	1145470	1485410	1096270	1266950	875581	1143690	1793240	1032720	669671	1063010	832973	1294780	1185160	909558	836541	1342940	1372650	839988	1653860
Q31N87	Q31N87_SYNE7	Synpcc7942_1452	DNA repair protein RadA	6	0.000464468	0.31	-0.788	0.11	0.31	0.136	0.775	0.952	-0.141	0.766	0.924	0.555	0.252	0.863	96260.3	58934.7	42993.3	59630.8	137506	189445	96715.4	74862.7	51318.9	196969	48723	177582	124295	213523	164856	137714	66576.8	205312	126299	74955.5
Q31RL1	Q31RL1_SYNE7	Synpcc7942_0276	Glycolate oxidase subunit GlcD	11	0.000464468	0.311	0.542	0.111	0.311	0.0196	0.952	0.987	0.503	0.137	0.447	0.227	0.491	0.937	176964	243667	124329	145114	143689	81476.4	101343	154109	345274	126830	141256	112936	116515	128362	157544	137855	124180	89991.4	94845.2	163381
Q31P96	ANMK_SYNE7	Synpcc7942_1093	Anhydro-N-acetylmuramic acid kinase	10	0.000464468	0.311	0.562	0.11	0.311	0.184	0.589	0.912	0.321	0.351	0.681	0.22	0.519	0.943	748218	710512	641353	723726	795271	508498	314192	680034	673264	507872	588023	628151	357087	625229	657105	651577	672149	574044	211666	635322
Q8GIT6	MIAA_SYNE7	Synpcc7942_2490	tRNA dimethylallyltransferase	5	0.000464468	0.311	-0.206	0.577	0.756	-0.36	0.333	0.771	-0.747	0.0538	0.311	0.157	0.67	0.974	29896	29448	9179.28	32707.1	26630.5	21004.2	15757.4	19520.6	29064.4	9528.8	14121.4	15057.8	34304.7	23001.9	35701.3	25612.7	24939.8	24427	28997.2	26461.3
Q31MZ1	Q31MZ1_SYNE7	Synpcc7942_1548	Probable amidase	18	0.000464468	0.312	0.452	0.111	0.312	0.176	0.522	0.887	0.0888	0.746	0.919	0.159	0.562	0.96	796954	858385	787326	788334	870857	483728	588970	796670	684241	557705	669009	608168	451428	757178	783037	705548	661132	816760	306964	732273
Q31RB8	Q31RB8_SYNE7	Synpcc7942_0369	Flavin-containing monoamine oxidase	13	0.000464468	0.312	-0.335	0.207	0.417	-0.644	0.0216	0.312	-0.357	0.18	0.509	-0.21	0.422	0.915	65760.9	53866.9	35884.8	69192.1	52493.2	29845.3	44539.3	53485.8	42663.1	59252.3	48605.6	67297.3	38502.8	68559.3	69825.3	67476.6	63847.8	79838	73926.6	59070.1
Q31Q94	Q31Q94_SYNE7	Synpcc7942_0743	DUF4815 domain-containing protein	10	0.000464468	0.312	0.57	0.111	0.312	0.407	0.247	0.696	0.619	0.0858	0.373	0.172	0.62	0.972	118030	165508	79434.4	220416	114316	77620.5	123392	199050	138366	188835	107110	139990	80711.5	140290	120069	83502.9	56417.5	125860	107700	92186.7
Q31RB4	Q31RB4_SYNE7	Synpcc7942_0373	JmjC domain-containing protein	7	0.000464468	0.312	0.825	0.134	0.337	1.32	0.0216	0.312	0.733	0.18	0.509	-0.0333	0.95	0.993	52664.5	59497.7	53327	65966	70620.3	174331	89099.6	40094.9	104749	39728.9	115046	17838.3	16461.3	53310.8	33538.4	34667	27149	32793.4	24353.8	51607.1
Q8L1E5	SYE_SYNE7	Synpcc7942_2393	Glutamate--tRNA ligase	22	0.000464468	0.314	0.528	0.113	0.314	-0.192	0.552	0.892	0.0093	0.977	0.993	-0.148	0.647	0.973	875233	716710	1078920	1229460	764429	462462	587607	544648	1245220	375422	887042	476367	688555	574768	634370	509295	655584	449078	744338	878474
Q31RJ9	GLMU_SYNE7	Synpcc7942_0288	Bifunctional protein GlmU	17	0.000464468	0.314	0.312	0.112	0.314	0.0269	0.887	0.974	0.103	0.588	0.841	-0.0488	0.797	0.993	896652	930842	848820	1224280	880562	731290	696810	876259	804946	712058	1054800	803488	564700	722818	801320	974538	707248	851728	706437	857497
Q31RB9	Q31RB9_SYNE7	Synpcc7942_0368	Exodeoxyribonuclease 7 large subunit	7	0.000464468	0.314	-0.977	0.113	0.314	0.564	0.348	0.784	-0.173	0.771	0.928	0.326	0.585	0.963	18732.4	12082.9	15555.3	10042.5	25123.9	69044.9	52422.3	27863.9	6472.46	75593.8	17465.9	38439.3	35466.2	40769.9	31563	28684.8	21778.7	35978.9	55673.2	12157.1
Q31M46	Q31M46_SYNE7	Synpcc7942_1843	DUF362 domain-containing protein	4	0.000464468	0.314	0.405	0.123	0.324	0.628	0.0218	0.314	-0.298	0.249	0.582	0.0793	0.755	0.991	24291.7	28190.3	24693	19748.9	37615.9	21234.6	26263.6	29541.8	12804.9	16226.7	18920.2	12118.5	19629	22482.7	18626.4	16475.1	14800.1	23229.6	11712.8	26996.4
Q31QC8	Q31QC8_SYNE7	Synpcc7942_0709	VOC domain-containing protein	3	0.000464468	0.314	-0.864	0.112	0.314	-1.09	0.0494	0.43	-0.612	0.252	0.583	-1.08	0.0523	0.623	17783.1	17036.3	35939.3	24490.8	36005.5	25890.2	8183.76	18627	25978.6	15580.3	23473.2	56451.7	46560.3	9917.34	12853	24982.9	75120.8	32618.6	34030.6	35061.1
Q31L96	Q31L96_SYNE7	Synpcc7942_2143	Tryptophan synthase beta chain	19	0.000464468	0.315	-0.302	0.115	0.315	0.423	0.032	0.367	-0.258	0.173	0.5	0.111	0.548	0.958	449424	547878	541144	472291	659655	1009760	878086	801805	390695	590008	529316	582219	750590	635436	615264	673509	753910	539487	696455	512633
Q31NT0	Q31NT0_SYNE7	Synpcc7942_1259	Arsenite-activated ATPase (ArsA)	19	0.000464468	0.315	-0.341	0.115	0.315	-0.266	0.213	0.664	-0.248	0.244	0.578	-0.12	0.567	0.961	1002960	953300	713390	707541	990356	795810	857140	878596	1172050	943404	576001	980051	785844	955329	1208960	980281	976231	1148910	970116	1141130
Q31QX0	Q31QX0_SYNE7	Synpcc7942_0517	Single-stranded-DNA-specific exonuclease RecJ	19	0.000464468	0.315	0.751	0.114	0.315	-0.00752	0.987	0.995	0.514	0.27	0.603	0.0662	0.885	0.993	491658	333076	363894	466869	318878	153321	219155	317201	223286	481591	297339	451211	98899.4	438711	280406	342690	262371	403806	100570	325696
Q31Q67	Q31Q67_SYNE7	Synpcc7942_0770	5'-nucleotidase	16	0.000464468	0.315	0.814	0.115	0.315	-0.795	0.123	0.562	0.261	0.601	0.851	0.027	0.957	0.993	636714	636641	714095	581814	311133	61811	253375	400151	776650	181946	670683	384159	518839	259963	449815	313445	302858	294047	391816	505761
Q54769	GCH1_SYNE7	Synpcc7942_1597	GTP cyclohydrolase 1	10	0.000464468	0.315	-0.249	0.115	0.315	-0.259	0.103	0.542	-0.21	0.18	0.509	-0.105	0.497	0.937	1311090	1369260	1536420	1038010	1174380	1364660	1390580	1251160	1338470	1424830	1295480	1292480	1672220	1546760	1234080	1340170	1516690	1772560	1432870	1483990
Q31KD4	Q31KD4_SYNE7	Synpcc7942_2455	DUF3038 domain-containing protein	9	0.000464468	0.315	0.539	0.115	0.315	-0.161	0.627	0.922	0.218	0.511	0.797	0.24	0.472	0.937	850850	1039210	1278960	1147310	835846	609973	423519	862527	700559	697552	1057340	1031270	1801780	497484	762813	826880	534404	806372	722064	935129
Q31JZ4	Q31JZ4_SYNE7	Synpcc7942_2595	HlyC/CorC family transporter	7	0.000464468	0.315	0.733	0.116	0.315	0.19	0.674	0.935	-0.176	0.695	0.895	0.664	0.152	0.809	301002	337965	197562	360801	264314	105831	241976	237527	148706	297410	137093	96091.7	251508	334097	308563	231336	118557	266363	77376.1	388926
Q31LP0	Q31LP0_SYNE7	Synpcc7942_1999	RNA-binding region RNP-1	5	0.000464468	0.315	-0.429	0.114	0.315	-0.516	0.0608	0.464	-0.244	0.358	0.686	-0.00864	0.974	0.993	1106020	1193950	1824410	801212	1122150	984559	1387350	988544	1910650	1247580	1031660	1313180	2219640	1568430	1155760	1539250	1809730	1261970	1483050	1872900
Q31LG3	Q31LG3_SYNE7	Synpcc7942_2076	Small ribosomal subunit biogenesis GTPase RsgA	4	0.000464468	0.315	0.822	0.115	0.315	0.872	0.0959	0.531	0.984	0.0626	0.322	0.892	0.0887	0.692	11707.8	11201.3	6835.01	11405.4	15022.2	9616.39	9114.14	8903.01	7095.62	11426.8	16708	11832.7	10416	7776.37	11880.2	12909.2	14329.1	3621.03	11967.6	1684.71
Q31NH0	RECR_SYNE7	Synpcc7942_1369	Recombination protein RecR	4	0.000464468	0.315	-1.4	0.116	0.315	0.13	0.88	0.974	-0.709	0.414	0.74	-1.28	0.147	0.805	67275.4	4547.81	69955.9	27925.7	83445.7	109696	80166.3	56845.9	23454.4	42440.6	43680.5	93841.2	4348.15	82358.6	53791.4	43069.5	89459.6	135060	48975.9	49180.7
Q31PS2	Q31PS2_SYNE7	Synpcc7942_0917	NIL domain-containing protein	4	0.000464468	0.315	-0.583	0.114	0.315	-0.685	0.067	0.475	-0.476	0.192	0.522	-0.495	0.176	0.813	336099	342766	646484	411003	432305	408053	404512	323686	690856	337953	271007	650269	651758	430552	250801	555922	1005070	583485	417343	629832
Q31RA9	Q31RA9_SYNE7	Synpcc7942_0378	ABC transporter permease	4	0.000464468	0.315	-1.05	0.115	0.315	-1.39	0.0412	0.387	-1.15	0.0846	0.37	-1.01	0.126	0.796	15055	13978.7	11016.2	38019.9	10813.7	48649.6	6052.79	10719.1	12142.2	14326.8	22762.3	16595.5	6473.48	14346.2	20996.7	49706.2	69433.4	22636.4	46864.1	21840.2
Q31PR8	Q31PR8_SYNE7	Synpcc7942_0921	DUF3593 domain-containing protein	2	0.000464468	0.315	-0.465	0.114	0.315	-0.0664	0.815	0.961	-0.424	0.148	0.466	-0.125	0.66	0.973	276694	249610	235584	125918	264025	256084	324655	282111	128824	312081	172831	331080	252445	264152	273542	288263	265220	305533	364332	252142
Q31QN4	GLGC_SYNE7	Synpcc7942_0603	Glucose-1-phosphate adenylyltransferase	23	0.000464468	0.316	0.38	0.117	0.316	-0.204	0.387	0.814	0.322	0.179	0.508	0.0635	0.786	0.993	2747920	2507530	3134810	4341750	2046170	2158370	1776980	2365760	4438660	1877080	3297710	2910070	2718850	1978230	2398660	3023130	2374840	2241370	2564530	2396100
Q31RE6	Q31RE6_SYNE7	Synpcc7942_0341	Plastid lipid-associated protein/fibrillin conserved domain-containing protein	3	0.000464468	0.316	-0.418	0.117	0.316	0.114	0.658	0.929	-0.125	0.628	0.864	0.129	0.618	0.972	193583	191068	163237	141471	208614	263261	303311	224527	118840	338742	203579	234980	238333	284310	257649	223095	261628	223981	277446	167642
Q31NA1	Q31NA1_SYNE7	Synpcc7942_1438	non-specific serine/threonine protein kinase	2	0.000466636	0.316	-1.78	0.117	0.316	-0.754	0.477	0.866	0.0521	0.97	0.993	-2.09	0.163	0.813		1114.99	10811.1	1492.34	9151.81	4406.21	3793.33					9352.73			2116.46		4661.35		17459.2
Q79N42	Q79N42_SYNE7	Synpcc7942_1813	ATP-binding region, ATPase-like	27	0.000464468	0.317	0.475	0.118	0.317	0.0098	0.973	0.993	0.468	0.123	0.435	-0.084	0.774	0.993	1500130	1670390	1308810	1990890	1245880	1093950	1121090	1176770	2952780	1264310	2074110	826998	1212910	978322	1166320	1001660	948373	959213	1284520	1497510
Q31LU7	Q31LU7_SYNE7	Synpcc7942_1942	thioredoxin-dependent peroxiredoxin	12	0.000464468	0.317	-0.135	0.564	0.748	-0.196	0.405	0.82	-0.469	0.056	0.317	-0.111	0.634	0.973	3629900	3314590	4606580	2373040	3714370	2658030	3285670	3425190	2034930	2692400	2580250	3681880	4824850	3452380	2486170	3389710	3813690	3694060	3387040	4005490
Q31MV0	Q31MV0_SYNE7	Synpcc7942_1589	Modulator of DNA gyrase	11	0.000464468	0.317	-0.22	0.347	0.562	0.126	0.586	0.912	-0.466	0.0559	0.317	-0.0825	0.722	0.985	258897	265622	203958	261413	330361	288311	339127	296453	148732	318621	181483	215545	341813	270810	292353	198335	205093	325125	322271	313923
Q8GJM7	Q8GJM7_SYNE7	Synpcc7942_1835	Uncharacterized protein SEN0012	3	0.000464468	0.317	-0.779	0.118	0.317	-0.496	0.309	0.758	0.0577	0.904	0.98	-0.46	0.345	0.891	34681.4	30058.6	21226.2	73941.5	38324.2	58474.5	42035.1	38028.1	209381	55816.3	34674.6	41089.7	31574.9	52386.4	53025.1	45219	57979.9	79514.1	87540.6	35155.2
Q31KC7	PSK_SYNE7	Synpcc7942_2462	D-ribulose kinase	3	0.000464468	0.317	-0.278	0.455	0.663	-0.0714	0.846	0.97	-0.744	0.0557	0.317	-0.162	0.662	0.973	54822.8	65359.7	84264.9	26898.7	67396.9	46989.5	71797	63295.9	18005.6	58855	39814.5	52870.3	68790.6	78191.3	51815.5	40194.4	56111.4	79007.2	72832.8	54332.8
Q31PU7	COFG_SYNE7	Synpcc7942_0892	7,8-didemethyl-8-hydroxy-5-deazariboflavin synthase	3	0.000464468	0.317	-0.487	0.118	0.317	0.238	0.43	0.835	-0.491	0.143	0.455	-0.0882	0.785	0.993	5949.77	2846.08	4712.62	2358.14	8149.5	5126.9	5372.54	6265.94	3078.53	3100.05	5282.09		3442.65	5165.6	6549.08		5147.4	5919.02	4941.02	4825.32
P22880	CH10_SYNE7	Synpcc7942_2314	Co-chaperonin GroES	11	0.000464468	0.318	0.423	0.118	0.318	0.27	0.309	0.758	0.00166	0.995	0.998	0.0713	0.785	0.993	3832160	3718880	3842780	3727520	3923000	3177010	2759920	3878040	3836960	1567240	3776560	2794350	3899260	3216050	2059630	2980400	2210050	3509700	2797060	2911570
Q31LS1	Q31LS1_SYNE7	Synpcc7942_1968	Fe-S oxidoreductase	10	0.000464468	0.318	0.442	0.118	0.318	0.042	0.878	0.974	0.188	0.495	0.79	-0.193	0.483	0.937	72099.2	66883.9	51234.3	88585.6	54466.5	47972.7	59418.8	46488.9	97144.1	42129.6	71743.8	36826.4	44264.7	36846.4	49907.4	46206.1	51569.6	35885.4	54115.6	64144.4
Q31PQ9	FABZ_SYNE7	Synpcc7942_0930	3-hydroxyacyl-[acyl-carrier-protein] dehydratase FabZ	5	0.000464468	0.318	0.508	0.118	0.318	0.618	0.0614	0.465	-0.116	0.713	0.901	0.59	0.0728	0.678	13688.3	12782	21560.1	14823.8	19217.7	16240.9	21940.4	11078.7	9946.49	11203.8	11917.4	7478.77	11689	13940.4	14280.5	30188.2	7176.01	10527.6	16511.3	10973.8
Q9L790	NADA_SYNE7	Synpcc7942_1448	Quinolinate synthase	6	0.000464468	0.319	0.378	0.119	0.319	-0.309	0.197	0.656	-0.365	0.131	0.443	-0.255	0.283	0.869	459712	474983	603742	500751	410336	285826	237689	352840	338057	223987	349826	317903	296810	293318	300117	436946	463655	356407	269987	519249
Q31LS0	Q31LS0_SYNE7	Synpcc7942_1969	Transcriptional regulator AbrB	7	0.000464468	0.32	1.75	0.12	0.32	-1.73	0.122	0.562	0.593	0.585	0.839	0.793	0.468	0.937	329628	318271	491693	311168	36051.7	47892.2	36574.9	16425.4	221831	138034	260171	82432.8	286254	49159.2	81665.3	992789	644869	21808.1	15746.7	572315
Q55038	PUR1_SYNE7	Synpcc7942_0004	Amidophosphoribosyltransferase	22	0.000464468	0.321	0.415	0.121	0.321	0.411	0.124	0.563	0.099	0.702	0.899	-0.0557	0.829	0.993	1631420	1349880	1146800	1385390	1178490	1252830	1583290	1479520	1525100	671094	1429840	995630	1197620	729376	1170070	928455	945177	742794	1305520	1208160
Q31Q42	Q31Q42_SYNE7	Synpcc7942_0795	SPOR domain-containing protein	8	0.000464468	0.321	0.165	0.632	0.79	0.331	0.339	0.777	0.686	0.0571	0.321	0.37	0.287	0.871	34093.1	34269.6	14572.3	55044.2	32450.7	41573.1	20149.7	54758	53228.2	45723.9	46963.1	34845.7	26684.7	34130.3	45481.2	40004.2	29210	23759.3	29421.2	29078.6
Q31QL1	ILVD_SYNE7	Synpcc7942_0626	Dihydroxy-acid dehydratase	29	0.000464468	0.322	0.0433	0.785	0.893	-0.0715	0.653	0.925	-0.312	0.0615	0.322	0.0495	0.755	0.991	3061420	2838490	2690870	3230420	3001180	2351740	2822970	2757590	2169890	2183640	2969220	2004120	3429600	2657420	3093160	2726350	2887390	2775490	2539870	3291480
Q31P20	Q31P20_SYNE7	Synpcc7942_1169	Oligopeptide-binding protein of oligopeptide ABC transporter	18	0.000464468	0.322	-0.288	0.128	0.33	-0.337	0.0781	0.503	-0.363	0.0591	0.322	-0.0674	0.713	0.983	326376	385751	342282	318248	294620	283773	345638	414095	229805	329945	381128	384766	451817	355390	396373	396825	481711	391609	369420	436909
Q31KP1	QUEA_SYNE7	Synpcc7942_2348	S-adenosylmethionine:tRNA ribosyltransferase-isomerase	16	0.000464468	0.322	-0.232	0.161	0.367	0.153	0.349	0.784	-0.316	0.0618	0.322	-0.0797	0.621	0.972	1125000	1039160	976001	943083	1410940	1282070	1148300	1504730	934330	1027660	850270	1043620	892018	1229570	1306540	1145330	1114160	1325720	1014950	1365550
Q31MN0	Q31MN0_SYNE7	Synpcc7942_1659	Nitroreductase	14	0.000464468	0.322	-0.259	0.155	0.361	-0.24	0.186	0.647	-0.349	0.0605	0.322	-0.398	0.0346	0.597	2193310	1827830	2230520	1407670	2288790	1743510	1912470	1740330	1562410	1748700	1730560	2073400	1391150	2016430	1654260	1842250	2246370	2293570	2057530	2433940
Q31NA5	Q31NA5_SYNE7	Synpcc7942_1434	Uncharacterized protein	14	0.000464468	0.322	-0.429	0.121	0.322	-0.314	0.249	0.699	0.0363	0.892	0.974	-0.0416	0.877	0.993	1666910	2256860	1492070	1439340	1757690	1403700	2095900	2150870	4360570	2077380	1751810	1852460	3124120	2146900	1919910	1839270	2112770	2054300	2374430	2579010
Q31NS6	Q31NS6_SYNE7	Synpcc7942_1263	N6-adenine-specific DNA methylase-like	12	0.000464468	0.322	0.146	0.464	0.674	-0.00921	0.963	0.987	0.395	0.059	0.322	0.373	0.0724	0.678	71074.6	99731.3	80861.3	108166	74595.3	96959.7	99164.6	56167.3	88621.6	122596	110496	102801	105775	96081.5	114263	100231	74629.6	71408.8	97796.7	79294.3
Q31M01	Q31M01_SYNE7	Synpcc7942_1888	Methyltransferase domain-containing protein	9	0.000464468	0.322	0.262	0.352	0.565	0.332	0.243	0.692	0.553	0.0592	0.322	0.257	0.361	0.891	94594.9	84387.4	57090.4	95526.1	71423.6	109059	88256.7	76753.5	107133	110094	143914	57477.9	81750.7	86484.8	104717	58005.2	64174.6	75010.7	49883.4	87643.9
Q6VYY4	Q6VYY4_SYNE7	Synpcc7942_0546	Na+/H+ antiporter	8	0.000464468	0.322	0.38	0.127	0.33	-0.437	0.0826	0.511	0.478	0.0592	0.322	-0.0295	0.903	0.993	84664.6	69083.5	43149.9	56669.9	37227.2	40126	32138.7	30973.6	94905.1	60838.7	47667.4	68326.5	62900.8	42399.2	48818.5	35319.8	48578	45084.3	55382.6	41141.3
Q31P66	RS18_SYNE7	Synpcc7942_1123	Small ribosomal subunit protein bS18	8	0.000464468	0.322	0.533	0.183	0.395	0.591	0.142	0.591	0.78	0.0577	0.322	0.916	0.0286	0.564	1389280	1918560	483930	2385900	1139550	1874150	1145380	1477530	1877720	1442200	2116940	1066510	1964040	1494860	1914380	1583900	795142	618086	1136510	1258520
Q55024	DPS_SYNE7	Synpcc7942_2171	DNA protection during starvation protein	8	0.000464468	0.322	-0.112	0.804	0.902	-0.537	0.245	0.695	-0.887	0.0623	0.322	0.0937	0.836	0.993	4806840	3289350	3566680	2989450	3801770	2113700	2965960	2179520	3484110	542755	3608320	2881180	4661240	4133030	3313040	4675390	4240060	3661570	2666440	5558850
Q31S27	Q31S27_SYNE7	Synpcc7942_0110	Transcriptional regulator, XRE family	7	0.000464468	0.322	0.518	0.212	0.423	-0.0523	0.897	0.974	0.807	0.059	0.322	0.736	0.0829	0.692	35329	47314.1	36168.2	56216.5	28015.6	35039.9	35537.1	20048	36719.1	59410.5	66259.6	52475.9	39984.4	30293.5	45908.8	111764	54903.9	27963.6	13882.6	37936.9
Q31NJ9	Q31NJ9_SYNE7	Synpcc7942_1340	Peptide deformylase	6	0.000464468	0.322	-0.239	0.259	0.473	0.243	0.25	0.699	-0.408	0.0617	0.322	-0.0149	0.943	0.993	211512	180046	187729	216233	323114	260215	303102	231030	124728	226333	148325	230986	258861	279068	174992	227530	256359	229858	231191	220024
Q31R92	Q31R92_SYNE7	Synpcc7942_0395	Transposase	6	0.000464468	0.322	0.374	0.435	0.646	0.0784	0.869	0.974	0.928	0.0629	0.322	-0.447	0.352	0.891	62651.4	73108.3	85679.9	187381	60710.4	138257	80921.9	47734.8	189849	115662	233274	66752.6	27862.3	58363.7	45663.5	101607	112606	53201.3	53701.8	81086.1
Q31LP4	Q31LP4_SYNE7	Synpcc7942_1995	Histidine biosynthesis bifunctional protein HisIE	5	0.000464468	0.322	-0.281	0.285	0.5	-0.0515	0.843	0.968	-0.511	0.0611	0.322	-0.169	0.516	0.941	743715	641835	654852	853117	793713	905083	849976	826086	306423	873103	592214	891484	604004	876538	790848	868914	879744	893482	937673	789345
Q31P52	Q31P52_SYNE7	Synpcc7942_1137	DUF561 domain-containing protein	5	0.000464468	0.322	-0.406	0.201	0.412	-0.0803	0.796	0.957	-0.61	0.0615	0.322	-0.557	0.0855	0.692	118447	105255	163713	67620.8	210345	120512	99791	134657	113282	72327.1	97097.1	98517.4	69391.5	148952	88430.2	99478.2	116091	201232	106070	171725
Q31Q41	Q31Q41_SYNE7	Synpcc7942_0796	DUF721 domain-containing protein	3	0.000464468	0.322	0.194	0.526	0.719	-0.0812	0.79	0.954	-0.597	0.0626	0.322	-0.0791	0.795	0.993	13783.2	8783.27	11836.4	12143.9	8595.28	9574.45	8965.64	10984.9	2874.96	10307.1	6710.25	9763.85	8009.82	10167.8	10387.5	9635.29	9000.56	11232.2	8127.97	12352.7
Q31KC6	METK_SYNE7	Synpcc7942_2463	S-adenosylmethionine synthase	24	0.000464468	0.323	0.342	0.122	0.323	-0.0949	0.658	0.929	0.163	0.45	0.76	0.231	0.287	0.871	3865810	2979230	4049700	3232510	2881480	2164820	2474620	2907960	3265650	2354450	3622240	3292690	4270830	2519780	2670540	3860310	2681990	2638310	2253220	3662480
Q31M98	Q31M98_SYNE7	Synpcc7942_1791	Glucose/Sorbosone dehydrogenase domain-containing protein	13	0.000464468	0.323	0.588	0.121	0.323	-0.159	0.665	0.93	0.289	0.434	0.753	-0.154	0.675	0.977	702550	558705	914417	731091	526969	243439	341349	754706	758448	499407	876616	345095	266106	540459	507362	458921	297984	529628	648805	501664
Q31NJ6	NU1C_SYNE7	Synpcc7942_1343	NAD(P)H-quinone oxidoreductase subunit 1	10	0.000464468	0.323	-0.256	0.126	0.328	-0.103	0.526	0.888	-0.316	0.0634	0.323	-0.0875	0.59	0.963	1682950	1754400	1810100	2139310	1833130	1842650	2060670	2510320	1569980	1929240	1509380	2118210	2125730	2142020	2034380	1970270	1853740	2414050	2479430	2096420
Q31K20	PYRF_SYNE7	Synpcc7942_2569	Orotidine 5'-phosphate decarboxylase	7	0.000464468	0.323	-0.671	0.122	0.323	-0.401	0.345	0.784	-0.424	0.319	0.652	-0.549	0.201	0.819	774492	620392	139087	597604	742585	477521	412834	576488	440498	536161	511459	655157	282966	541010	592195	616714	668215	881907	512916	848703
Q31K48	RL19_SYNE7	Synpcc7942_2541	Large ribosomal subunit protein bL19	7	0.000464468	0.323	0.29	0.125	0.328	0.259	0.169	0.625	0.356	0.0639	0.323	0.358	0.0629	0.643	1243970	1450960	1354460	1378740	1201480	1265450	1450960	1399870	1580460	1178180	1772390	1226790	1317810	1444640	1371210	1557650	1274360	853897	946889	1462850
Q31MF6	Q31MF6_SYNE7	Synpcc7942_1733	Transcriptional regulator	6	0.000464468	0.323	0.463	0.357	0.569	0.204	0.681	0.936	0.963	0.0645	0.323	-0.158	0.75	0.991	26456.4	25481.7	7102.97	14101.4	24476	15093.7	8137.07	10968.3	41227.8	16469	20782.8	19184	11742.8	9018.71	9813.76	11624.3	5364.14	7719.18	18838.5	24004.1
Q31NG2	Q31NG2_SYNE7	Synpcc7942_1377	Metal dependent phosphohydrolase	25	0.000464468	0.326	-0.0182	0.969	0.988	-0.304	0.517	0.887	0.892	0.0682	0.326	0.195	0.676	0.978	33129.1	36824.3	26863.3	55995.3	27762.3	57913	29990.1	17251.6	136710	65715.4	81147.9	31386.4	50662	38538.3	40586.2	41821.6	24023.2	21204.5	84419.6	44879.9
Q31PD9	Q31PD9_SYNE7	Synpcc7942_1050	Phycobilisome rod linker polypeptide	20	0.000464468	0.326	0.256	0.124	0.326	-0.0663	0.681	0.936	0.0266	0.869	0.967	-0.0269	0.867	0.993	3838770	3276570	3675820	3532140	3300530	2455940	2650740	3108210	3514700	2584090	3147780	3022590	3190450	2796310	2855640	2923710	2864390	3191850	2377320	3692830
O85785	O85785_SYNE7	Synpcc7942_2378	Cell division protein FtsZ	16	0.000464468	0.326	0.493	0.123	0.326	0.426	0.18	0.647	0.0843	0.785	0.932	0.205	0.509	0.937	3649530	2723980	3330620	2945900	3835890	2367630	2404060	3705220	4087730	1611160	2232250	2136110	2836540	2560440	2720420	2224070	1864490	3072400	1269930	3417090
Q31M14	Q31M14_SYNE7	Synpcc7942_1875	Uncharacterized protein	16	0.000464468	0.326	0.394	0.162	0.367	0.033	0.904	0.977	0.526	0.0674	0.326	0.276	0.322	0.882	289147	325570	283838	536596	286237	296545	201020	308854	699067	278766	292575	362932	277919	286119	368536	352233	280544	237794	229875	313575
Q31PN3	Q31PN3_SYNE7	Synpcc7942_0956	CobW C-terminal domain-containing protein	13	0.000464468	0.326	-0.719	0.124	0.326	-0.0362	0.936	0.983	-0.554	0.23	0.562	-0.281	0.535	0.953	133918	129245	96025.2	259899	197873	284515	371280	137083	80465.8	269864	119947	262043	140676	261022	217530	181787	224772	237050	459834	129306
Q31M16	Q31M16_SYNE7	Synpcc7942_1873	Two component transcriptional regulator, winged helix family	11	0.000464468	0.326	0.488	0.124	0.326	0.0662	0.829	0.963	-0.122	0.69	0.894	-0.0606	0.843	0.993	55362.7	54070.2	88326.5	50698.8	63860.7	33351.2	34433.6	56726.7	57034.3	32356.3	57443.8	23262.1	49626	50984	37483.5	30861.6	39405.7	46049.5	37509.1	50868
Q31NR4	Q31NR4_SYNE7	Synpcc7942_1275	DUF389 domain-containing protein	8	0.000464468	0.326	0.218	0.288	0.503	-0.0393	0.846	0.97	0.388	0.0675	0.326	0.126	0.534	0.952	271909	264598	192015	213717	191066	260127	191573	151837	275937	276415	282586	219140	198814	248095	232438	199581	188425	187317	281127	162473
P50590	NDK_SYNE7	Synpcc7942_2497	Nucleoside diphosphate kinase	6	0.000464468	0.326	-0.0748	0.798	0.898	-0.0716	0.806	0.961	-0.559	0.0682	0.326	0.139	0.635	0.973	8557120	7666750	8339570	6362210	8496400	6738560	7266510	8439790	2678450	6619360	7065080	7255020	15474000	7559840	7445560	7230070	7474710	8064000	7719950	9203540
Q79PF6	KAIA_SYNE7	Synpcc7942_1218	Circadian clock oscillator protein KaiA	6	0.000464468	0.326	-0.452	0.125	0.328	-0.382	0.192	0.648	-0.546	0.0681	0.326	-0.927	0.00406	0.366	185216	152732	129786	189761	168403	197805	179839	141436	129852	181543	124667	182655	58588.6	195466	117496	138770	216001	234997	177086	271500
Q31Q64	Q31Q64_SYNE7	Synpcc7942_0773	N-acetyltransferase domain-containing protein	5	0.000464468	0.326	1.31	0.124	0.326	0.323	0.696	0.938	0.465	0.575	0.836	0.118	0.887	0.993	10938.9	12069.8	48866.2	32454.3	12511.8	12304	5355.12	16238.4	21816.5	4829.77	17666.9	10654.3	13516.8	8655.94	12328.2	5254.11	36697.6	8866.01	1056.23	15913
Q31MF5	Q31MF5_SYNE7	Synpcc7942_1734	Ferredoxin-thioredoxin reductase, catalytic chain	4	0.000464468	0.326	-0.413	0.516	0.711	-1.05	0.11	0.549	-1.21	0.0676	0.326	-0.861	0.184	0.813	42389.9	24794.9	143952	26110.5	43555	21702.9	25244.9	28298.3	100493	12865.4	13119.6	25338.3	62688.6	29826.1	18781.2	32424	86888.6	60378.3	31080.8	76093.1
Q31K97	Q31K97_SYNE7	Synpcc7942_2492	ATPase	3	0.000464468	0.326	-0.342	0.241	0.456	-0.0512	0.858	0.973	-0.548	0.0677	0.326	-0.158	0.582	0.963	348392	377861	366386	225333	409839	299851	433304	456518	193084	432976	257638	284902	478590	451166	404644	207034	318037	450287	429727	455285
Q31KL4	DDL_SYNE7	Synpcc7942_2375	D-alanine--D-alanine ligase	19	0.000464468	0.328	-0.305	0.336	0.553	-0.286	0.366	0.794	-0.596	0.0688	0.328	-0.249	0.43	0.922	396618	352769	1261510	480819	545134	654854	587829	426294	372463	438909	470182	491626	625438	465491	480675	707975	885252	545151	702174	582849
Q31PR2	Q31PR2_SYNE7	Synpcc7942_0927	Phosphoribosylaminoimidazole-succinocarboxamide synthase	15	0.000464468	0.328	0.584	0.126	0.328	0.213	0.565	0.898	0.0115	0.975	0.993	0.211	0.569	0.961	1594490	1152660	1324930	1270550	873078	988387	1058760	1212690	1963420	418296	1058500	728657	1243930	642005	1205060	1144250	902196	536080	1030030	1231470
Q31K06	Q31K06_SYNE7	Synpcc7942_2583	DUF3386 domain-containing protein	13	0.000464468	0.328	0.362	0.125	0.328	-0.0988	0.666	0.93	0.00521	0.982	0.993	-0.153	0.505	0.937	1589300	1456350	1575640	1849430	1435250	833303	1196300	1312650	1827870	811104	1334710	1266490	1322660	936107	1068510	1220990	1052520	1209760	1314550	1475810
Q31LH3	Q31LH3_SYNE7	Synpcc7942_2066	tRNA-dihydrouridine(20/20a) synthase	2	0.000464468	0.328	0.665	0.126	0.328	0.0679	0.872	0.974	0.284	0.501	0.793	0.121	0.789	0.993	25336.9	31586.6	24511.2	30688.8	14264.8	26147.2	13123.3	23470.8	22828.4	15344.3	41119.6	14527.2		17387.8	16908.8	23715.5	29055.1	21474.4	6460.23	23611.8
Q31QE3	Q31QE3_SYNE7	Synpcc7942_0694	SSU ribosomal protein S1P	18	0.000464468	0.329	0.301	0.152	0.357	0.224	0.278	0.729	0.388	0.0694	0.329	0.418	0.0521	0.623	1894170	2462710	2483440	2837670	2049980	2401690	2665410	2027500	2940910	2462250	2561390	2255850	3381980	2354450	2288470	2495240	2361130	1407580	1727330	2488570
Q8GJN6	QUEF_SYNE7	Synpcc7942_1844	NADPH-dependent 7-cyano-7-deazaguanine reductase	2	0.000464468	0.329	1.04	0.128	0.33	0.668	0.498	0.88	1.53	0.0694	0.329	-0.919	0.249	0.86	2348.82	8480.87	18407.8	13653.6	6478.7				12901.2		10739.4			2423.23		1918.96	5476.73	2361.66		5243.91
Q31KZ4	PSBZ_SYNE7	Synpcc7942_2245	Photosystem II reaction center protein Z	2	0.000495786	0.329	-1.89	0.127	0.329	-0.339	0.761	0.946	NA	NA	NA	-0.713	0.403	0.909			2938.65					8606.48						11700.6	2406.9	10396.3	7282.8	16262.2
Q31RG0	Q31RG0_SYNE7	Synpcc7942_0327	Allophycocyanin alpha chain	18	0.000464468	0.33	0.58	0.128	0.33	-0.128	0.728	0.943	0.0625	0.865	0.966	0.0627	0.865	0.993	5247620	4854710	4371670	5460240	4452220	1973320	2359790	4122500	6770480	1891890	3158280	3583340	5696230	2954190	3119450	2763040	2846200	4047750	2192100	4827330
Q31MJ5	Q31MJ5_SYNE7	Synpcc7942_1694	DNA topoisomerase (ATP-hydrolyzing)	12	0.000464468	0.33	1.07	0.128	0.33	-0.438	0.522	0.887	1.1	0.117	0.427	0.905	0.193	0.814	27083.2	25787.5	24951.2	29832.7	6303.83	21948.8	12062.3	4780.36	33265.9	22828.9	45472.5	16449.9	21450.5	10706.7	14709	97798.6	26395.2	5696.79	5824.31	30642
Q31M34	Q31M34_SYNE7	Synpcc7942_1855	Cobyrinate a,c-diamide synthase	11	0.000464468	0.33	0.448	0.128	0.33	0.489	0.0988	0.536	0.283	0.327	0.661	0.305	0.292	0.873	37140.2	31671.6	35644.9	57573.2	34877.7	41226.3	37343.7	50391.7	38238.7	31865.3	41212.2	30455.6	28150.4	44925.2	40169.5	31999.7	28895.9	34737.5	15146.4	45908.7
Q31MA9	Q31MA9_SYNE7	Synpcc7942_1780	DNA mismatch repair protein MutL	10	0.000464468	0.33	-0.49	0.129	0.33	-0.0375	0.904	0.977	-0.185	0.556	0.823	0.105	0.737	0.989	24756.2	25896.4	22106.9	21980.6	26040.8	36868.6	39707.9	28678	15102.5	38876	25142.1	49247.9	40082.9	30073	30687.8	43871	34702.7	29787.8	51742.6	22682.2
Q31L60	Q31L60_SYNE7	Synpcc7942_2179	DAGKc domain-containing protein	5	0.000464468	0.33	0.885	0.128	0.33	-0.616	0.281	0.732	0.7	0.223	0.557	-0.401	0.478	0.937	56422	34819.5	30255.3	109062	20883.2	33165.3	9837.84	14848.3	106028	34732.2	44375.1	23764.5	7174.9	22950.9	25805.4	43170.8	39807.5	31189.4	22920.7	19598.8
Q31QA2	Q31QA2_SYNE7	Synpcc7942_0735	DUF2190 family protein	4	0.000464468	0.33	0.361	0.128	0.33	0.158	0.495	0.876	0.287	0.221	0.555	0.0253	0.912	0.993	1133820	1093500	1021270	891167	999510	724543	780165	1137130	1187680	980446	852671	925485	768054	1049430	808522	682777	885073	1040070	485614	928007
Q31MR5	Q31MR5_SYNE7	Synpcc7942_1624	riboflavin synthase	3	0.000464468	0.33	-0.303	0.128	0.33	0.0477	0.805	0.96	-0.163	0.403	0.733	-0.0507	0.793	0.993	242035	276652	239753	189281	258736	295686	306069	343100	168985	275838	305439	314830	330575	260437	264459	268641	304753	265169	285282	305323
Q31LV8	Q31LV8_SYNE7	Synpcc7942_1931	Probable serine/threonine protein phosphatase	6	0.000464468	0.331	0.747	0.129	0.331	0.153	0.749	0.944	0.436	0.365	0.693	0.0978	0.837	0.993	319484	309716	253341	295010	240411	91393.6	187165	346389	411542	192905	271606	145149	150290	280137	231756	125425	137056	299776	70254.3	323277
P06539	PHCB_SYNE7	Synpcc7942_1047	C-phycocyanin beta subunit	22	0.000464468	0.332	-0.612	0.131	0.332	-0.495	0.216	0.666	-0.362	0.36	0.688	-0.162	0.68	0.978	3778010	5089300	4742420	3257630	4217990	4735780	3636910	5650420	4629230	7251600	2274290	7767230	11065000	4106080	6664270	3416800	5153950	5966750	10262600	5133350
Q31RS1	Q31RS1_SYNE7	Synpcc7942_0216	Zinc-binding oxidoreductase	11	0.000464468	0.332	0.351	0.131	0.332	0.041	0.855	0.973	-0.15	0.507	0.795	-0.135	0.549	0.958	567853	431084	513358	412054	487238	290388	353542	438040	435354	236324	388922	322369	321340	328402	386880	329272	441179	340617	277339	469285
Q31PJ6	Q31PJ6_SYNE7	Synpcc7942_0993	G domain-containing protein	10	0.000464468	0.332	0.666	0.13	0.332	0.16	0.708	0.94	0.358	0.405	0.734	0.22	0.606	0.969	41948.6	41217	24762.9	35200.5	29442.2	27095.8	20785.8	22342	58169.6	11911.5	46939	19726.1	21118.2	18058	33170	34635.4	39137.9	15165.4	24704	16224.6
Q8KPQ0	Q8KPQ0_SYNE7	Synpcc7942_1184	6-carboxy-5,6,7,8-tetrahydropterin synthase	7	0.000464468	0.332	-0.369	0.131	0.332	0.233	0.331	0.771	-0.0207	0.93	0.985	-0.126	0.594	0.965	370786	492780	244428	266244	490762	591558	488304	445729	465190	360551	396496	470038	388326	323976	412577	449132	655556	367391	332672	413156
Q31K31	Q31K31_SYNE7	Synpcc7942_2558	Cysteine desulfurase NifS	6	0.000464468	0.332	-0.541	0.13	0.332	0.0179	0.959	0.987	-0.414	0.241	0.575	0.15	0.665	0.973	54587.3	44532.4	34291.4	31663.6	69723.9	66103.6	70931.9	38065.5	22858.1	62529.9	34717.3	75768.6	67722.3	71232.9	56068	66427.9	65814.6	55441.9	88245.2	36777
Q31M11	Q31M11_SYNE7	Synpcc7942_1878	DUF58 domain-containing protein	4	0.000464468	0.332	-0.646	0.186	0.399	-0.679	0.166	0.619	-0.903	0.0705	0.332	-0.735	0.135	0.801	6149.94	9659.19	29978	7906.3	6863.54	13987.6	16824.8	7960.22	5752.45	18659.5	6392.76	10057.9	6161.85	10995.6	10092.3	16103.8	12378.8	23233.8	18011.3	16293.4
Q31MH6	Q31MH6_SYNE7	Synpcc7942_1713	Probable hydrocarbon oxygenase MocD	3	0.000464468	0.332	0.471	0.131	0.332	0.686	0.0335	0.372	0.0569	0.851	0.963	0.296	0.333	0.885	80697.5	86672.8	102117	68066.7	73074.8	82500.8	140126	104290	54316.8	53767.7	101858	51784.2	63262.7	70922.7	78979.4	84385.5	81040.8	65171.9	31025.5	80292.2
Q31R89	Q31R89_SYNE7	Synpcc7942_0398	DUF4079 domain-containing protein	3	0.000464468	0.332	-0.99	0.13	0.332	-1.11	0.0918	0.523	-0.201	0.751	0.92	-1.15	0.104	0.742	3477.57	3668.69	2260.34	730.648	951.949	3632.83	1225.05	3536.74	1684.35	4348.36	4082.44	6277.37		1106.22	2658.62	2377.65	1778.46	9970.25	4517.16	4091.95
Q31N54	Q31N54_SYNE7	Synpcc7942_1485	Glutaredoxin 2	2	0.000464468	0.332	-0.0256	0.952	0.983	-1.04	0.024	0.332	-0.611	0.164	0.489	-0.461	0.288	0.872	165271	131916	491123	244299	136488	90138.2	88034.2	145754	188836	84270.4	213653	151608	166091	105741	133735	333357	371013	162719	230517	201767
Q31M29	Q31M29_SYNE7	Synpcc7942_1860	Two component transcriptional regulator, LuxR family	11	0.000464468	0.333	-0.299	0.34	0.555	0.0185	0.952	0.987	-0.585	0.0708	0.333	-0.243	0.436	0.923	360541	272345	398887	333804	571886	423528	337722	385407	321176	291057	207259	304971	199155	457414	398398	421237	484258	597070	216656	478048
Q9KHI5	CIKA_SYNE7	Synpcc7942_0644	Circadian input-output histidine kinase CikA	9	0.000464468	0.333	0.499	0.131	0.333	0.399	0.222	0.671	0.367	0.259	0.589	0.243	0.451	0.93	150459	160791	89445.8	149126	134375	100933	123738	145590	101166	126608	153279	114089	91775.8	136575	153866	82296.8	45405	130515	92853.5	146942
P12608	IRPA_SYNE7	Synpcc7942_1462	Iron-regulated protein A	7	0.000464468	0.333	-1.49	0.131	0.333	1.59	0.11	0.549	0.244	0.798	0.937	0.274	0.775	0.993	10741.8	16168.4	22536.2	21584.2	52873.5	392720	81091.1	256288	14851.8	449025	18484.1	84476.2	27635	153574	40324.1	66022.6	14746.8	106585	105929	31752.4
Q31RN2	Q31RN2_SYNE7	Synpcc7942_0255	ATPase	11	0.000464468	0.334	0.224	0.36	0.573	-0.0342	0.887	0.974	0.457	0.0713	0.334	0.028	0.908	0.993	413822	397446	337529	244010	308937	191838	354833	315152	297197	509386	315773	540837	306452	327746	316379	247805	255592	331380	289853	296819
Q31JY3	SYT_SYNE7	Synpcc7942_2606	Threonine--tRNA ligase	30	0.000464468	0.335	-0.374	0.133	0.335	0.294	0.232	0.685	-0.202	0.406	0.734	0.353	0.154	0.813	483851	556862	473858	620355	662844	968840	1192860	657874	344870	790909	626065	746575	877051	899073	856365	879741	677241	741131	725170	613467
Q31MM7	SYC_SYNE7	Synpcc7942_1662	Cysteine--tRNA ligase	24	0.000464468	0.335	0.224	0.176	0.388	0.391	0.0246	0.335	0.0907	0.576	0.836	0.202	0.221	0.838	271875	325192	249796	258717	314888	312020	318993	289473	207898	269921	286949	244999	224168	289819	301921	273782	185959	263692	249368	250893
Q31L28	RS13_SYNE7	Synpcc7942_2211	Small ribosomal subunit protein uS13	12	0.000464468	0.335	0.639	0.133	0.335	0.0936	0.82	0.963	0.662	0.12	0.428	0.184	0.656	0.973	1939310	1693730	2190920	2184150	1102150	1733350	2098920	864977	2441150	1310300	2371100	2213750	2112790	868055	1374440	1766580	1622490	471159	2044070	1712060
Q31MI3	Q31MI3_SYNE7	Synpcc7942_1706	DUF3769 domain-containing protein	6	0.000464468	0.335	1.01	0.133	0.335	0.543	0.406	0.82	0.736	0.264	0.597	0.495	0.448	0.929	32672.3	22296.1	19964.8	30273.7	25157.8	38121.4	9876.96	12894.2	25644.5	11035.8	57225.3	12854.7	12674	13470.7	15121.9	41398.3	35462	23674	6968.72	4626.42
Q8GMR3	Q8GMR3_SYNE7	Synpcc7942_0441	N5-carboxyaminoimidazole ribonucleotide mutase	3	0.000464468	0.335	-0.807	0.133	0.335	-0.164	0.753	0.944	-0.601	0.256	0.584	-0.0533	0.918	0.993	350631	344213	294029	235002	390407	592768	601551	355861	95772	860018	226669	789425	418314	470297	500966	683134	551672	518339	851752	320416
Q31RD9	RECA_SYNE7	Synpcc7942_0348	Protein RecA	13	0.000464468	0.337	0.293	0.134	0.337	0.414	0.0402	0.385	0.147	0.443	0.756	0.395	0.0491	0.623	2167300	1767840	1883670	1704440	2469790	2062920	1566530	2152360	1657950	1858140	1557040	1708300	2152800	2085070	2176720	1668620	1051540	1729810	1648000	1820670
Q31L76	Q31L76_SYNE7	Synpcc7942_2163	Uncharacterized protein	9	0.000464468	0.337	1.13	0.134	0.337	-0.857	0.251	0.699	0.279	0.704	0.899	0.12	0.87	0.993	968558	851433	1644970	1467730	602767	69847.7	247538	763133	1504190	129024	1144040	837182	911607	343439	841989	453674	434047	505868	394675	989058
Q31PJ1	Q31PJ1_SYNE7	Synpcc7942_0998	ATP-dependent zinc metalloprotease FtsH	26	0.000464468	0.339	-0.297	0.136	0.339	-0.0674	0.727	0.943	-0.186	0.34	0.671	0.063	0.744	0.99	899793	962038	757139	622263	839392	891299	1046530	985058	601162	1170150	858051	919073	989892	1088730	1046030	982223	992178	1037770	831311	1086330
Q31QW2	Q31QW2_SYNE7	Synpcc7942_0525	3-dehydroquinate synthase	13	0.000464468	0.339	1	0.136	0.339	-1.24	0.0705	0.479	0.00185	0.998	0.998	0.304	0.641	0.973	369912	405980	489027	492476	110284	93487	90662	78044.1	245576	123581	381970	194370	381990	82880	205999	799556	574564	109144	72706.8	491652
Q54711	CYB6_SYNE7	Synpcc7942_2331	Cytochrome b6	10	0.000464468	0.339	0.557	0.135	0.339	-0.189	0.603	0.912	0.316	0.387	0.719	0.308	0.399	0.909	6732880	6069590	4885380	6875680	5256190	1962770	3443100	4885480	7328350	3854230	5655910	4405130	7821380	3930120	5497660	4072810	3035950	5774200	2440250	6847520
Q31MZ3	Q31MZ3_SYNE7	Synpcc7942_1546	Ribonuclease II	5	0.000464468	0.339	-0.253	0.631	0.79	0.848	0.119	0.56	0.988	0.0726	0.339	0.531	0.319	0.882	7334.93	33799.2	37718.9	33141.5	47881.6	82348.3	36656.9	45354.4	34805.9	91489.1	53690.1	56604.7	21599.1	59844.3	53099.4	39651.3	38432.2	53824.1	22182.5	13622.3
Q31NV5	Q31NV5_SYNE7	Synpcc7942_1234	Isoprenylcysteine carboxyl methyltransferase	2	0.000464468	0.339	1.64	0.135	0.339	0.143	0.893	0.974	1.19	0.269	0.602	1.01	0.349	0.891	97737.6	127437	47126.6	111972	101606	4167.25	30746.9	80302	117715	79541.6	37262.9	55053.5	22204.9	101445	88347.4	57574.2	29189.9	96311.4	2368.15	105582
Q31K62	Q31K62_SYNE7	Synpcc7942_2527	Esterase-like	4	0.000464468	0.341	-0.305	0.137	0.341	0.0361	0.856	0.973	-0.0964	0.629	0.864	-0.174	0.386	0.902	103073	111872	77280.6	69685.1	110424	116364	106510	116883	89616.4	129516	82503.6	115686	71532	122518	105419	96625.8	109055	111891	102189	116055
Q31K56	Q31K56_SYNE7	Synpcc7942_2533	Uncharacterized protein	2	0.000464468	0.341	1.08	0.137	0.341	-0.389	0.602	0.912	0.0336	0.961	0.993	-0.727	0.335	0.885	115394	65161	72663	146818	47497.4		13274	63934.1	123108	13989.1	74493.4	34766.4		36038	34407.8	16083.1	28673.9	39927.5		79045.3
Q31PT6	Q31PT6_SYNE7	Synpcc7942_0903	Aconitate hydratase B	34	0.000464468	0.342	0.295	0.137	0.342	0.187	0.338	0.777	0.19	0.331	0.664	0.028	0.884	0.993	2030010	1288370	1413080	1761420	1439540	1323630	1583450	1597400	2056960	1082960	1562320	1395790	1544020	1317490	1291850	1180750	1284550	1240330	1443520	1248450
Q31SD5	Q31SD5_SYNE7	Synpcc7942_0002	PRC-barrel domain-containing protein	7	0.000464468	0.342	0.877	0.138	0.342	0.282	0.624	0.921	0.203	0.724	0.904	0.451	0.436	0.923	62005.2	36735	24700.1	102150	47348.3	16473.5	26411.3	53556.6	21863.1	52155	21792.2	35679.7	26489.7	44150.7	53144.8	28349.4	7583.94	39973	29382.6	56712.6
Q31K46	Q31K46_SYNE7	Synpcc7942_2543	Type-4 uracil-DNA glycosylase	6	0.000464468	0.342	-0.528	0.138	0.342	0.282	0.417	0.828	-0.491	0.166	0.491	-0.303	0.384	0.902	287632	252599	121012	152646	390374	365085	270645	329330	127777	302961	153430	250696	120859	269356	245307	313590	253158	390746	232389	252609
Q31QI3	YCF4_SYNE7	Synpcc7942_0654	Photosystem I assembly protein Ycf4	6	0.000464468	0.342	-0.323	0.138	0.342	0.133	0.53	0.888	-0.244	0.256	0.584	-0.0143	0.946	0.993	1925800	1922440	2053670	2161310	2257960	2740440	2924090	3222050	1563340	2538250	1988860	2590560	2735790	2772380	1669080	3057110	2672090	2888230	2015340	2588930
Q31NM8	Q31NM8_SYNE7	Synpcc7942_1311	Transposase Synechocystis PCC 6803 domain-containing protein	3	0.000464468	0.342	1	0.138	0.342	-1.64	0.0301	0.361	0.316	0.629	0.864	0.914	0.201	0.819	57937.8	69434	57774.4	99450	7981.22	13750.2	12416.7		58473.8	38595	58384.5	26024.9	79825.5		30274.5	114529	71975.5	8372.55		68586.2
Q31QS2	Q31QS2_SYNE7	Synpcc7942_0565	FHA domain containing protein	15	0.000464468	0.344	0.485	0.139	0.344	-0.0569	0.858	0.973	0.026	0.935	0.985	-0.306	0.341	0.891	2777830	1533170	1418120	1992780	1834680	952076	1072820	1431470	2202060	1114000	1173910	1172180	780133	1429740	1333940	904252	1066090	1419130	982887	2112180
Q31S71	Q31S71_SYNE7	Synpcc7942_0066	ABC-type uncharacterized transport system domain-containing protein	17	0.000464468	0.346	-0.336	0.14	0.346	-0.15	0.5	0.88	-0.134	0.547	0.817	-0.0625	0.777	0.993	137761	133653	75530.1	136263	126699	112728	147071	151166	97139.5	165712	143698	143566	159230	161857	138329	113496	126558	140482	155366	174216
Q31M17	Q31M17_SYNE7	Synpcc7942_1872	histidine kinase	12	0.000464468	0.346	-0.0374	0.891	0.949	0.655	0.0261	0.346	0.351	0.209	0.543	0.505	0.0777	0.692	35033.7	49246.8	27622.6	29435.8	45456	81756.2	54462.9	47224.4	30430	54189	38104.7	65614.2	38729.2	55873.7	48596.1	60022.2	35265.3	28401.6	48463.5	32055.4
Q31P85	Q31P85_SYNE7	Synpcc7942_1104	Peptidoglycan glycosyltransferase RodA	3	0.000464468	0.346	2.69	0.14	0.346	1.38	0.445	0.843	1.92	0.293	0.626	1.43	0.514	0.941	7854.57	7687.51	5946.4	31080.4	7555.23	1304.45		7155.17	32643.2	870.355	7730.13				4298.08		1590.21
Q31LK7	Q31LK7_SYNE7	Synpcc7942_2032	Multidrug-efflux transporter quinolene resistance protein NorA	6	0.000464468	0.347	0.507	0.141	0.347	-0.261	0.438	0.839	0.112	0.738	0.915	-0.277	0.411	0.914	225888	278480	179398	299698	199157	123553	95966	170162	379129	127161	194777	120323	167024	150668	153946	99272.7	155774	137977	162732	236977
Q31QR0	Q31QR0_SYNE7	Synpcc7942_0577	Ssl1498 family light-harvesting-like protein	3	0.000464468	0.347	-0.515	0.141	0.347	-0.366	0.288	0.74	-0.124	0.715	0.901	-0.288	0.4	0.909	155370	196380	196057	218708	200659	270185	232373	157200	150100	186614	309493	446998	171198	235734	153221	397622	370713	204637	303853	236924
Q31PW3	SYA_SYNE7	Synpcc7942_0876	Alanine--tRNA ligase	42	0.000464468	0.348	0.346	0.141	0.348	0.0936	0.682	0.936	0.223	0.335	0.669	0.173	0.452	0.932	1640840	1577730	2038570	1601850	1652110	956892	1386640	1916070	1588790	1590930	1492610	1592670	1527040	1401120	1791570	1364980	1153290	1752700	920798	1740860
Q31M58	Q31M58_SYNE7	Synpcc7942_1831	IMP dehydrogenase related 2	24	0.000464468	0.348	0.405	0.143	0.348	-0.218	0.421	0.831	0.23	0.396	0.729	-0.00952	0.972	0.993	4789890	2392040	3353730	2189300	1912470	1920530	2074680	1963620	4885450	2066850	2504930	2048270	2931970	1992340	2032030	2245530	2490950	2279270	2157880	2233800
Q31LG9	Q31LG9_SYNE7	Synpcc7942_2070	Twitching motility protein	18	0.000464468	0.348	0.245	0.142	0.348	0.3	0.0759	0.499	0.182	0.267	0.601	0.175	0.287	0.871	2042540	1692430	2247500	2383290	2313590	2027190	2126300	2166150	1711200	2082180	1804110	2423010	1833280	2206600	2008060	1877380	1859150	2060450	1458640	1680830
Q31RF0	ATPG_SYNE7	Synpcc7942_0337	ATP synthase gamma chain	18	0.000464468	0.348	0.457	0.142	0.348	0.115	0.704	0.94	0.21	0.488	0.783	0.0326	0.914	0.993	2205800	2133340	2400710	2735150	1729910	1727520	1773560	2256640	3398480	1236950	2690660	1377860	2518670	1318340	1779610	1611060	1853460	1106360	2066090	2053020
Q31P49	Q31P49_SYNE7	Synpcc7942_1140	FAD-dependent oxidoreductase	12	0.000464468	0.348	0.461	0.144	0.348	0.623	0.0535	0.441	0.235	0.445	0.756	0.0553	0.856	0.993	352165	291272	309834	355860	390315	327937	303368	456442	396818	243437	288952	216700	222375	341688	178413	271098	164128	331094	143656	403898
Q31PC5	Q31PC5_SYNE7	Synpcc7942_1064	Type I restriction-modification	11	0.000464468	0.348	0.687	0.142	0.348	-0.688	0.142	0.591	0.172	0.704	0.899	0.499	0.279	0.868	39817.4	35990.1	121161	70363.9	19457.8	30894.8	21745.8	20690.1	56836.9	33914.1	55666.1	27356.6	77402.4	25654.3	38749.3	94435.8	34154.4	45707.7	20003.3	58295.1
Q31QF0	Q31QF0_SYNE7	Synpcc7942_0687	DUF3352 domain-containing protein	11	0.000464468	0.348	0.476	0.144	0.348	0.0976	0.757	0.944	0.305	0.339	0.671	-0.039	0.902	0.993	114749	98304.2	68531.6	69945	78623.4	50930.4	60505.7	78251.3	98959.6	75906.4	60335.8	74398.9	34266.8	69020.3	82716.6	66350.1	36450.4	69395.5	101893	56113.1
Q31ML1	Q31ML1_SYNE7	Synpcc7942_1678	Photosystem II protein PsbQ	8	0.000464468	0.348	0.887	0.142	0.348	0.485	0.411	0.823	0.76	0.205	0.538	0.156	0.79	0.993	279820	412961	717775	1096660	259509	310846	671644	551769	657096	712620	830224	164638	453049	541591	284657	171630	199144	250841	785213	198411
Q31NF5	Q31NF5_SYNE7	Synpcc7942_1384	DUF306 domain-containing protein	8	0.000464468	0.348	0.572	0.144	0.348	-0.488	0.208	0.66	0.186	0.626	0.864	-0.174	0.648	0.973	386716	390066	291527	570098	248369	129340	113775	362329	588731	191535	333684	228054	184521	309297	299110	185711	248401	327643	226491	278303
Q31PA9	Q31PA9_SYNE7	Synpcc7942_1080	K+ transporter Trk	2	0.000464468	0.348	-0.499	0.143	0.348	-0.547	0.111	0.549	-0.55	0.109	0.413	-0.506	0.138	0.801	45130.6	41454.2	22873.5	51194.1	31574.7	38516.1	39019.1	40501.2	19199.1	37027.2	51388.4	52159.5	23034.3	43538.1	35323.1	60775	48770.3	59910.7	60594.3	49413.6
Q31PF3	Q31PF3_SYNE7	Synpcc7942_1036	ParB/Sulfiredoxin domain-containing protein	2	0.000464468	0.348	-0.803	0.143	0.348	0.777	0.156	0.61	-0.688	0.206	0.541	0.0764	0.886	0.993	19535.3	18975.2	14590.7	4424.27	33880.3	44012.2	45038.1	28511.7	4570.74	22597.9	8351.07	38184.5	20580.8	26010.3	20290.5	25255.3	24100.9	25570.6	18573.1	19391.8
Q31RU5	Q31RU5_SYNE7	Synpcc7942_0192	Tic20 family protein	2	0.000464468	0.348	-0.394	0.144	0.348	-0.397	0.14	0.59	-0.193	0.463	0.765	-0.329	0.218	0.836	66101.4	64560.8	33936.9	88140.5	58636.9	69660.9	51223.1	60417.8	50659.1	73725.8	92825.2	64198.1	43517.6	66043.4	69866.7	76073.9	71254.1	84171.8	84009.9	75501.8
Q31S41	Q31S41_SYNE7	Synpcc7942_0096	Membrane protein of uknown function UCP014873	2	0.000464468	0.348	-0.516	0.143	0.348	-0.5	0.154	0.607	-0.139	0.685	0.893	-0.255	0.458	0.937	210159	256715	562000	127669	326296	173678	227949	312571	371302	338352	377475	232015	315284	364885	218463	316906	347646	333879	334418	416422
Q31Q54	HIS1_SYNE7	Synpcc7942_0783	ATP phosphoribosyltransferase	8	0.000464468	0.349	-0.107	0.532	0.724	-0.045	0.792	0.955	-0.317	0.0761	0.349	0.0213	0.9	0.993	572872	573457	670449	619003	575813	562680	643267	777131	360835	552367	613552	623851	654893	639644	677318	686149	665692	662717	633083	657034
Q31M88	Q31M88_SYNE7	Synpcc7942_1801	AB hydrolase-1 domain-containing protein	4	0.000464468	0.349	0.458	0.145	0.349	0.512	0.106	0.547	0.438	0.162	0.488	0.209	0.495	0.937	164986	172676	125856	117318	199090	139988	110209	158873	132640	189339	129670	122230	143832	167400	141868	61763.6	77883.3	146508	79913.4	129454
Q31MC2	Q31MC2_SYNE7	Synpcc7942_1767	Cytochrome oxidase d subunit I	3	0.000464468	0.349	0.539	0.176	0.387	0.802	0.0505	0.43	0.719	0.0763	0.349	0.281	0.472	0.937	60361.7	52270.6	49852.7	96286.8	75434.9	136992	52966	57328.9	64138.4	75461.6	76005.5	67909.8	21713.3	74461.4	67594.8	67790.6	41129.5	66740.9	45904.7	26975
Q31KV8	Q31KV8_SYNE7	Synpcc7942_2281	Uncharacterized protein	11	0.000464468	0.35	0.331	0.441	0.652	0.201	0.639	0.924	0.79	0.0768	0.35	0.943	0.0381	0.615	150934	195709	237636	277005	128330	300303	317608	110591	168277	417974	389795	253064	499098	215476	234768	419381	221959	88868.9	158796	247733
Q31MA6	Y1783_SYNE7	Synpcc7942_1783	UPF0182 protein Synpcc7942_1783	18	0.000464468	0.351	-0.231	0.179	0.39	-0.396	0.0278	0.351	-0.299	0.088	0.375	-0.0413	0.806	0.993	120755	140678	120166	107641	99840.3	121119	120918	95044.3	91911.7	127938	104280	148598	153485	139780	123269	140697	135664	143838	161527	132356
Q31KX7	Q31KX7_SYNE7	Synpcc7942_2262	Uncharacterized protein	12	0.000464468	0.351	-0.234	0.366	0.578	-0.602	0.0279	0.351	-0.16	0.533	0.809	-0.404	0.126	0.796	164722	201328	270982	114433	164382	123292	108494	168168	225610	156943	210833	168950	112030	185599	204268	151067	228615	177721	233838	206804
Q31M04	Q31M04_SYNE7	Synpcc7942_1885	HAD-superfamily hydrolase subfamily IA, variant 3	10	0.000464468	0.351	-0.185	0.599	0.77	-0.825	0.028	0.351	-0.583	0.109	0.413	-0.952	0.013	0.472	836432	646846	1071120	543705	742828	417989	385651	445355	963775	278979	558022	696516	337517	472302	370593	635462	926306	710341	654913	1220260
Q31NE4	Q31NE4_SYNE7	Synpcc7942_1395	Lipoprotein	5	0.000464468	0.351	-0.191	0.519	0.713	-0.697	0.0277	0.351	-0.0763	0.796	0.937	-0.594	0.0558	0.623	66651.7	69131.4	23658.9	67216.7	33176.5	25531.8	50364.4	42273.4	58432.9	51228.4	60756.8	55425.6	40368.7	40100.3	43530.8	33999	52067.1	49446.4	67273.6	71905.3
Q31MH5	Q31MH5_SYNE7	Synpcc7942_1714	Homoserine O-acetyltransferase	4	0.000464468	0.351	-0.0898	0.718	0.858	0.588	0.0273	0.351	-0.24	0.339	0.671	-0.221	0.379	0.902	12263	13741.7	15830.1	17272.9	19107.6	27670.5	20098.1	28380.9	19161.2	13618.2	11745	9905.29	11555.8	14615	11379.4	16683.3	10336.2	14726.2	20072.3	19343
Q31KV4	Q31KV4_SYNE7	Synpcc7942_2285	Glycerol dehydrogenase	3	0.000464468	0.351	-0.13	0.51	0.706	0.467	0.0267	0.351	0.309	0.127	0.44	-0.441	0.0491	0.623	13315.5	9371.22	10606	12516.5	16499.2	16824.1	16679.1	18719.4	15151.3	12987.3	21125.9	13451.4	7722.63	9834.99		10064.7	12671.8	10445.8	10973.9	16333.8
Q31NQ2	Q31NQ2_SYNE7	Synpcc7942_1287	VCBS	3	0.000464468	0.352	-1.36	0.147	0.352	0.309	0.734	0.944	-0.911	0.322	0.657	-0.159	0.861	0.993	47500.7	39511.7	76494.7	38385.7	122474	262401	128373	136302	24548.1	282160	43285.7	63576.2	69246.7	686518	73580.7	43841.5	35158.4	464016	298114	49062.7
Q31MS0	Q31MS0_SYNE7	Synpcc7942_1619	Metal-binding possibly nucleic acid-binding protein-like	2	0.000464468	0.352	0.715	0.147	0.352	0.778	0.14	0.59	0.613	0.209	0.543	0.353	0.462	0.937	26281.2	43773.6	52700.9	44413.2	38718.5	39241.1	49931.8		32926.2	26014.2	63017.7	37604.7	35781	31454.1	23472.1	37407.4	8906.52		29436.6	57383.1
Q31MB1	Q31MB1_SYNE7	Synpcc7942_1778	Protein kinase domain-containing protein	29	0.000464468	0.353	0.0978	0.54	0.731	0.373	0.0286	0.353	-0.163	0.311	0.645	0.0667	0.675	0.977	435337	498649	409690	339843	474347	517473	554646	476039	294760	388963	375574	340438	424488	449934	396909	365745	385754	439677	322117	421793
P14788	CYSA_SYNE7	Synpcc7942_1680	Sulfate/thiosulfate import ATP-binding protein CysA	15	0.000464468	0.353	-0.542	0.148	0.353	0.276	0.452	0.851	-0.134	0.713	0.901	0.217	0.553	0.959	649181	754851	443018	365826	712452	1332080	1165020	694833	439281	1135170	582501	848793	872050	1255060	885149	673092	470406	1140230	1123220	593192
Q31K70	Q31K70_SYNE7	Synpcc7942_2519	Diguanylate cyclase/phosphodiesterase	13	0.000464468	0.353	0.469	0.147	0.353	0.202	0.523	0.887	0.243	0.442	0.756	-0.111	0.725	0.985	87169.5	74793.4	89241.4	50930.3	69530.5	39068.7	74433	69905.9	59551.1	65349.2	63641.4	64002.8	44868.9	29047.4	77754.4	58644.3	64854.4	33656.8	79609.2	46477.3
Q31PP8	Q31PP8_SYNE7	Synpcc7942_0941	ATPase	12	0.000464468	0.353	-0.717	0.148	0.353	0.548	0.263	0.712	-0.343	0.479	0.776	0.148	0.758	0.991	91520.8	73719.3	37798.6	36139.5	109093	192997	148182	98667.1	33945.4	176830	47943.7	90374.2	75014.5	152296	105259	84418.7	50994	165813	114594	69459.5
Q31N36	Q31N36_SYNE7	Synpcc7942_1503	RNA-binding S4	11	0.000464468	0.353	0.387	0.147	0.353	0.552	0.045	0.413	0.0558	0.83	0.956	0.226	0.389	0.902	159145	172736	183150	188068	170142	183509	271766	175956	103362	176676	201378	102718	164298	157221	187969	124712	161472	102100	189813	103395
Q31NA4	MEND_SYNE7	Synpcc7942_1435	2-succinyl-5-enolpyruvyl-6-hydroxy-3-cyclohexene-1-carboxylate synthase	11	0.000464468	0.353	0.261	0.149	0.353	-0.107	0.545	0.888	-0.111	0.53	0.808	0.149	0.4	0.909	149724	165753	181646	174839	118664	115683	133479	155099	133786	113402	154932	119574	175423	135656	176133	137917	175980	137224	108865	145343
Q31P99	Q31P99_SYNE7	Synpcc7942_1090	TPM domain-containing protein	7	0.000464468	0.353	0.361	0.149	0.353	-0.351	0.16	0.615	0.0295	0.903	0.98	-0.0838	0.73	0.986	953568	1007980	814263	1597560	666448	526583	681034	727001	1221310	586168	959038	726762	682011	677332	909198	867705	868271	757774	688118	1015550
Q31LC7	Q31LC7_SYNE7	Synpcc7942_2112	Dethiobiotin synthase	5	0.000464468	0.353	1.54	0.148	0.353	-0.511	0.622	0.921	0.156	0.88	0.97	-0.855	0.411	0.914	106389	90421	44742.3	92277.2	61981.4	3874.28	10611	53092.7	191625	10356.7	40854.1	10599	3680.86	53355.3	35963	7368.37	16564.4	37132.3	16675.8	54350.3
Q9WWL7	Q9WWL7_SYNE7	Synpcc7942_1939	Glyceraldehyde-3-phosphate dehydrogenase	4	0.000464468	0.353	-0.781	0.148	0.353	0.677	0.206	0.659	0.282	0.62	0.86	-0.0178	0.973	0.993	10993.5	14468.7	14111.9	13598.1	23581.6	63593.3	36262.5	32035.7		58755.5	20102.1	17823	12587.4	62570.3	16984	18948.6	12493.2	45670.1	31999.8	14586.4
Q79PF3	Q79PF3_SYNE7	Synpcc7942_1215	Acyl-CoA dehydrogenase family protein-like	4	0.000464468	0.353	0.658	0.148	0.353	0.134	0.762	0.946	-0.42	0.347	0.678	-0.489	0.276	0.868	62655	49015.1	35343.2	32328.7	67893.2	14798.6	25981.5	31470.9	44427.3	17641.5	19423.6	11602.5	20397.7	21217	21231.2	15886.6	14632.5	38826.3	31944.8	31223.8
Q31KV9	Q31KV9_SYNE7	Synpcc7942_2280	TPR repeat	13	0.000464468	0.356	0.625	0.15	0.356	0.529	0.22	0.67	0.609	0.16	0.485	0.887	0.047	0.623	115244	190473	132261	301421	101166	175009	152863	247792	156755	148970	228699	156946	76233.1	301131	258748	304886	156995	109832	71528	125517
Q31MG6	Q31MG6_SYNE7	Synpcc7942_1723	Carotene isomerase	13	0.000464468	0.356	-0.0799	0.783	0.892	0.676	0.0292	0.356	0.031	0.915	0.984	0.087	0.764	0.993	340291	294002	220742	234095	502298	515043	471503	345039	199551	448171	242188	324558	263394	409052	328977	231629	262862	392581	358534	174362
P27367	CYST_SYNE7	Synpcc7942_1682	Sulfate transport system permease protein CysT	2	0.000464468	0.356	-0.687	0.151	0.356	0.411	0.381	0.809	-0.188	0.685	0.893	-0.157	0.735	0.989	312887	225731	138177	220700	389458	783417	468086	316709	232899	544539	216128	313061	137142	604721	414207	272202	232849	693885	395802	226178
Q31MT0	Q31MT0_SYNE7	Synpcc7942_1609	Protein splicing (Intein) site	42	0.000464468	0.357	0.666	0.151	0.357	0.385	0.398	0.82	0.367	0.42	0.744	0.0952	0.833	0.993	549636	538154	2076220	1410710	729039	970267	685115	819232	2216560	485735	697384	502949	632056	649190	603400	718200	820157	587921	453236	624847
Q31KH2	Q31KH2_SYNE7	Synpcc7942_2417	Transcriptional regulator, ABC transporter	15	0.000464468	0.357	0.312	0.151	0.357	-0.254	0.238	0.69	0.00379	0.986	0.994	0.132	0.533	0.951	401189	408186	711527	448590	337891	306460	262086	401868	478667	335250	330560	419700	347328	412917	519200	426702	321549	420381	402749	404669
Q31QH3	Q31QH3_SYNE7	Synpcc7942_0664	Cyclic nucleotide-binding	13	0.000464468	0.358	-0.241	0.153	0.358	-0.126	0.445	0.843	-0.214	0.202	0.536	-0.184	0.269	0.865	160140	140365	107011	146792	138891	147801	130445	181328	141089	140793	140250	136743	109789	150238	160079	156544	161766	165159	159629	161498
Q31NY7	Q31NY7_SYNE7	Synpcc7942_1202	Glycosyltransferase RgtA/B/C/D-like domain-containing protein	12	0.000464468	0.358	-0.319	0.152	0.358	-0.292	0.187	0.647	0.0413	0.849	0.963	-0.117	0.59	0.963	196438	168272	137283	160018	189284	155218	210084	126595	259313	227988	152479	218486	140107	224411	205927	196200	210488	194032	251211	171204
Q31N22	Q31N22_SYNE7	Synpcc7942_1517	histidine kinase	7	0.000464468	0.358	0.633	0.152	0.358	0.217	0.613	0.92	0.362	0.403	0.733	-0.058	0.892	0.993	138910	89272.7	75723.3	184550	144987	54202.4	61759.7	112975	139933	93571.5	140138	44626.4	51302.1	88387.8	102484	54964.4	43363.9	97908	70241.1	100606
Q31KY3	Q31KY3_SYNE7	Synpcc7942_2256	DUF1400 domain-containing protein	6	0.000464468	0.358	-0.512	0.153	0.358	-0.634	0.0815	0.509	-0.276	0.431	0.752	-0.452	0.204	0.819	71609.6	47222	102167	89032.1	51732.5	58900.4	122501	58872.8	69358.6	81793.2	113756	91665.5	74626.7	61508.4	61243.4	129313	150300	59404.8	131978	108035
Q55039	GPH_SYNE7	Synpcc7942_2613	Phosphoglycolate phosphatase	3	0.000464468	0.358	0.618	0.152	0.358	0.0116	0.978	0.993	0.222	0.598	0.85	-0.0718	0.864	0.993	24745.8	20800.1	29098	39557.2	15940.6	14494.8	22255.4	21434.1	61517.2	18977.4	19969.8	8467.85	22139.1	16795	17930.4	13120.6	18698	15826.6	13847.3	26045.7
Q31JY7	Q31JY7_SYNE7	Synpcc7942_2602	Cytochrome c oxidase subunit 2	5	0.000464468	0.359	-0.357	0.154	0.359	-0.481	0.0596	0.462	-0.236	0.338	0.671	0.0334	0.89	0.993	83247.1	100229	62229.2	63338.7	69886.7	63388	74714.1	70308.8	50406.5	84814.2	80174.2	134243	83094.1	114310	101169	100938	103570	96797.9	112772	78196.1
Q31NG7	Q31NG7_SYNE7	Synpcc7942_1372	Methionine synthase	37	0.000464468	0.36	0.0816	0.664	0.816	0.185	0.33	0.771	0.342	0.0806	0.36	0.397	0.0458	0.623	462967	466231	433468	516638	499451	480728	527082	508818	618054	573007	470504	597803	771874	418692	476955	751449	427865	395122	468186	487100
Q8KPQ5	Q8KPQ5_SYNE7	Synpcc7942_1188	Ap-4-A phosphorylase II-like protein	4	0.000464468	0.36	-0.141	0.768	0.88	-0.527	0.276	0.724	-0.867	0.0811	0.36	-0.861	0.0831	0.692	188980	135357	143001	179668	244475	54728.9	92480.3	181778	76771.7	114602	80487.1	123695	51345.6	87725.5	136235	145139	150861	321647	76276.9	262184
Q31LY1	Q31LY1_SYNE7	Synpcc7942_1908	DUF2996 domain-containing protein	13	0.000464468	0.362	-0.306	0.155	0.362	-0.16	0.449	0.849	-0.154	0.466	0.765	-0.22	0.301	0.875	1289970	1195790	1677920	1913830	1749470	1532550	1458070	1900990	1941660	1412440	1472250	1870840	1375400	1492450	1357140	2257440	2109250	1487000	1749600	2108080
O05161	RRP3_SYNE7	Synpcc7942_2345	Probable small ribosomal subunit protein cS23	7	0.000464468	0.362	-0.54	0.155	0.362	-0.236	0.524	0.888	-0.0426	0.908	0.98	-0.0719	0.846	0.993	736522	1013250	982279	820672	778743	1727990	1079050	961290	640550	1227070	1551030	1958630	1051270	1539740	693014	1962490	1782920	1277450	812175	1452610
Q31L91	Q31L91_SYNE7	Synpcc7942_2148	ATPase	15	0.000464468	0.363	0.354	0.156	0.363	0.424	0.0933	0.526	0.0922	0.704	0.899	0.00494	0.984	0.993	1032310	691769	781687	577046	767264	842430	831322	728094	726920	798479	533447	503552	526574	745014	689531	452494	383010	747553	688629	612351
Q31LK4	Q31LK4_SYNE7	Synpcc7942_2035	Rieske domain-containing protein	12	0.000464468	0.363	-0.399	0.157	0.363	0.0126	0.963	0.987	0.0113	0.967	0.993	0.0451	0.869	0.993	218238	234787	174854	202881	212904	333579	290664	275683	170312	461876	228094	316019	281759	314769	275702	254660	261009	267678	416045	189037
Q31MD7	Q31MD7_SYNE7	Synpcc7942_1752	Armadillo:PBS lyase HEAT-like repeat	6	0.000464468	0.363	-0.536	0.156	0.363	-0.0533	0.885	0.974	-0.323	0.384	0.717	-0.369	0.322	0.882	24580	21678.6	46699	15676.2	35200.7	34376.7	38573.4	31851.8	36071.3	32798.4	20327.7	29282.8	39420.2	30575.9	26160.2	19665.9	68301.7	45383.3	18380.5	30248.8
Q31LZ5	Q31LZ5_SYNE7	Synpcc7942_1894	Integral membrane protein of the ABC-type Nat permease for neutral amino acids	2	0.000464468	0.363	-1.35	0.157	0.363	-0.176	0.849	0.971	-0.913	0.33	0.664	-0.116	0.9	0.993	71388.1	78027.9	52662.9	3111.07	98122.5	33499.6	66573	107690	72607.8	76348.4	5404.25	101912	58694.6	83045.4	86361	66212.9	49644.3	89089.6	88619.5	98018.7
Q8KPU9	SYR_SYNE7	Synpcc7942_1577	Arginine--tRNA ligase	30	0.000464468	0.364	0.353	0.158	0.364	-0.0561	0.818	0.962	0.123	0.614	0.858	-0.139	0.568	0.961	1526680	1253200	1220630	1777630	1441210	1062190	689727	1262960	1459690	770270	1417370	1375720	968184	1125720	1075350	902957	1075030	1077330	969926	1386860
Q31R48	Q31R48_SYNE7	Synpcc7942_0439	magnesium protoporphyrin IX methyltransferase	15	0.000464468	0.364	0.435	0.158	0.364	0.511	0.1	0.536	0.414	0.178	0.508	-0.383	0.211	0.821	767835	753643	739431	745788	939671	704031	713496	835937	1168610	587504	711381	616574	277821	383734	408944	758840	742711	407087	403219	784150
Q31Q13	Q31Q13_SYNE7	Synpcc7942_0824	Phosphatidylglycerol lysyltransferase C-terminal domain-containing protein	14	0.000464468	0.364	-0.352	0.158	0.364	0.00827	0.973	0.993	0.0204	0.933	0.985	0.15	0.538	0.953	446488	457624	216911	322634	381658	449770	582050	388590	307150	542959	426830	564135	514768	519869	497939	431762	460037	408078	508680	397349
Q79PF2	Q79PF2_SYNE7	Synpcc7942_1214	Glutathione peroxidase	4	0.000464468	0.364	1.09	0.158	0.364	-0.142	0.849	0.971	1.29	0.125	0.436	0.306	0.684	0.979	149844	138405	125152	140777	153993	154310	38866.4	12959.3	152486		134599	194660	71580.6	68055.8	30512.4	279280	66022.6	23359.3	86076.8	133784
Q56211	MOAA_SYNE7	Synpcc7942_1282	GTP 3',8-cyclase	3	0.000464468	0.364	0.388	0.157	0.364	0.311	0.252	0.699	0.215	0.425	0.748	-0.235	0.384	0.902	7223.9	6180.84	6739.07	7451.47	4948.96	7606.78	6973.43	6893.89	6898.66	5175.02	7053.18	5505.33	3862.14	3444.93	4900.33	6110.27	9095	3780.26	3574.45	6213.84
Q31QE8	Q31QE8_SYNE7	Synpcc7942_0689	Abortive infection protein	2	0.000464468	0.364	1.21	0.158	0.364	NA	NA	NA	1.35	0.0928	0.382	0.569	0.484	0.937	15412.3			61270					34588.8		46243.6	24440.7			10586.6	36633.8	16781.1		10506.9
Q31MM2	MURD_SYNE7	Synpcc7942_1667	UDP-N-acetylmuramoylalanine--D-glutamate ligase	16	0.000464468	0.365	0.502	0.159	0.365	0.111	0.748	0.944	-0.196	0.573	0.835	-0.0729	0.834	0.993	769402	706936	720174	915374	865084	390235	410301	876245	736816	381765	601385	305732	401857	521565	593386	585492	324294	612824	490689	913997
Q31P91	Y1098_SYNE7	Synpcc7942_1098	UPF0754 membrane protein Synpcc7942_1098	12	0.000464468	0.365	-0.333	0.159	0.365	-0.111	0.629	0.922	-0.192	0.408	0.737	-0.0592	0.797	0.993	45562.4	43544.4	32361.6	47092.8	37298.7	42613.3	53635.2	65524.4	39991.7	59997.4	49066.3	37935.4	44509.6	59016.2	64216.3	38275.1	62289.4	53927.4	40841.8	55453.1
Q31KY0	RIMM_SYNE7	Synpcc7942_2259	Ribosome maturation factor RimM	4	0.000464468	0.365	0.636	0.159	0.365	0.751	0.1	0.536	0.636	0.159	0.483	0.268	0.545	0.955	27116.8	32981.3	21531.7	30767.3	38280.5	30506.7	20947	33311.5	77729.5	15670.9	31884.6	15270.1	16201.3	21556.3	20439.8	29875.9	16127.2	17747.6	10301.4	34445.3
P35088	TXLA_SYNE7	Synpcc7942_2128	Thiol:disulfide interchange protein TxlA	3	0.000464468	0.366	0.693	0.307	0.525	-0.423	0.529	0.888	0.537	0.426	0.749	-2.29	0.00498	0.366	46129.4	42349	46081.5	75482.6	39015.6	23005.1	12427.6	27656.3	48962.7	24374.8	67454.9	54742.1		25148.9	1795.48	5965.78	28478.2	21156.1		52310.1
Q31SA1	Q31SA1_SYNE7	Synpcc7942_0036	Ferritin-like domain-containing protein	3	0.000464468	0.366	0.616	0.16	0.366	0.978	0.032	0.367	0.0213	0.96	0.993	0.565	0.195	0.816	16455.6	23248.3	11787.2	6415.33	20079.2	23862	10209.9	16103.9	12212.9	10574	4653.16	9250.29	12872.2	14505.7	15912	8451.65	13939.9	9889.83	4327.69	8782.73
Q31QF2	Q31QF2_SYNE7	Synpcc7942_0685	Chaperonin GroEL	44	0.000464468	0.367	0.295	0.162	0.367	0.0407	0.842	0.968	0.11	0.591	0.841	0.0769	0.708	0.982	3333130	3471220	3066180	3898200	2756970	2598330	3012550	3169020	5223740	2588800	2415910	2539840	3270840	3020880	2886370	2650900	2679770	2830190	2611410	3084610
Q31QD7	Q31QD7_SYNE7	Synpcc7942_0700	UspA domain-containing protein	18	0.000464468	0.367	0.127	0.475	0.683	-0.407	0.0309	0.367	-0.0488	0.782	0.931	-0.274	0.132	0.801	2870390	2844070	3139500	3372450	2516670	1863530	1751240	2394040	3038610	2148840	3196110	2544930	2293060	2202610	2182760	2580050	3510530	2347020	2756710	2677320
Q31QK5	RL10_SYNE7	Synpcc7942_0632	Large ribosomal subunit protein uL10	9	0.000464468	0.367	0.206	0.161	0.367	0.138	0.34	0.777	0.222	0.134	0.444	0.294	0.0522	0.623	1803020	2032810	1813620	2024010	1770440	1792690	2123540	1652890	2030730	1851470	1940900	1923250	2116220	2039340	1987110	1998740	1829300	1540000	1356600	1986350
Q31S44	Q31S44_SYNE7	Synpcc7942_0093	Thymidylate kinase	9	0.000464468	0.367	0.562	0.162	0.367	0.147	0.708	0.94	0.269	0.495	0.791	-0.0396	0.919	0.993	921872	710256	939281	635516	707718	565641	408138	756094	893603	437704	710065	623261	710937	581780	605605	294139	640410	730128	205017	857704
Q31Q28	Q31Q28_SYNE7	Synpcc7942_0809	Glycosyltransferase RgtA/B/C/D-like domain-containing protein	8	0.000464468	0.367	-0.218	0.162	0.367	-0.0615	0.685	0.936	-0.00134	0.993	0.998	0.0884	0.56	0.959	492173	518535	487992	448561	451278	634430	527411	570150	532474	599736	474675	671057	611497	613718	526175	660612	577197	582598	593305	511751
Q31LK6	Q31LK6_SYNE7	Synpcc7942_2033	Methyltransferase type 11 domain-containing protein	7	0.000464468	0.367	0.129	0.654	0.809	-0.659	0.0313	0.367	0.0327	0.909	0.981	-0.31	0.286	0.871	500480	333324	340928	330845	252037	215469	198225	197135	690459	289437	256820	281081	398026	272893	249889	205568	452879	333377	289495	301457
Q31MG9	Q31MG9_SYNE7	Synpcc7942_1720	Uncharacterized protein	7	0.000464468	0.367	0.529	0.162	0.367	0.435	0.246	0.696	0.24	0.517	0.799	0.0312	0.932	0.993	162256	153357	77736.2	143078	160637	84061	98488.1	160320	158722	81810.5	120430	79368.8	97637.3	88073.4	113439	71369.8	52449.9	141465	58687.1	146652
Q31PN1	Q31PN1_SYNE7	Synpcc7942_0958	Phosphoribosylglycinamide formyltransferase	7	0.000464468	0.367	-0.0871	0.76	0.876	-0.651	0.0323	0.367	-0.277	0.336	0.67	-0.738	0.0171	0.497	51950.5	49862.2	89639.2	73905	53100.9	41821.6	40474	39941.8	71379.4	39765.6	56793	62858.7	41188.5	37926.6	29262.5	61807.7	69465.6	43754.3	69396.6	103572
Q31RC1	Q31RC1_SYNE7	Synpcc7942_0366	Sulfate transporter	7	0.000464468	0.367	0.597	0.162	0.367	-0.302	0.47	0.866	0.52	0.22	0.555	0.339	0.419	0.914	56578.6	48421	60307.1	74226.6	42500.2	56295.4	9453.08	44841.7	62147.6	38760.9	86101.1	47706	46849.1	44360.3	52433.7	54971.1	51656.9	40239.6	28536.2	39498.4
Q31QF4	Q31QF4_SYNE7	Synpcc7942_0683	Potassium channel protein	2	0.000464468	0.367	0.264	0.161	0.367	0.165	0.373	0.803	0.00446	0.981	0.993	0.323	0.0908	0.692	70179.1	63182.8	47951.2	45451.6	50934.7	44432.4	56149.2	57762.9	41586	41997.1	45983.2	58600.6	67400.5	62712.8	50387.5	53385.8	41513.8	55551.6	43043.7	46827.2
Q31RH7	ISPE_SYNE7	Synpcc7942_0310	4-diphosphocytidyl-2-C-methyl-D-erythritol kinase	14	0.000464468	0.369	0.296	0.163	0.369	-0.0574	0.781	0.954	-0.163	0.434	0.753	-0.21	0.317	0.882	821423	804737	941685	839223	848983	579293	506002	787772	862909	507181	619677	539173	474905	602969	709061	633037	633690	621256	692580	843091
Q31M96	Q31M96_SYNE7	Synpcc7942_1793	Thioredoxin	5	0.000464468	0.369	-0.611	0.164	0.369	-0.687	0.121	0.561	-0.692	0.118	0.427	-1.25	0.0083	0.402	923881	628234	751726	601643	1015010	666265	411566	765828	943054	346813	565992	1133490	283198	636049	261119	946762	1552750	933962	805698	1224160
Q31P82	Q31P82_SYNE7	Synpcc7942_1107	TPR repeat	5	0.000464468	0.369	0.531	0.164	0.369	-0.77	0.0498	0.43	-0.0963	0.795	0.937	-0.069	0.852	0.993	32608.1	29064.8	50914.6	97458.9	26349.9	16991.5	17302.8	16481.8	53443.7	21147.1	19719.2	37054.2	28602.7	36072.2	26049.2	33146.7	45231.6	31304.3	21416.6	35570.3
Q31S56	Q31S56_SYNE7	Synpcc7942_0081	RNA-binding S4	3	0.000464468	0.369	-0.441	0.164	0.369	-0.0269	0.93	0.983	-0.136	0.659	0.882	-0.166	0.591	0.963	174768	218034	117426	169455	270206	177757	240043	207349	143240	248185	155347	319812	209599	200195	170985	226398	380152	185668	135989	268374
Q31K54	Q31K54_SYNE7	Synpcc7942_2535	Diguanylate cyclase (GGDEF domain) with PAS/PAC and GAF sensors	14	0.000464468	0.371	0.705	0.165	0.371	0.137	0.782	0.954	0.703	0.166	0.491	0.127	0.797	0.993	39104.2	107085	37262.7	138038	54370.1	34008.1	36023.9	66912.2	155873	43640.3	94980.2	33129.4	34166.3	41795.1	66214.6	45936.6	31318.1	40344	34111.3	70813.6
Q31LV6	Q31LV6_SYNE7	Synpcc7942_1933	Isopentenyl-diphosphate delta-isomerase	7	0.000464468	0.371	0.303	0.165	0.371	0.432	0.0543	0.442	0.0393	0.853	0.963	-0.0928	0.663	0.973	132614	165916	242018	193285	167356	222775	196283	200936	148625	141600	184983	127141	92415.1	145748	167234	152343	141439	169605	135418	136639
Q31L65	Q31L65_SYNE7	Synpcc7942_2174	Transcriptional regulator, Crp/Fnr family	4	0.000466636	0.371	-1.59	0.165	0.371	1.65	0.153	0.606	0.99	0.415	0.74	0.0156	0.99	0.995	7738.75	7616.16	6746.89	3866.87	13090.1	143329	45829.6	142075		248716	4617.27	46010.7		58535.3	8974.97	13268	7147.64	53170	46872.6	7158.15
Q31NL5	Q31NL5_SYNE7	Synpcc7942_1324	DEAD/DEAH box helicase-like	22	0.000464468	0.372	0.312	0.166	0.372	0.141	0.521	0.887	0.328	0.146	0.464	0.456	0.0493	0.623	97356	128482	120109	109866	86177.8	115882	133046	77422.1	104762	109123	125951	119946	147202	108103	127179	121647	130463	60841.7	90572.4	96668.6
Q31NA7	Q31NA7_SYNE7	Synpcc7942_1432	Riboflavin biosynthesis protein RibBA	20	0.000464468	0.372	-0.272	0.208	0.417	0.473	0.0354	0.372	-0.0856	0.685	0.893	0.426	0.0555	0.623	380322	293818	260104	272255	399160	571920	609929	448393	291781	423361	248707	431344	522632	472446	420241	527394	306833	428447	392194	325894
Q31LE3	Q31LE3_SYNE7	Synpcc7942_2096	Diguanylate cyclase with GAF sensor	15	0.000464468	0.372	0.126	0.767	0.879	0.961	0.0344	0.372	0.059	0.89	0.973	0.805	0.0712	0.678	206696	277595	137163	132527	349126	243584	423688	292883	66824.3	339428	129215	295233	244230	361529	333432	232595	117955	263373	132157	178961
Q31ML3	Q31ML3_SYNE7	Synpcc7942_1676	EcsC family protein	6	0.000464468	0.372	0.478	0.167	0.372	0.172	0.61	0.917	0.522	0.133	0.443	0.213	0.529	0.948	158095	146915	53182.3	164279	89201.7	114507	83581.6	101788	178754	109692	103962	112463	82643	67725.8	111932	155198	67006.3	76550.1	113572	92548.4
Q31QP5	Q31QP5_SYNE7	Synpcc7942_0592	6-phosphofructokinase	3	0.000464468	0.372	0.744	0.177	0.388	1.21	0.0347	0.372	0.75	0.173	0.5	0.843	0.157	0.813	25178.1	20957.9	19400.2	11271	31584.6	23487.6	24187.3	23519.4	12284.5	27166.6	12889.1	27291.7	13631.2	24405.6	23157.8		14772.8	2546.63	25734.9	15167.7
Q31LS5	Q31LS5_SYNE7	Synpcc7942_1964	4-hydroxybenzoate solanesyltransferase	2	0.000464468	0.372	-0.524	0.295	0.513	-1.11	0.035	0.372	-0.628	0.213	0.546	-0.106	0.83	0.993	17668.5	18642.2	8897.83	25404.6	21336.6	8774.14	11632.9	6775.83	15188.4	19794.6	19868.1	9358.21	23273.8	30648	39875.3	8347.32	24595.2	27625.8	12061	38856.3
Q31NN6	Q31NN6_SYNE7	Synpcc7942_1303	Uncharacterized protein	2	0.000474608	0.372	1.48	0.167	0.372	NA	NA	NA	-0.46	0.563	0.827	0.0936	0.922	0.993			14586.3						7264.82			1994.23				5586.63	3763.08			7284.17
Q7X4K8	Q7X4K8_SYNE7	Synpcc7942_2309	thioredoxin-dependent peroxiredoxin	11	0.000464468	0.373	-0.19	0.168	0.373	-0.0797	0.555	0.892	-0.231	0.0986	0.392	-0.13	0.338	0.887	3794140	3180700	2949550	3566180	3357970	3291020	3754050	4159200	3367950	3188710	2996790	3527000	3321670	3664220	3402060	3621160	3607110	3847010	3877100	4000530
Q31RV7	Q31RV7_SYNE7	Synpcc7942_0180	DUF4435 domain-containing protein	8	0.000464468	0.373	-0.542	0.168	0.373	0.244	0.525	0.888	0.109	0.776	0.929	0.673	0.0908	0.692	42675.1	21705.9	16425.3	30099.1	47508.8	65703	49906.3	25969.4	27427.8	59526.8	26261.7	64767.7	52618.4	64222.9	66001.5	59581.5	31999.7	53823.4	52283.3	22825
Q31K49	Q31K49_SYNE7	Synpcc7942_2540	Blue-copper-protein-like protein	3	0.000464468	0.373	0.768	0.198	0.41	1.28	0.0387	0.381	1.04	0.0857	0.373	1.46	0.0208	0.517	27402.2	26643.7	33939.7	17224.1	37578.1	49370.8	31502	30292.3	9080.7	79176.7	12985.3	98415	57184.9	33181.1	35258.5	42952.8	12527.7	17230	22910	10264.8
Q31RC4	Q31RC4_SYNE7	Synpcc7942_0363	Uncharacterized protein	2	0.000465766	0.373	-1.42	0.168	0.373	-1.27	0.216	0.666	-1.15	0.229	0.562	-0.945	0.32	0.882	9644.29	11521.8	4999.61		22728.3	1439.3		23440.6	9449.39	13513	4573.98	16616.9	8633.62	34580.4	16988.9	3400.42	11885.6	25501.1		35402.7
Q31P47	Q31P47_SYNE7	Synpcc7942_1142	Methionine--tRNA ligase	22	0.000464468	0.374	0.256	0.168	0.374	0.0624	0.73	0.944	0.0413	0.819	0.949	-0.0488	0.787	0.993	1508070	1256580	1621880	1387120	1431300	1102760	1114220	1416810	1648030	875696	1415990	1150170	1095480	1212640	1150110	1198200	1211590	1205230	1103490	1300700
Q31NH5	Q31NH5_SYNE7	Synpcc7942_1364	Uncharacterized protein	13	0.000464468	0.374	0.456	0.178	0.389	0.201	0.544	0.888	0.59	0.0869	0.374	0.776	0.0284	0.564	378399	349030	619822	725554	328139	519167	492500	349132	357161	405125	702500	845888	692487	461195	445694	1013210	382895	428670	350402	291479
Q31NS4	Q31NS4_SYNE7	Synpcc7942_1265	Trk system potassium uptake protein TrkA	5	0.000464468	0.374	-0.273	0.739	0.866	-0.3	0.715	0.943	-1.47	0.0871	0.374	0.0156	0.985	0.993	486785	487962	230246	301756	529531	383415	567889	132912	289392	12032.5	363115	479188	426462	526508	540542	302944	347385	483587	424359	493979
Q31M32	Q31M32_SYNE7	Synpcc7942_1857	3-hydroxyacid dehydrogenase	11	0.000464468	0.375	-0.261	0.602	0.773	-0.584	0.251	0.699	-0.89	0.0878	0.375	-0.972	0.0643	0.646	492972	257722	640541	82528.9	365499	182592	301515	136449	240783	164573	198979	149102	234530	168676	205500	115158	295715	222716	516892	407195
Q31RM4	Q31RM4_SYNE7	Synpcc7942_0263	Diadenylate cyclase	4	0.000464468	0.375	0.345	0.3	0.519	-0.368	0.269	0.722	0.581	0.0888	0.375	0.169	0.606	0.969	49181.2	86403.6	57727.9	111667	37752.1	31085.9	63531.7	50966.9	102892	97382.5	71901.7	73250.5	79354.2	71192.5	90761.3	32858.8	71663.5	44837.9	63258.5	51844.3
Q31LQ8	Q31LQ8_SYNE7	Synpcc7942_1981	Uncharacterized protein	2	0.000466636	0.375	-1.11	0.169	0.375	0.501	0.434	0.835	0.444	0.519	0.8	0.639	0.527	0.948		12037.1		3450.41	17446	30875.7	10769.7	26058.7		29247.4	11434.8	20340.2		21683.5			17182.2	33642.8	15348.1	4242.35
Q31Q80	Q31Q80_SYNE7	Synpcc7942_0757	Uncharacterized protein	9	0.000464468	0.376	-0.279	0.508	0.706	0.0941	0.822	0.963	-0.74	0.0896	0.376	0.236	0.573	0.963	28673.6	33645.4	45175.7	17386.5	30313	85314.4	40325.1	20421.9	11110.2	36406.2	33362.9	15627.7	39174	39604.1	43225	47115.4	42339.5	41114	31479.5	29940
Q31M15	Q31M15_SYNE7	Synpcc7942_1874	Putative tRNA (cytidine(34)-2'-O)-methyltransferase	3	0.000464468	0.378	-0.424	0.17	0.378	-0.21	0.488	0.87	-0.187	0.536	0.811	0.0122	0.968	0.993	43783	47262.5	37267.4	77365.7	56841.6	47706.7	78223.1	50939.5	101837	51828.2	36291.5	60085.8	82054.9	80689.1	56178	53821.4	77149	84620.5	54531.6	54365.1
Q31QW7	CCMP_SYNE7	Synpcc7942_0520	Carboxysome shell protein CcmP	10	0.000464468	0.379	-0.303	0.171	0.379	0.133	0.54	0.888	-0.0777	0.719	0.902	0.219	0.317	0.882	182210	245597	199265	212747	255670	355925	297491	234562	195635	307604	189221	311094	374436	224993	265570	360254	280643	266341	249672	235456
Q31MT5	Q31MT5_SYNE7	Synpcc7942_1604	DUF3370 domain-containing protein	21	0.000464468	0.38	0.456	0.188	0.4	0.747	0.0379	0.38	0.194	0.568	0.829	0.253	0.458	0.937	448142	278602	291271	282632	486870	304833	345850	448355	305431	320841	187296	270322	227538	409585	294429	212997	188825	419155	116877	313521
Q31MY4	THF1_SYNE7	Synpcc7942_1555	Protein Thf1	17	0.000464468	0.38	-0.315	0.172	0.38	-0.0843	0.708	0.94	0.274	0.232	0.565	-0.159	0.483	0.937	1746290	1469570	1445540	1483630	1762940	1974180	1924080	1558220	4015540	2216260	1417400	2235130	1799960	1769160	1572250	1695680	1708570	2110410	1923230	1901130
Q31R67	Q31R67_SYNE7	Synpcc7942_0420	PGM1 C-terminal domain-containing protein	15	0.000464468	0.38	-0.184	0.339	0.555	-0.422	0.0372	0.38	-0.171	0.374	0.703	-0.225	0.246	0.86	314534	303004	249938	221817	252050	180743	220048	272759	251722	229646	258292	367104	236363	233102	299499	286238	336177	271503	343905	280488
Q31MY3	Q31MY3_SYNE7	Synpcc7942_1556	Uncharacterized protein	3	0.000464468	0.38	0.643	0.533	0.725	-2.47	0.0371	0.38	0.686	0.506	0.795	-0.728	0.481	0.937	12675.4	31329.6	32753.4	24937	9027.32	648.318		3566.38	29487	13444.4	28183.6	32716.8	6841.38	2538.16	23587.7	17677.9	56239	14323.8	1437	47111.4
Q31RM3	Q31RM3_SYNE7	Synpcc7942_0264	Isoprenyl transferase	3	0.000464468	0.38	0.348	0.243	0.458	0.648	0.0377	0.38	0.0658	0.822	0.95	0.276	0.351	0.891	100228	83500.5	56444.7	61621.8	94081.1	70549.7	105896	95038.8	60760.6	69253.3	76360.3	41407.8	58033	107472	78490.4	48727.2	51054.8	75536.9	37899.8	75845
Q31LR3	NU4C2_SYNE7	Synpcc7942_1976	NAD(P)H-quinone oxidoreductase chain 4 2	7	0.000464468	0.381	-0.0517	0.875	0.941	-0.725	0.0386	0.381	-0.0244	0.941	0.987	-0.516	0.13	0.797	221649	247300	114420	194101	142568	87925.5	112495	133419	235066	122521	245690	185596	78362.8	139448	170643	180205	289965	157701	133742	229753
Q31MU1	Q31MU1_SYNE7	Synpcc7942_1598	Phenazine biosynthesis PhzC/PhzF protein	3	0.000464468	0.381	-0.185	0.293	0.51	0.116	0.506	0.881	-0.303	0.0923	0.381	0.0512	0.767	0.993	430932	449668	376343	316159	541519	423195	507130	456334	276696	368477	357959	454703	477327	489253	438500	433130	502814	428524	374385	477027
Q31PN2	Q31PN2_SYNE7	Synpcc7942_0957	Cob(I)yrinic acid a,c-diamide adenosyltransferase	7	0.000464468	0.383	-0.0683	0.795	0.896	0.0663	0.801	0.959	-0.46	0.0933	0.383	-0.156	0.554	0.959	624548	456537	481671	453178	762100	335322	583676	606037	352040	510572	256598	455577	616475	487947	450730	359514	563032	508087	419216	627253
Q31LS2	UPPP_SYNE7	Synpcc7942_1967	Undecaprenyl-diphosphatase	6	0.000464468	0.385	-0.219	0.212	0.423	-0.203	0.246	0.696	-0.299	0.0939	0.385	-0.0691	0.687	0.981	383508	398213	366846	530180	360620	402664	437874	488353	428186	414942	420158	318500	477800	523682	462363	388730	484264	552055	404763	503388
Q55309	CYSH_SYNE7	Synpcc7942_2506	Phosphoadenosine 5'-phosphosulfate reductase	8	0.000464468	0.387	0.627	0.176	0.387	0.594	0.199	0.656	0.0374	0.934	0.985	0.0317	0.944	0.993	58636.2	68493.2	78854.7	39950.4	48223.7	54102.2	69559.7	63588.2	30838.3	49335.4	29695.1	54544.6	17548.4	56859.4	35169.5	69120.4	18452.9	57297.9	25696	81759.5
Q31PG1	Q31PG1_SYNE7	Synpcc7942_1028	AB hydrolase-1 domain-containing protein	6	0.000464468	0.387	-0.128	0.578	0.756	-0.496	0.0411	0.387	-0.213	0.357	0.686	-0.306	0.192	0.814	317914	255539	241314	268431	169833	181316	263719	233177	368453	217746	295798	175084	186357	252478	290902	234873	348280	299068	240249	299752
Q8VPU9	Q8VPU9_SYNE7	Synpcc7942_0609	NADPH dehydrogenase subunit 4	3	0.000464468	0.387	0.36	0.176	0.387	-0.333	0.209	0.66	-0.294	0.265	0.597	-0.533	0.0517	0.623	86824.3	91940.5	65399.4	114782	53223.4	55962.8	44774.5	65733.4	55743.3	49996.9	74847.4	46833.6	33240	44975.4	67042.8	50308.2	102188	49809	57969.3	74831.4
Q935X0	Q935X0_SYNE7	Synpcc7942_2496	Branched-chain amino-acid ABC transport system periplasmic binding protein	18	0.000464468	0.388	0.472	0.177	0.388	-0.542	0.124	0.562	0.287	0.403	0.733	-0.0915	0.788	0.993	434612	373747	807498	777199	280875	189093	326758	353616	791995	374181	574832	358555	542090	416046	420162	225744	417609	310846	557395	380987
Q31LL4	Q31LL4_SYNE7	Synpcc7942_2025	Probable glycosyltransferase	12	0.000464468	0.388	0.99	0.177	0.388	-0.277	0.699	0.94	0.798	0.273	0.606	0.036	0.96	0.993	35100.7	162575	131542	155807	104055	19359.5	19240.3	90040.5	175554	27120.5	138859	103900	28455.9	62249.8	102580	45725.9	39812	91417.9	25391.1	81374.3
Q31LL3	Q31LL3_SYNE7	Synpcc7942_2026	Probable glycosyltransferase	14	0.000464468	0.389	0.432	0.178	0.389	0.629	0.0563	0.451	0.516	0.112	0.419	0.56	0.086	0.692	113949	128235	44455.8	76260.7	80221.1	86992.7	114633	106990	103157	92841.7	114747	56833	122254	102118	82688.2	68472.8	47605.5	67882.8	55906.3	82759.1
Q31MJ6	Q31MJ6_SYNE7	Synpcc7942_1693	Response regulator receiver domain protein (CheY-like)	2	0.000464468	0.389	-0.562	0.178	0.389	-0.542	0.193	0.651	-0.548	0.189	0.516	-0.461	0.265	0.863	27745.4	21042.3	27377.3	7315.03	28646.3	19840.1	12048.4	18058.3	15942.9	14170	19785.7	27209.7	26253.3	19241.6	13868.5	22065.5	44167.2	29453.9	16272.9	26251
Q31KK6	Q31KK6_SYNE7	Synpcc7942_2383	Nucleotide binding protein, PINc	14	0.000464468	0.39	-0.256	0.179	0.39	-0.0606	0.745	0.944	-0.205	0.278	0.611	0.122	0.515	0.941	393001	442588	283887	390922	448570	350384	506922	416490	298246	480864	332663	465886	478750	466935	544576	451855	449887	457541	432463	440949
Q31LL5	Q31LL5_SYNE7	Synpcc7942_2024	DUF72 domain-containing protein	7	0.000464468	0.39	0.463	0.18	0.39	0.378	0.27	0.722	0.45	0.192	0.522	-0.254	0.455	0.935	13154.9	10422.5	16173.5	14887.9	11843.5	18153	8149.05	14892.5	28299	11630.3	10457.4	9256.86	5045.48	9800.58	10913.7	8384.81	10657	10690.2	7543.29	10640.1
Q31LN5	Q31LN5_SYNE7	Synpcc7942_2004	Sigma-24 (FecI-like)	7	0.000464468	0.39	0.289	0.179	0.39	-0.22	0.301	0.751	0.00519	0.98	0.993	-0.121	0.565	0.96	967360	805529	826917	1029090	665054	648241	439935	852725	626604	571660	1002220	841247	649390	697440	717190	655074	841294	666536	814889	651475
Q31N45	Q31N45_SYNE7	Synpcc7942_1494	DUF3153 domain-containing protein	7	0.000464468	0.39	-0.209	0.179	0.39	-0.0314	0.836	0.965	-0.0461	0.762	0.923	-0.205	0.189	0.814	165646	200448	162353	153942	175183	195103	202284	196637	180747	199633	197275	183398	166173	134526	211586	177733	204773	177045	213516	191617
Q31RE8	Q31RE8_SYNE7	Synpcc7942_0339	DUF3326 domain-containing protein	7	0.000464468	0.39	0.246	0.18	0.39	0.068	0.704	0.94	-0.28	0.129	0.443	-0.0876	0.625	0.973	85713.8	91156.4	114600	80905.9	89385.2	66559.7	85419	87027.1	57214.7	75418	52753	74022.9	68544.6	87569.4	70343.4	68042.4	65634.7	93308.1	75065.9	79675.5
Q31M05	Q31M05_SYNE7	Synpcc7942_1884	RfaE bifunctional protein, domain II	4	0.000464468	0.39	-0.31	0.179	0.39	-0.0197	0.93	0.983	-0.303	0.188	0.516	-0.293	0.203	0.819	372150	330661	415857	188945	406465	374267	343817	413549	301843	282493	308477	374562	346726	336406	331845	262057	394966	442899	280179	466154
Q31RY9	Q31RY9_SYNE7	Synpcc7942_0148	Gluconokinase	20	0.000464468	0.391	-0.242	0.288	0.503	-0.168	0.457	0.856	-0.388	0.097	0.391	-0.502	0.0362	0.603	497407	508143	592839	440238	606406	428534	533472	584183	662288	396657	426077	393670	297668	566575	540207	352794	674036	543822	551168	639390
Q31LW4	Q31LW4_SYNE7	Synpcc7942_1925	Probable peptidase	13	0.000464468	0.391	0.721	0.181	0.391	-0.264	0.617	0.921	-0.0432	0.934	0.985	0.287	0.586	0.963	920566	1004120	944050	814139	784978	164790	396677	902722	639898	261030	745245	685548	830597	394317	919108	707867	839334	366470	271694	1150930
Q31Q93	Q31Q93_SYNE7	Synpcc7942_0744	DUF5689 domain-containing protein	12	0.000464468	0.391	0.123	0.63	0.79	0.375	0.153	0.606	0.442	0.0962	0.391	0.124	0.628	0.973	72522.3	75685.9	64006.3	46435.7	64038.6	68530.8	77031.8	97041.6	96156.1	97235	50845.2	83047.9	76238.2	61515.5	59026.7	59067	47506	65344.4	87202.6	42829.1
Q31LF2	Q31LF2_SYNE7	Synpcc7942_2087	Imidazole glycerol phosphate synthase subunit HisF	7	0.000464468	0.391	-0.0027	0.989	0.995	-0.164	0.416	0.828	-0.346	0.0966	0.391	-0.264	0.198	0.816	583177	523375	487433	499071	537979	372920	424174	557607	487062	296410	498475	398297	361554	421987	486797	484369	513608	522866	421243	661290
Q31S52	Q31S52_SYNE7	Synpcc7942_0085	HAD-superfamily hydrolase subfamily IA, variant 3	5	0.000464468	0.391	-0.212	0.587	0.76	-0.283	0.469	0.866	-0.671	0.0971	0.391	-0.627	0.12	0.78	46337.6	54514.1	133985	65611.5	97910.7	58857.1	56020.2	56433.5	47119.6	25350.9	66431.2	78333	30321.3	89153.9	41199.9	63164.3	84141.8	79207.6	82552.9	72672
Q31LP6	Q31LP6_SYNE7	Synpcc7942_1993	Methylthioribulose-1-phosphate dehydratase	4	0.000464468	0.391	-0.517	0.257	0.473	0.24	0.564	0.897	-0.718	0.0966	0.391	-0.162	0.696	0.981		49650.3	46466.8	25319.8	58193.9	97450.6	65782.7	49514.7	17499	78121.7	39411.2	24090.6	34092.1	91931.8	50081.8	38606.7	57681.2	53033.7	69120.8	44906.1
Q31P19	ISPF_SYNE7	Synpcc7942_1170	2-C-methyl-D-erythritol 2,4-cyclodiphosphate synthase	6	0.000464468	0.392	0.268	0.379	0.592	-0.194	0.521	0.887	-0.517	0.0984	0.392	-0.482	0.122	0.783	546895	468380	521548	439936	532196	352643	264868	328499	447097	167275	292563	304603	238884	330442	358707	259397	277305	498858	326079	620073
Q31MP7	Q31MP7_SYNE7	Synpcc7942_1642	TIGR00341 family protein	2	0.000464468	0.392	-0.0359	0.903	0.954	0.462	0.131	0.572	0.509	0.0982	0.392	0.431	0.157	0.813	75780.6	74655	43513.7	58597.3	69988.2	114367	119276	60090.1	58267	149057	95898.9	78503.5	69901.1	124012	75228.4	80674.2	66168.6	54675.1	67247.5	65497.4
P13530	PHCA_SYNE7	Synpcc7942_1048	C-phycocyanin alpha subunit	17	0.000464468	0.394	-0.183	0.435	0.646	-0.398	0.0999	0.536	-0.399	0.0993	0.394	-0.0902	0.699	0.982	4092650	3340240	3956570	3892860	3491280	2465420	3786440	3559760	3353290	3084270	3087570	3625750	7213030	3221180	3789640	3096020	4973690	4044400	3524710	4937410
P11472	PSBO_SYNE7	Synpcc7942_0294	Photosystem II extrinsic protein O	16	0.000464468	0.394	-0.0123	0.95	0.982	-0.349	0.0879	0.521	-0.336	0.0991	0.394	-0.0661	0.736	0.989	5388250	4990560	6170820	5431830	4667430	3316260	4586420	4997330	4200380	4142020	4475070	4719590	8036530	4799930	4715650	4267840	5659350	5030050	4907850	6674490
Q31PV8	Q31PV8_SYNE7	Synpcc7942_0881	Prephenate dehydratase	6	0.000464468	0.394	-0.439	0.27	0.486	0.249	0.526	0.888	-0.669	0.1	0.394	-0.41	0.302	0.876	180039	128536	150743	66545.7	167428	216498	187431	230170	75830	189766	92093.7	92479.8	94754.1	153049	151762	114308	123789	90632.7	355416	196495
Q31R02	Q31R02_SYNE7	Synpcc7942_0485	Phosphoglycerate mutase	17	0.000464468	0.395	0.274	0.183	0.395	0.228	0.264	0.714	-0.015	0.94	0.987	-0.0593	0.768	0.993	1474340	1463400	1575290	1540220	1482690	1343430	1295390	1784780	1680340	997068	1425230	982955	1083610	1442900	1135810	1168920	1224830	1384130	931664	1549310
Q31LR6	Q31LR6_SYNE7	Synpcc7942_1973	UTP--glucose-1-phosphate uridylyltransferase	12	0.000464468	0.395	0.503	0.183	0.395	0.242	0.514	0.887	0.202	0.584	0.839	-0.169	0.648	0.973	962326	918078	847248	966498	1024750	497434	701336	980002	1225800	644024	923564	431102	341265	863501	890077	428348	422295	806509	572975	919017
Q31KK2	Q31KK2_SYNE7	Synpcc7942_2387	Cytochrome c domain-containing protein	8	0.000464468	0.395	0.0487	0.853	0.928	-0.566	0.0426	0.395	-0.372	0.169	0.497	0.113	0.669	0.974	22636.9	24147.8	21258.7	21949.9	17282.3	14105.3	14843.5	12809.2	9318.11	17997.5	17998.4	26315.7	25026.7	28396.5	16253.8	26365.6	18626.8	19024.3	30010.6	20956.4
Q31QF5	Q31QF5_SYNE7	Synpcc7942_0682	Uncharacterized protein	21	0.000464468	0.396	3.43e-05	1	1	-0.0867	0.53	0.888	-0.235	0.101	0.396	-0.0639	0.643	0.973	1757890	1900550	1915320	1855770	1691770	1567790	1841380	1911560	1278610	1612170	1624780	1850320	1612840	1883740	1791790	1827100	1886060	1832830	1796980	1911500
Q54975	PURK_SYNE7	Synpcc7942_1428	N5-carboxyaminoimidazole ribonucleotide synthase	6	0.000464468	0.396	0.554	0.184	0.396	-0.0478	0.906	0.977	0.379	0.357	0.686	-0.167	0.682	0.978	245053	258852	278397	248966	225476	106660	171819	200362	315095	200798	211837	201577	89280.9	207897	194792	164554	225389	258258	58597	277144
Q31MM0	Q31MM0_SYNE7	Synpcc7942_1669	Potassium-transporting ATPase ATP-binding subunit	15	0.000464468	0.397	0.395	0.185	0.397	-0.232	0.428	0.835	-0.119	0.683	0.893	0.23	0.433	0.922	150760	144833	114293	185067	110562	83489.6	68574.9	128200	97514.9	57946.4	121892	161307	157434	112746	115250	142672	84924.7	119468	98231.4	154977
P04996	PSBA1_SYNE7	Synpcc7942_0424	Photosystem II protein D1 1	7	0.000464468	0.397	0.373	0.184	0.397	-0.0373	0.892	0.974	0.292	0.294	0.628	0.385	0.171	0.813	5234990	5350250	5082300	5576930	4643690	3034780	4139470	4364650	6742940	4199170	5014060	4464190	10530900	3763060	4636380	4469620	3700020	3633310	3602910	5829110
Q31KT1	GCST_SYNE7	Synpcc7942_2308	Aminomethyltransferase	7	0.000464468	0.397	0.485	0.185	0.397	0.048	0.893	0.974	-0.295	0.413	0.74	-0.288	0.423	0.916	559389	433858	534052	300046	435890	278560	258105	369640	100648	296430	387481	387438	268564	322140	254468	207364	272539	432235	325827	264220
Q31NT2	Q31NT2_SYNE7	Synpcc7942_1257	Chloride channel-like	7	0.000464468	0.397	-0.359	0.185	0.397	-0.262	0.329	0.771	0.115	0.665	0.885	-0.0547	0.836	0.993	14922.2	16780.3	22456.9	22660.4	16867.2	24264.8	16364.4	24938.9	20936.3	34138.5	28460.2	23322.1	15727.3	29162.1	24662.1	26218.9	38063.1	22097.2	23078.2	17782.1
Q935Y7	GLGA_SYNE7	Synpcc7942_2518	Glycogen synthase	21	0.000464468	0.399	0.517	0.186	0.399	-0.135	0.723	0.943	-0.0447	0.907	0.98	0.0476	0.901	0.993	1579740	1872420	2833150	1927910	1782310	655500	1147270	1976550	2510470	661502	1769650	1159420	1889480	1061770	1349410	1625770	1439240	1412280	1110420	1708960
Q31KF2	Q31KF2_SYNE7	Synpcc7942_2437	Isoleucine--tRNA ligase	44	0.000464468	0.4	0.206	0.187	0.4	0.0805	0.598	0.912	0.147	0.34	0.671	0.0925	0.545	0.955	685455	643564	808211	816745	720188	648805	739344	595196	813949	579796	733896	714108	764287	653580	689710	617067	622621	714122	652853	566713
Q71MI7	Q71MI7_SYNE7	Synpcc7942_B2659	Ribonuclease VapC	4	0.000464468	0.4	0.542	0.188	0.4	-0.149	0.71	0.941	0.217	0.59	0.841	0.00868	0.983	0.993	19638.6	17745.1	42099.3	39086.2	22729.2	14775	12424.3	20225	39961.6	17378.4	25003.8	13424.8	15624.2	31174.5	18526.2	14490.2	17019.9	33544.4	11385.6	19637.1
Q31LI6	Q31LI6_SYNE7	Synpcc7942_2053	Probable peptidase	19	0.000464468	0.401	-0.0519	0.789	0.895	0.062	0.75	0.944	-0.329	0.102	0.401	-0.0424	0.827	0.993	946991	787310	991863	604564	921985	796005	972873	858683	512274	674764	706420	848153	762562	932201	815146	792164	658423	976155	837446	959113
Q935X8	Q935X8_SYNE7	Synpcc7942_2508	DhnA	13	0.000464468	0.401	-0.373	0.188	0.401	0.134	0.629	0.922	-0.364	0.199	0.531	-0.0066	0.981	0.993	906227	926592	716919	433687	812031	870638	1255610	1199550	541149	1129660	531622	824495	760277	1223910	975611	794127	863537	897994	994324	952262
Q31K29	Q31K29_SYNE7	Synpcc7942_2560	Acetyltransferase, GNAT family	2	0.000464468	0.401	0.671	0.188	0.401	-0.211	0.601	0.912	-0.0302	0.945	0.989	0.0836	0.865	0.993	14559.2			26885.6	11838.4	10736.5	7423	14061.1		9073.21	17035.8	11649.8		14929.1		11608.2	16495.8	17534.3	5083.89	16199.4
Q31QZ7	Q31QZ7_SYNE7	Synpcc7942_0490	Diguanylate cyclase with PAS/PAC sensor	20	0.000464468	0.402	0.401	0.19	0.402	0.226	0.453	0.851	0.321	0.291	0.625	0.419	0.172	0.813	343671	441690	236237	384468	367465	202233	263654	433294	297884	289440	321612	398054	271633	376363	475031	298230	153190	365794	240953	335963
Q31N62	Q31N62_SYNE7	Synpcc7942_1477	DUF2126 domain-containing protein	12	0.000464468	0.402	0.338	0.189	0.402	0.247	0.332	0.771	-0.304	0.236	0.57	-0.111	0.661	0.973	82303.8	77352.8	80189.8	60466.8	78388.5	62769.5	60639.2	80369.1	71371.5	31878	55731.3	41015.6	53546.7	46699.3	67131.1	52930.2	74081.4	40295.8	52231.8	77464
Q31JY2	Q31JY2_SYNE7	Synpcc7942_2607	Exodeoxyribonuclease III	9	0.000464468	0.402	0.241	0.19	0.402	0.274	0.138	0.588	0.192	0.292	0.625	0.479	0.0144	0.472	328608	351697	383210	269567	366296	351287	374553	271959	370012	375668	252857	296771	436817	395057	322480	415770	262199	326951	250781	284865
Q31KC2	Q31KC2_SYNE7	Synpcc7942_2467	Shikimate dehydrogenase (NADP(+))	5	0.000464468	0.402	-0.407	0.19	0.402	-0.178	0.559	0.894	-0.081	0.789	0.934	-0.158	0.603	0.969	125529	68304.8	70616.9	58043.6	90163.8	85740.3	101742	84300.5	198998	97613.8	53730.2	83119.1	97942.8	98013.3	81747.5	89234.4	93134.4	101273	122570	93921.5
Q31RR9	Q31RR9_SYNE7	Synpcc7942_0218	Light-independent protochlorophyllide reductase subunit B-like C-terminal domain-containing protein	4	0.000464468	0.402	-0.778	0.202	0.413	-0.419	0.486	0.869	-0.465	0.439	0.756	-1.76	0.00779	0.402	18053.3	49972.3	66455.7	67443.7	75829.1	49199.2	44443.4	66135.4	135353	52103.3	20024.2	68265.5	24116.1	44135.6	7080.5	35016.9	126984	88782.5	54206.6	57270.8
Q31QX6	CCSA_SYNE7	Synpcc7942_0511	Cytochrome c biogenesis protein CcsA	2	0.000464468	0.402	0.326	0.19	0.402	0.0698	0.774	0.952	0.0397	0.87	0.967	-0.187	0.444	0.925	93726.3	65165.9	65511	78511.5	73697.5	74898.3	42558.9	65804.4	72258.8	43535.9	75022.7	60268.5	46332.5	40846.5	52252.7	76647.1	55735.6	51795.7	73908	59711
Q31PG7	Q31PG7_SYNE7	Synpcc7942_1022	DUF1350 domain-containing protein	12	0.000464468	0.403	0.343	0.191	0.403	0.408	0.123	0.562	0.0819	0.749	0.92	-0.00621	0.981	0.993	710893	484789	501042	326767	544849	715365	347170	499849	344866	389990	549632	370537	300631	418814	361300	471639	383091	475718	367337	326058
Q31R91	PUR9_SYNE7	Synpcc7942_0396	Bifunctional purine biosynthesis protein PurH	18	0.000464468	0.406	-0.193	0.21	0.42	-0.0611	0.686	0.936	-0.254	0.105	0.406	-0.185	0.229	0.842	1049550	1024030	972045	1245790	1240940	1145210	1052970	1254650	1008230	980690	1152710	964548	1099030	1070290	961774	1176360	1065210	1172010	1556130	1144820
Q8KPU0	SELO_SYNE7	Synpcc7942_1584	Protein adenylyltransferase SelO	13	0.000464468	0.406	0.398	0.194	0.406	0.357	0.241	0.691	0.235	0.436	0.753	0.0809	0.787	0.993	244560	257425	349495	474725	288194	362065	302144	296009	427143	278517	288934	193399	195949	331856	229216	290905	249451	324858	135921	314540
Q31Q51	Q31Q51_SYNE7	Synpcc7942_0786	Calcium-binding protein	11	0.000464468	0.406	0.95	0.193	0.406	0.193	0.786	0.954	0.29	0.684	0.893	0.152	0.831	0.993	731842	569284	534644	489439	681422	96749	486205	417436	518346	347770	389688	249189	377557	494275	616469	103678	597201	291230	62347.6	722027
Q31RN1	Q31RN1_SYNE7	Synpcc7942_0256	Peptidase M20D, amidohydrolase	11	0.000464468	0.406	0.0846	0.82	0.91	-0.0436	0.907	0.977	-0.628	0.105	0.406	0.0562	0.88	0.993	683219	812256	939604	802101	693031	630448	801150	837392	148508	619712	865020	728226	804094	795097	759268	796179	869893	688989	690595	799114
Q31L14	RL16_SYNE7	Synpcc7942_2225	Large ribosomal subunit protein uL16	5	0.000464468	0.406	-0.463	0.193	0.406	-0.0864	0.804	0.96	0.0169	0.961	0.993	0.572	0.112	0.754	932591	584776	475963	756537	564714	920441	1601790	670346	724723	950234	815518	1323410	2170660	892675	1306300	1367020	868291	596684	1119880	1222390
Q31QD0	Q31QD0_SYNE7	Synpcc7942_0707	Arginine decarboxylase	5	0.000464468	0.406	-0.344	0.194	0.406	0.126	0.628	0.922	-0.186	0.476	0.774	-0.0539	0.835	0.993	37963.3	37477.8	37920.6	36966.3	52670.5	55148.2	59305.9	42631	36509.7	66859.2	36754.1	34512	42558.1	57465	50238.3	36311.3	28452.3	62376.3	65088.8	44841
Q31RG2	Q31RG2_SYNE7	Synpcc7942_0325	Phycobilisome 7.8 kDa linker polypeptide, allophycocyanin-associated, core	4	0.000464468	0.406	0.498	0.193	0.406	-0.036	0.923	0.983	0.453	0.235	0.568	0.29	0.442	0.924	1608900	1080290	922954	581817	960475	603263	490361	746352	1929020	489748	925955	940805	901551	683810	741585	1144640	899943	613348	494790	858032
Q31L47	Q31L47_SYNE7	Synpcc7942_2192	Diguanylate cyclase (GGDEF domain)	10	0.000464468	0.407	0.539	0.195	0.407	-0.529	0.203	0.659	0.286	0.483	0.78	0.272	0.505	0.937	113117	139932	153132	138004	67889.8	36400.9	66861	104951	129136	76555.9	138902	120961	127727	59585.8	159705	131354	145813	67238	46271.1	165612
Q31Q12	Q31Q12_SYNE7	Synpcc7942_0825	NlpC/P60 domain-containing protein	8	0.000464468	0.407	-0.245	0.195	0.407	-0.0136	0.941	0.984	-0.207	0.27	0.603	0.0274	0.882	0.993	131940	133576	134801	126515	140306	155505	141732	184768	115680	172761	160007	104439	129492	184932	175938	151950	135840	160448	145063	187679
Q8GIT0	Q8GIT0_SYNE7	Synpcc7942_2484	Uncharacterized protein	3	0.000464468	0.407	0.981	0.194	0.407	-1.33	0.0849	0.512	-0.0705	0.924	0.985	-0.202	0.8	0.993	19826.4	26095	27532.4	61851.6	7596.03	4492.2	3564.57	11987.7	56180.1	6397.77	26981.3	4922.13		8684.17	18702.3	15137.8	25103.3	15204	4570.91	33271.2
Q31KS7	MURG_SYNE7	Synpcc7942_2312	UDP-N-acetylglucosamine--N-acetylmuramyl-(pentapeptide) pyrophosphoryl-undecaprenol N-acetylglucosamine transferase	14	0.000464468	0.408	0.145	0.576	0.755	-0.118	0.648	0.924	0.435	0.106	0.408	0.323	0.222	0.839	208392	169543	106485	279004	181619	152972	155911	116616	267510	161480	220049	246416	263951	205843	181609	173860	155644	194278	169972	136462
Q31KI3	Q31KI3_SYNE7	Synpcc7942_2406	FAD dependent oxidoreductase	5	0.000464468	0.408	0.411	0.196	0.408	0.22	0.48	0.866	0.266	0.396	0.729	-0.109	0.726	0.985	51519.8	36511.6	33877.8	33316.5	53392.6	28629.9	17749.5	46182.1	40693.4	23918.7	44451.6	32851.7	19158.4	24197.6	34867.4	31115.8	27061.4	23572.1	34013.7	31340.2
Q31MI9	Q31MI9_SYNE7	Synpcc7942_1700	GDP-L-fucose synthase	10	0.000464468	0.409	-0.0874	0.67	0.821	0.154	0.454	0.852	-0.343	0.106	0.409	0.18	0.385	0.902	583809	509616	560064	567042	728256	503414	618847	813659	488967	445304	421309	507010	616106	783912	653451	627845	427595	786221	473375	756440
Q31RB2	Q31RB2_SYNE7	Synpcc7942_0375	Cytochrome b-c1 complex subunit 2, mitochondrial	19	0.000464468	0.41	0.305	0.197	0.41	-0.122	0.6	0.912	-0.214	0.359	0.688	-0.0868	0.708	0.982	444778	302141	373343	436985	310582	213004	286069	354907	394377	184162	273404	261477	286663	252666	319453	319736	398847	247194	291130	327830
Q31MX8	Q31MX8_SYNE7	Synpcc7942_1561	Uncharacterized protein	4	0.000464468	0.41	-0.959	0.198	0.41	0.775	0.294	0.744	0.628	0.393	0.726	-0.0324	0.964	0.993	26060.9	25427.2	7539.43	60271.7	40849.5	332398	83430.9	32528.2	29354.2	131702	73827.4	85920.6	28194.4	76983.8	24565.9	73716.9	90642.5	38453.8	27177.5	45389.7
Q31PE9	Q31PE9_SYNE7	Synpcc7942_1040	GIY-YIG nuclease family protein	2	0.000464468	0.41	-0.662	0.198	0.41	-0.209	0.678	0.936	0.492	0.333	0.666	-0.138	0.783	0.993	5363.65	8606.59	3043.35	8367.08	11531.2	7158.52	4515.01	11064.3	8694.32	15228.2	13105.8	16611.7	3594.82	13709.2	9460.38	10765.7	16865.5	12755.5	3520.83	9717.25
Q31LN0	Q31LN0_SYNE7	Synpcc7942_2009	Uncharacterized protein	29	0.000464468	0.411	-0.231	0.2	0.411	-0.286	0.117	0.558	-0.293	0.108	0.412	-0.0755	0.668	0.974	276332	299083	203055	365458	247776	299399	260850	271874	226797	274963	251218	329104	319826	279322	310815	339488	371459	319338	318548	307556
Q31KW1	Q31KW1_SYNE7	Synpcc7942_2278	WYL domain-containing protein	20	0.000464468	0.411	0.817	0.2	0.411	-1.31	0.047	0.42	0.656	0.299	0.636	0.424	0.499	0.937	61217.8	64700.3	62217.6	121229	15815.6	31563.9	17298.6	9508.74	85292.6	52838.6	95265.8	44602.2	80411.6	18029.9	37338.3	185584	85026.7	23531.7	20010.3	77513.8
Q31P84	Q31P84_SYNE7	Synpcc7942_1105	Iron-sulfur cluster carrier protein	19	0.000464468	0.411	-0.228	0.2	0.411	0.183	0.301	0.751	-0.257	0.151	0.471	-0.155	0.378	0.902	1453900	1245840	1262320	1099580	1979000	1451380	1513860	1806380	1090160	1310250	1188970	1365650	1000390	1499400	1443160	1422760	1301870	1627300	1304710	1712600
Q31QJ2	GSA_SYNE7	Synpcc7942_0645	Glutamate-1-semialdehyde 2,1-aminomutase	18	0.000464468	0.411	0.333	0.2	0.411	0.107	0.675	0.935	0.124	0.627	0.864	-0.0414	0.871	0.993	1921070	1656220	2104310	2408280	2054070	1250100	1501210	2233160	2626010	1329950	1918010	1346990	1364690	1537170	1573120	1729050	1526670	1768700	1105320	2144320
Q31SA9	Q31SA9_SYNE7	Synpcc7942_0028	Alpha/beta hydrolase	8	0.000464468	0.411	0.393	0.2	0.411	-0.232	0.442	0.84	-0.0943	0.753	0.92	-0.182	0.546	0.955	92922	104464	125122	134037	97138.4	64315.1	55051.4	83582.2	90066.6	70045.3	74065.9	90201.1	61889.4	85430.2	77782.6	80433.6	128067	93909.3	38738.9	117483
Q31MY0	Q31MY0_SYNE7	Synpcc7942_1559	Acyltransferase	6	0.000464468	0.411	-0.279	0.199	0.411	-0.129	0.546	0.888	-0.154	0.47	0.768	-0.284	0.192	0.814	143413	144341	131140	130684	130942	127416	189889	169872	168942	160857	134485	137198	99589.2	189135	173535	107162	137296	194904	171713	167373
Q31NK2	Q31NK2_SYNE7	Synpcc7942_1337	Integrins alpha chain	4	0.000464468	0.411	-0.819	0.2	0.411	0.0588	0.925	0.983	-0.394	0.53	0.808	-0.255	0.684	0.979	6216.55	5396.52	7475.48	3523.82	10172	14744.2	10283.2	6542.73	5972.83	17083.7	4466.35	6311.52	9874.45	29051.8	5279.76	2794.4	4473.07	21094.2	14941.2	6079.95
Q31NY9	Q31NY9_SYNE7	Synpcc7942_1200	Integral membrane protein-like	4	0.000464468	0.411	0.7	0.199	0.411	-0.0528	0.921	0.981	0.511	0.343	0.673	0.233	0.663	0.973	32202.9	28207.8	94283.9	106192	35649.6	16913.5	47173.8	39663.3	65251.8	48980.4	84993.8	19837.6	34170.2	55891.2	48396.4	26934.4	15253.4	36745.5	45899	50769.7
Q31NI0	Q31NI0_SYNE7	Synpcc7942_1359	Coenzyme F420 hydrogenase	14	0.000464468	0.412	0.477	0.201	0.412	-0.279	0.449	0.849	-0.0383	0.916	0.984	-0.338	0.36	0.891	546684	516544	289665	579109	410244	190008	282982	264134	494407	186911	547637	224207	186217	298473	316630	280986	550794	288486	268697	295496
Q31KI9	Q31KI9_SYNE7	Synpcc7942_2400	F420-0:Gamma-glutamyl ligase	21	0.000464468	0.413	-0.214	0.203	0.413	-0.0452	0.783	0.954	-0.265	0.119	0.428	0.0514	0.755	0.991	1065490	1104560	873889	1285100	1060370	1153650	1252780	1378310	835102	948950	1136560	1273600	1278600	1277920	1243620	1358840	1087150	1264400	1352700	1287690
Q31RJ7	PYRD_SYNE7	Synpcc7942_0290	Dihydroorotate dehydrogenase (quinone)	17	0.000464468	0.413	0.302	0.203	0.413	-0.17	0.468	0.866	0.0697	0.764	0.924	0.272	0.249	0.86	996937	802220	884480	726242	749931	734558	442011	569792	532378	651054	775853	1002110	866865	702026	895275	867512	836657	846619	491095	638561
Q31LH9	Q31LH9_SYNE7	Synpcc7942_2060	Pyridoxal phosphate homeostasis protein	7	0.000464468	0.413	0.31	0.203	0.413	0.427	0.0858	0.512	-0.00902	0.97	0.993	0.102	0.668	0.974	224247	192641	228776	153430	266214	199846	183813	214113	169363	161940	166918	136650	176989	238146	168168	120152	149176	200560	104578	205006
Q31PQ0	Q31PQ0_SYNE7	Synpcc7942_0939	Adenylyl-sulfate kinase	7	0.000464468	0.413	0.37	0.202	0.413	0.271	0.345	0.784	0.0461	0.87	0.967	0.123	0.665	0.973	1247440	1173340	1402920	990411	1221610	987257	956049	1339910	1099360	801674	1136700	827723	983699	1058500	1032090	954462	1264520	959968	426304	1410080
Q31SB5	Q31SB5_SYNE7	Synpcc7942_0022	Pentapeptide repeat	2	0.000464468	0.413	0.62	0.202	0.413	-0.0772	0.871	0.974	0.701	0.152	0.473	0.149	0.754	0.991	10414.9	10266.8	11499.7	6847.43	5492.51	5245.11	4660.55	9065.24	35972.1	5325.99	11256.3	4884.97	6891.37	8793.04	8795.79	4275.31	4472.52	7126.84	8375.89	5646.59
Q31Q21	Q31Q21_SYNE7	Synpcc7942_0816	Diguanylate cyclase/phosphodiesterase	19	0.000464468	0.416	-0.277	0.205	0.416	-0.0819	0.701	0.94	-0.305	0.165	0.489	-0.118	0.581	0.963	103905	109096	81431.3	114526	124107	126517	97742.8	118174	86828.8	119876	102941	91281.5	70024.5	141263	147497	112448	111906	135099	134028	112314
Q31PR6	Q31PR6_SYNE7	Synpcc7942_0923	S-methyl-5'-thioadenosine phosphorylase	10	0.000464468	0.416	-0.323	0.205	0.416	-0.0982	0.694	0.938	-0.368	0.151	0.471	0.119	0.634	0.973	819711	835154	1203360	921413	923955	1139710	1346440	998425	703142	1230460	650885	1191060	1860210	1263190	971501	1132020	1336940	1155310	1291010	931975
Q31QM6	Q31QM6_SYNE7	Synpcc7942_0611	Endonuclease MutS2	5	0.000464468	0.416	1.32	0.205	0.416	-1.32	0.206	0.659	0.65	0.525	0.803	-0.0954	0.925	0.993	7099.45	136217	11044.3	9369.4	1795.35	8581.52	5084.39	857.188	8508.67	10704.5	15687.4	10916.9	11624.6	4889.15	6710.19	5179.74	5398.28	1827.18	3792.19	68794.6
Q31NJ3	Q31NJ3_SYNE7	Synpcc7942_1346	NAD(P)H-quinone oxidoreductase subunit 4L	2	0.000464468	0.416	-0.518	0.205	0.416	-0.0477	0.905	0.977	0.123	0.758	0.922	0.0805	0.84	0.993	100826	174405	51508.4	188256	128212	183958	215060	123726	86151.6	259951	152299	295364	173074	175828	129481	227286	142592	173864	179993	160527
Q31RV9	Q31RV9_SYNE7	Synpcc7942_0178	ATPase	18	0.000464468	0.417	-0.000643	0.997	0.998	-0.0161	0.935	0.983	-0.326	0.11	0.417	-0.115	0.559	0.959	182973	204003	268824	150234	208974	171478	210597	191374	130280	166317	160268	176253	177126	201224	191412	160731	195822	175707	272039	161344
Q31KX4	PROA_SYNE7	Synpcc7942_2265	Gamma-glutamyl phosphate reductase	16	0.000464468	0.417	0.395	0.207	0.417	0.387	0.216	0.666	0.12	0.695	0.895	0.0185	0.952	0.993	433126	479637	331022	374787	516960	211479	411262	560916	393800	298231	356486	287539	240020	345173	403453	271652	252896	319963	207821	513021
Q31QK6	RL7_SYNE7	Synpcc7942_0631	Large ribosomal subunit protein bL12	12	0.000464468	0.417	-0.303	0.207	0.417	-0.271	0.259	0.705	-0.369	0.129	0.443	-0.0877	0.709	0.982	2778300	2201250	2937990	2773020	2613110	2546410	3042560	2696140	3067910	2081150	2320150	2805740	5466430	2054910	2522650	3197400	3063980	3072180	3689560	3327270
Q31KP3	Q31KP3_SYNE7	Synpcc7942_2346	HAD-superfamily subfamily IA	7	0.000464468	0.417	-0.222	0.208	0.417	-0.294	0.101	0.538	-0.176	0.314	0.648	-0.325	0.0717	0.678	332761	206120	275724	209572	250488	212024	241211	253609	287628	238952	221487	295545	218631	264531	239504	214700	294588	295903	257911	326164
Q31RZ6	Q31RZ6_SYNE7	Synpcc7942_0141	Protein-export membrane protein SecF	5	0.000464468	0.417	0.373	0.207	0.417	-0.0254	0.93	0.983	0.162	0.577	0.836	0.181	0.534	0.952	480059	516473	560145	554811	431306	313778	360693	522949	598385	475133	436914	345448	630323	443252	454068	356547	377769	637307	212489	535455
Q31NR1	RL35_SYNE7	Synpcc7942_1278	Large ribosomal subunit protein bL35	4	0.000464468	0.417	-0.361	0.206	0.417	0.0244	0.93	0.983	-0.0804	0.773	0.928	0.191	0.496	0.937	2225280	2663440	1033640	1266290	2236350	1878930	2216580	2421260	1422580	2126230	2491840	2237750	2927070	2360500	2292320	2258250	2279620	1465620	2247400	2807060
P35086	Y2126_SYNE7	Synpcc7942_2126	Uncharacterized protein Synpcc7942_2126	3	0.000464468	0.417	-0.388	0.208	0.417	-0.481	0.123	0.562	0.0377	0.901	0.98	-0.0349	0.908	0.993	184825	151165	83735.5	61122.3	125318	64013	113684	121218	142907	129369	174493	144335	158055	140522	146963	116665	113572	176629	130058	160773
Q31KG7	Q31KG7_SYNE7	Synpcc7942_2422	Uncharacterized protein	3	0.000464468	0.417	0.433	0.206	0.417	-0.102	0.76	0.946	0.248	0.461	0.765	0.557	0.108	0.748	70781.3	80543.2	67155.6	86777.7	42428.5	33053.1	59876	89703.5	97350.6	40758.9	68426.5	73289.6	84740.3	78759.6	70209.8	100087	60208.2	37272.5	43763.2	101832
Q31N66	Q31N66_SYNE7	Synpcc7942_1473	Multicomponent Na+:H+ antiporter subunit D	3	0.000464468	0.417	-0.89	0.207	0.417	0.308	0.656	0.927	-1.06	0.136	0.447	-0.365	0.598	0.967	107588	90885.1	26242.1	60171.6	163576	126795	131530	156887	31996.6	144929	32990.9	62425.2	32180.7	212557	141743	68252.3	37697.6	201953	328367	72829.5
Q31NK6	QUEC_SYNE7	Synpcc7942_1333	7-cyano-7-deazaguanine synthase	2	0.000464468	0.417	0.452	0.207	0.417	-0.204	0.562	0.896	-0.111	0.751	0.92	-0.523	0.147	0.805	176373	118340	209461	182525	118340	68300	98690.8	162267	211342	65314	148637	81588.9	75588.2	102900	94308.1	72814.1	139452	135478	76979.6	156703
Q56210	MOAE_SYNE7	Synpcc7942_1283	Molybdopterin synthase catalytic subunit	2	0.000464468	0.417	-0.255	0.206	0.417	-0.00316	0.987	0.995	-0.289	0.154	0.475	0.0443	0.823	0.993	46551.5	43207.7	40623.3	44556.2	59002.8	56786.8	53681.1	40712.9	29055	51501.7	39517.7	55999.8	44152.9	55114.6	63611	53954.1	47904	50352	58626.4	52238.9
Q31QJ8	ENO_SYNE7	Synpcc7942_0639	Enolase	20	0.000464468	0.418	0.253	0.209	0.418	0.00632	0.974	0.993	0.0803	0.684	0.893	0.278	0.169	0.813	3950600	3902480	4255560	4139560	3764190	3112770	2975690	3928560	4241230	3181580	3483280	3577710	6090080	3768370	3384170	3747750	3932990	3653320	2494930	3754570
Q31N46	Q31N46_SYNE7	Synpcc7942_1493	MazG family protein	4	0.000464468	0.418	-0.389	0.617	0.781	0.0265	0.973	0.993	-0.896	0.257	0.584	-2.23	0.00934	0.418	242737	137395	94247	208575	314929	164452	186492	214991	303815	21945.8	85088.5	283813	16863.2	64857.8	25408.7	144712	212236	246189	79507.9	464402
Q31MF8	Q31MF8_SYNE7	Synpcc7942_1731	Phosphoribosyltransferase domain-containing protein	3	0.000464468	0.418	-0.39	0.428	0.639	-0.314	0.522	0.887	-0.384	0.434	0.753	-1.4	0.00941	0.418	69545.2	66062.9	69323.5	32585.8	77162.2	41521.7	62307.6	64200.1	46704.9	64871	43597.1	79743.2	17327.8	76911.5	50199.9	9481.75	69883.8	87493.1	58007.6	86199.4
Q31NL3	Q31NL3_SYNE7	Synpcc7942_1326	Transcription-repair-coupling factor	23	0.000464468	0.42	-0.121	0.717	0.857	0.699	0.0472	0.42	-0.05	0.88	0.97	0.489	0.153	0.809	68243.7	54684.6	84208.8	56987.4	89021	164047	162807	73062	33080.8	117212	63882.3	87958.5	113160	99332.4	80205	107847	84854.3	65514	67595.6	66601.5
Q31M28	Q31M28_SYNE7	Synpcc7942_1861	Periplasmic binding protein of ABC transporter for natural amino acids	17	0.000464468	0.42	-0.192	0.328	0.545	-0.407	0.047	0.42	-0.0785	0.686	0.893	0.118	0.544	0.955	240024	323593	269412	269579	193510	253327	278074	227742	216320	353641	256308	394082	361564	345446	297243	359083	318220	292127	371077	278499
Q31NQ0	Q31NQ0_SYNE7	Synpcc7942_1289	Modulator of DNA gyrase	16	0.000464468	0.42	0.498	0.21	0.42	0.402	0.307	0.758	0.298	0.446	0.757	0.0631	0.871	0.993	784601	421685	1094440	1358470	843330	947680	527304	896408	1382400	448830	890831	511608	627445	517513	555936	816868	954334	627372	437677	472359
Q31R58	Q31R58_SYNE7	Synpcc7942_0429	Uncharacterized protein	2	0.000464468	0.42	-0.781	0.277	0.49	-1.59	0.0474	0.42	-1.15	0.117	0.427	-1.08	0.139	0.801	105516	76292.5	118343	119903	82892.3	35644.4		68895.2	60113.8	23991.5	117093	243703	21434.5	127431	121081	150897	140953	213126		186775
Q31MR8	Q31MR8_SYNE7	Synpcc7942_1621	Elongator protein 3/MiaB/NifB	21	0.000464468	0.426	-0.0461	0.761	0.877	-0.0428	0.778	0.953	-0.247	0.116	0.426	-0.0267	0.86	0.993	395527	402112	367315	280793	314575	378819	388605	357484	275038	302875	321954	350588	394518	341582	403491	318290	360862	375942	377356	364075
Q31P78	Q31P78_SYNE7	Synpcc7942_1111	Serine/threonine protein kinase	14	0.000464468	0.426	-0.257	0.215	0.426	0.0218	0.914	0.979	0.0186	0.927	0.985	-0.179	0.381	0.902	93044.8	88452.2	71740.7	98126.4	95464.6	114801	104575	109459	117540	99116	147387	72411.3	77817	103185	114409	78184.8	97061.5	110425	114129	96535.6
Q54763	Q54763_SYNE7	Synpcc7942_2562	Aluminum resistance protein-like	14	0.000464468	0.426	0.258	0.214	0.426	-0.0214	0.916	0.979	0.27	0.194	0.525	0.193	0.347	0.891	803691	847658	867516	888384	691670	516616	774168	875357	779650	822378	987040	858741	614946	800958	937127	950882	660368	860473	523526	863832
Q31NL0	Q31NL0_SYNE7	Synpcc7942_1329	TPM domain-containing protein	10	0.000464468	0.426	0.236	0.214	0.426	0.133	0.478	0.866	0.107	0.568	0.829	0.246	0.196	0.816	1359710	1257250	1411490	1497270	1218580	1236480	1331330	1352140	1349390	1232560	1254990	1208470	1738360	1091880	1330610	1470120	1525090	961416	886951	1443600
Q31KU0	RS15_SYNE7	Synpcc7942_2299	Small ribosomal subunit protein uS15	6	0.000464468	0.426	1.73	0.214	0.426	0.92	0.503	0.88	1.8	0.198	0.531	-0.0332	0.981	0.993	58848.2	397649	1513350	622409	32695.4	191590	1030870	360855	364141	233562	863490	360686	976471	44045.8	23372.8	164900	670761	16963.9	419208	38099.8
Q31NM3	Q31NM3_SYNE7	Synpcc7942_1316	Mn transporter MntC	5	0.000464468	0.427	0.583	0.215	0.427	-0.607	0.198	0.656	0.389	0.402	0.733	0.0655	0.887	0.993	96589	74497.8	161498	142367	34585	34374.1	48826	105334	108758	60297	89056.1	165703	162304	36395.4	53254.5	125352	91121	83565.4	65191.7	66245.6
Q31RL9	Q31RL9_SYNE7	Synpcc7942_0268	MEKHLA domain-containing protein	5	0.000464468	0.427	0.299	0.348	0.562	0.326	0.308	0.758	0.511	0.117	0.427	0.307	0.335	0.885	148396	68099.1	102243	91110.7	77365.9	100981	83322.1	155609	135000	101258	119056	104138	200783	83731.1	73621.3	77776	83403.1	90652.5	60314	90084.1
Q31KC9	Q31KC9_SYNE7	Synpcc7942_2460	Cytosine-specific methyltransferase	4	0.000464468	0.427	-0.0576	0.927	0.968	-0.566	0.374	0.804	-1.02	0.118	0.427	0.441	0.486	0.937	5365.16	9131.95	7927.33	4586.1	2625.69	4393.34	8742.7	4316.83	598.741	3917.38	7602.6	6928.47	7507.58	6821.77	8058.68	17213.4	13022.2	5932.32	5780.24	4680.16
Q31PV6	RS10_SYNE7	Synpcc7942_0883	Small ribosomal subunit protein uS10	4	0.000464468	0.427	0.117	0.757	0.876	0.0345	0.927	0.983	0.614	0.117	0.427	0.517	0.183	0.813	318731	472690	791996	297423	350422	482513	575396	290128	755195	470802	856434	462116	825042	440419	452910	653143	752513	243201	322611	434451
Q8GMT4	Q8GMT4_SYNE7	Synpcc7942_0468	Protein-export membrane protein SecG	2	0.000464468	0.427	-0.388	0.56	0.748	-0.0525	0.937	0.983	-1.07	0.118	0.427	-0.0981	0.883	0.993	313204	331788	159028	282068	375473	282146	316329	352830	17917.6	384026	289659	348841	255660	346234	308859	381126	348612	447544	303539	288817
Q31QP7	Q31QP7_SYNE7	Synpcc7942_0590	GDT1 family protein	2	0.000464468	0.427	-0.827	0.216	0.427	0.275	0.675	0.935	-0.953	0.157	0.479	-0.676	0.344	0.891	9483.99	52467	31164	62144.6	54685.8	58681.3	86206.6	73978.4	5870.77	56748.1	58197.7	35063		50837.7	37960.1	21838.8	35971.7	70796.5	56591.8	66286.5
Q31SC1	Q31SC1_SYNE7	Synpcc7942_0016	DUF304 domain-containing protein	7	0.000464468	0.428	0.359	0.216	0.428	-0.0691	0.808	0.961	0.0365	0.898	0.977	0.175	0.54	0.953	59443.3	57029.2	55795.5	64530.6	50435.2	43319.2	29127.6	58548.9	40742.5	72515.4	53040.1	31867.2	70613.3	53821.1	38728.6	49782.3	53812	58573.1	49297.4	29042.3
Q31RM2	Q31RM2_SYNE7	Synpcc7942_0265	DUF3143 domain-containing protein	2	0.000464468	0.428	0.45	0.657	0.812	-2.09	0.0509	0.431	-1.77	0.119	0.428	-1.53	0.143	0.801	49411.9	28932.6	70958.3	71201	25936.1	2728.47	9574.44	9258.92		3221.74	43156.4	9982.7	102128	5548.67	11289.3	4705.02	75086.9	8086.7	63914.8	53497.6
Q31P53	Q31P53_SYNE7	Synpcc7942_1136	Aminopeptidase N	15	0.000464468	0.429	-0.00386	0.992	0.996	0.819	0.0487	0.429	0.265	0.503	0.793	0.333	0.401	0.909	60024.8	48601.7	44431.7	64821.2	83416.9	117915	148788	56225.5	38468	120467	40640.7	93906.9	100613	58751.5	53584.4	67509.2	44643.7	58153.9	91132.3	35895
Q31L89	Q31L89_SYNE7	Synpcc7942_2150	Penicillin V acylase. Cysteine peptidase. MEROPS family C59	10	0.000464468	0.429	-0.0509	0.81	0.904	0.361	0.0996	0.536	-0.339	0.12	0.429	0.00271	0.99	0.995	74872.7	63631.3	52486.8	89846.3	97356.8	84917.1	86006.2	99016.6	43982	58639.5	70321.4	55709.5	53885	87800.7	75788.7	72691.1	58982.1	80991.8	61056.5	88693
Q31NT6	Q31NT6_SYNE7	Synpcc7942_1253	Gas vesicle protein	3	0.000464468	0.429	-0.178	0.632	0.79	-0.0463	0.9	0.975	0.594	0.12	0.429	0.0429	0.907	0.993	135286	147955	166008	126218	93139.8	290586	216947	102776	211436	260515	414837	155663	163362	174664	148497	182401	254324	92783.4	150511	193182
O34126	CLPX_SYNE7	Synpcc7942_2526	ATP-dependent Clp protease ATP-binding subunit ClpX	17	0.000464468	0.43	-0.0537	0.902	0.954	0.909	0.0499	0.43	0.203	0.644	0.872	0.264	0.549	0.958	58181.3	57715.7	87831.7	59618.9	99756.8	198144	163731	78423.2	44775.7	155580	61264.9	83953.7	93758.7	129386	89259.9	39166.5	41266.2	109167	93094.4	48660.7
Q31KD1	Q31KD1_SYNE7	Synpcc7942_2458	ComEC/Rec2-related protein	3	0.000464468	0.43	-0.115	0.792	0.895	-0.98	0.0503	0.43	-0.237	0.615	0.858	-0.258	0.555	0.959	16745.4	8378.6	6564.1	14077.2		5889.33	4796.63	7118.83	15139.1	11320.1	5498.89		8028.22	5342.77	9294.55	21829.5	12831.7	13604.3	7070.55	14434.1
Q31RD4	Q31RD4_SYNE7	Synpcc7942_0353	Na+-dependent transporter-like	2	0.000464468	0.43	-0.541	0.275	0.489	-1.01	0.0502	0.43	-0.508	0.305	0.639	-1.26	0.0171	0.497	49543.6	64734.8	49348.1	49175.9	41691.6	35824.6	37492.8	37940.1	75341.8	71698.3	49270.3	32102	7372.07	59019.1	68222	35432.4	59369.2	86325.3	81903.2	83134
P50021	DNAK2_SYNE7	Synpcc7942_2468	Chaperone protein dnaK2	43	0.000464468	0.431	0.268	0.218	0.431	-0.0206	0.923	0.983	0.0438	0.837	0.96	0.235	0.278	0.868	5722280	4683520	3559110	4900730	4310300	2866810	4001410	4244750	4228310	3948230	3028820	4962040	5910380	3955280	4197490	4348720	3363230	4213790	3256360	4815570
Q31RI6	Q31RI6_SYNE7	Synpcc7942_0301	Single-stranded DNA-binding protein	14	0.000464468	0.432	0.413	0.219	0.432	0.258	0.438	0.839	-0.254	0.444	0.756	0.185	0.576	0.963	731974	371502	778280	260788	464886	362402	522314	407273	195509	453937	276296	353220	418642	401919	484886	359353	421892	300443	504385	274341
Q31S69	Q31S69_SYNE7	Synpcc7942_0068	ATPase	8	0.000464468	0.432	-0.327	0.219	0.432	0.0149	0.954	0.987	-0.207	0.43	0.751	0.153	0.558	0.959	160022	145763	150249	102026	167884	209359	194137	135319	87558.9	211676	130471	206149	212645	223908	164789	172708	139308	214840	175465	168714
Q9Z3H5	RL21_SYNE7	Synpcc7942_1219	Large ribosomal subunit protein bL21	7	0.000464468	0.435	0.444	0.235	0.45	0.108	0.768	0.95	0.584	0.124	0.435	0.181	0.624	0.973	1038810	1008830	1004580	868386	944654	690562	849350	649748	2389260	715854	1092780	721613	455976	850016	1166860	973442	774797	487308	587908	1201820
Q31M50	Q31M50_SYNE7	Synpcc7942_1839	Lipase	7	0.000464468	0.435	-0.483	0.222	0.435	0.524	0.187	0.647	-0.0557	0.886	0.971	-0.115	0.766	0.993	25740.2	22290.6	16958.3	24211.5	38160.7	43583	101730	22695.4	25479.7	28868	34929.4	29994.1	17175.9	24914.8	37180.6	41051.7	46314.7	28073	37966.3	18217.1
Q31Q88	Q31Q88_SYNE7	Synpcc7942_0749	Phage tail assembly protein	5	0.000464468	0.435	0.188	0.69	0.834	-0.111	0.814	0.961	0.752	0.123	0.435	0.146	0.756	0.991	502374	458534	427811	204549	339536	370007	108175	646563	577744	579366	527698	544449	311853	575102	305015	328083	259336	772548	210718	283326
Q31MY7	ILVC_SYNE7	Synpcc7942_1552	Ketol-acid reductoisomerase (NADP(+))	21	0.000464468	0.436	0.233	0.223	0.436	-0.171	0.367	0.794	0.0166	0.929	0.985	-0.116	0.538	0.953	2857190	2855400	3541420	3096990	2869100	1783340	2237740	2549620	2647460	1897350	2807290	3481620	2305740	2588920	2427570	2345800	2386590	3017270	2484780	2620300
Q31M19	Q31M19_SYNE7	Synpcc7942_1870	Secretion protein HlyD	18	0.000464468	0.436	-0.276	0.223	0.436	0.204	0.365	0.794	0.067	0.763	0.924	0.177	0.43	0.922	1157050	1021570	847498	687295	949561	1587600	1237700	1396530	1234250	1291650	1134900	985999	1479900	1288110	1239650	1024510	794078	1219600	1484700	1030450
Q31ML7	Q31ML7_SYNE7	Synpcc7942_1672	VanY D-Ala-D-Ala carboxypeptidase. Metallo peptidase. MEROPS family M15B	12	0.000464468	0.436	-0.24	0.223	0.436	-0.288	0.147	0.598	-0.175	0.369	0.698	-0.128	0.509	0.937	114751	129462	138923	101568	108626	98280.4	120376	142729	105540	121470	137005	142938	140915	159142	139580	91358.8	138164	127690	172111	134293
Q31PR7	Q31PR7_SYNE7	Synpcc7942_0922	Glutamyl-Q tRNA(Asp) synthetase	7	0.000464468	0.436	0.29	0.223	0.436	0.0732	0.754	0.944	-0.24	0.311	0.645	-0.138	0.557	0.959	51508.7	47612.9	63358.2	47384.9	56322.8	35275.6	44482.7	45657.3	49697.1	22824.2	39656	37652	44435.3	39644.5	38476.8	33182.2	52053.2	36223.1	33233.9	52559.3
Q31S01	Q31S01_SYNE7	Synpcc7942_0136	Phage integrase	2	0.000464468	0.436	0.944	0.222	0.436	-0.343	0.667	0.93	0.539	0.478	0.775	0.441	0.56	0.959	4927.68	8870.83	8356.35	7400.15	1773.26	4723.7	3082.92		8687.69	4281.83	11206.6	2113.65	7637.87	1980.21	3943.3	11250.6	7199.91			1951.56
Q31L43	Q31L43_SYNE7	Synpcc7942_2196	FecR protein domain-containing protein	9	0.000464468	0.438	-0.0268	0.91	0.957	-0.487	0.0524	0.438	-0.0368	0.877	0.97	0.046	0.847	0.993	197575	230217	257965	212989	134064	181311	213440	134496	161954	229349	254741	256858	318953	206007	202635	229645	289688	160089	293253	197910
Q31L17	RL14_SYNE7	Synpcc7942_2222	Large ribosomal subunit protein uL14	8	0.000464468	0.438	-0.232	0.225	0.438	0.0995	0.597	0.912	0.097	0.606	0.854	0.13	0.492	0.937	2213390	3081000	2709430	1677800	2799790	3157080	3011580	2922410	2943780	2742720	3266080	2929560	3203310	2386720	3055240	3620700	3189710	2436190	2482060	3060730
Q31KI1	Q31KI1_SYNE7	Synpcc7942_2408	Uncharacterized protein	6	0.000464468	0.438	-0.145	0.581	0.758	-0.537	0.0527	0.438	-0.402	0.138	0.448	-0.267	0.316	0.882	1083100	937293	2024160	1741350	1130630	871294	974266	1257850	1733930	944029	1113360	963402	998140	1348670	1116920	1699300	1588950	1461980	1292910	1783070
Q31KC3	Q31KC3_SYNE7	Synpcc7942_2466	Two component transcriptional regulator, winged helix family	5	0.000464468	0.439	-0.424	0.225	0.439	-0.0911	0.79	0.954	0.0622	0.856	0.964	0.0901	0.792	0.993	22759.9	26411.7	16985.2	22680.8	21895.9	29083.2	34469.5	26518.6	16924.7	60716.5	27238.2	31811.7	24277.4	49179.6	22677.1	35536.6	26615.8	46256.9	27923.9	21798.1
Q31KR0	Q31KR0_SYNE7	Synpcc7942_2329	Metal dependent phosphohydrolase	12	0.000464468	0.441	-0.143	0.457	0.666	-0.389	0.0538	0.441	-0.0132	0.945	0.989	0.0505	0.792	0.993	224358	264402	165347	213670	157008	216635	220475	141481	179258	262630	229023	278605	255593	258755	234497	231080	223723	228713	261987	232429
Q31N31	Q31N31_SYNE7	Synpcc7942_1508	SPOR domain-containing protein	9	0.000464468	0.441	1.14	0.226	0.441	-1.19	0.208	0.659	-0.0859	0.926	0.985	-0.0881	0.924	0.993	509233	597840	695554	729448	245719	33749.1	78487.5	367200	861036	37909.8	717100	219061	278512	109577	394751	423099	380830	209440	87042.8	937287
Q31M08	Q31M08_SYNE7	Synpcc7942_1881	L-aspartate oxidase	18	0.000464468	0.442	0.491	0.228	0.442	-0.156	0.697	0.938	-0.0105	0.979	0.993	-0.114	0.775	0.993	478587	337923	583711	271718	261774	243343	272912	245703	322206	154998	321688	397537	418281	119602	392437	244229	380342	158135	268298	407435
Q31R95	Q31R95_SYNE7	Synpcc7942_0392	peptidoglycan lytic exotransglycosylase	17	0.000464468	0.442	0.359	0.228	0.442	-0.266	0.367	0.794	0.355	0.233	0.566	0.127	0.664	0.973	206869	218140	154971	179686	153715	67583.7	122137	174821	155904	179455	251637	176467	191027	188478	153878	119077	119141	184316	205673	102744
Q31QZ1	Q31QZ1_SYNE7	Synpcc7942_0496	Methyltransferase type 11 domain-containing protein	5	0.000464468	0.442	-0.12	0.459	0.667	-0.326	0.0542	0.442	-0.0425	0.791	0.935	-0.291	0.0822	0.692	756354	763787	583650	635039	642667	656973	542203	528089	856426	702090	657174	671251	583256	673772	580149	583653	652629	868115	829318	635202
[truncated: 821 more rows]
