# Supplementary material for: CyanoTag: Discovery of protein function facilitated by high-throughput endogenous tagging in a photosynthetic prokaryote
Source: Sci Adv. 2025 Feb 7;11(6):eadp6599. doi: 10.1126/sciadv.adp6599 (PMC11804935; doi:10.1126/sciadv.adp6599)
Supplement: Supplementary file 3 — Tables S1 to S3 [file sciadv.adp6599_tables_s1_to_s3.zip › adp6599_table_s3.xlsx]

## Sheet: TableS3
Table S3: Summary of all interactions detected in affinity purification-mass spectrometry experiments
Bait ID	Prey ID	Prey Length (aa)	Prey Gene Name	AvePSM	Z-Score	WD-Score	AvgP-Score
Synpcc7942_2309	Synpcc7942_2156	473	Glutamine synthetase (EC 6.3.1.2)	910778	8.9161	7.27504	0.7635
Synpcc7942_2309	Synpcc7942_2344	316	HEAT repeat domain-containing protein	155692	8.88331	4.92957	0.749
Synpcc7942_2309	Synpcc7942_2309	198	Thioredoxin peroxidase	116127	58.4134	1.51612	0.7355
Synpcc7942_2309	Synpcc7942_1742	339	Glyceraldehyde-3-phosphate dehydrogenase (EC 1.2.1.-)	9240.68	-0.126246	0.912633	0.6675
Synpcc7942_2309	Synpcc7942_0977	333	Phosphoribulokinase (EC 2.7.1.19)	7111.86	-0.152074	0.722871	0.665
Synpcc7942_2309	Synpcc7942_0637	895	Chaperone protein ClpB 2	24472.4	-0.114341	0.590259	0.714
Synpcc7942_2309	Synpcc7942_0294	277	Photosystem II manganese-stabilizing polypeptide (MSP)	10077.8	-0.25286	0.588452	0.683
Synpcc7942_2309	Synpcc7942_2397	175	DUF3727 domain-containing protein	157562	-0.372904	0.557193	0.7725
Synpcc7942_2309	Synpcc7942_2360	344	N-acetylmuramoyl-L-alanine amidase (EC 3.5.1.28)	26819.4	0.508942	0.45607	0.697
Synpcc7942_2309	Synpcc7942_0327	161	Allophycocyanin alpha chain	46835	-0.429577	0.450459	0.739
Synpcc7942_2309	Synpcc7942_1825	172	CDP-diacylglycerol--glycerol-3-phosphate 3-phosphatidyltransferase (EC 2.7.8.5)	7610.95	0.769543	0.445108	0.671
Synpcc7942_2309	Synpcc7942_0535	81	Photosystem I iron-sulfur center (EC 1.97.1.12) (9 kDa polypeptide) (PSI-C) (Photosystem I subunit VII) (PsaC)	17843.1	-0.249508	0.407678	0.7045
Synpcc7942_2309	Synpcc7942_1048	163	C-phycocyanin alpha subunit	79398.8	-0.045012	0.399222	0.7695
Synpcc7942_2309	Synpcc7942_1047	173	C-phycocyanin beta subunit	74093.9	-0.86326	0.357455	0.7645
Synpcc7942_2309	Synpcc7942_2278	715	WYL domain-containing protein	7405.24	7.03884	0.338891	0.679
Synpcc7942_2309	Synpcc7942_2228	91	30S ribosomal protein S19	67810.5	0.251677	0.309626	0.7375
Synpcc7942_2309	Synpcc7942_0604	247	Ribulose-phosphate 3-epimerase (EC 5.1.3.1)	3654.2	5.93156	0.299892	0.6245
Synpcc7942_2309	Synpcc7942_2071	666	ATPase	30044.2	5.678	0.289961	0.713
Synpcc7942_2309	Synpcc7942_0326	161	Allophycocyanin, beta subunit	42119.8	-0.647885	0.281403	0.737
Synpcc7942_2309	Synpcc7942_0385	457	Geranylgeranyl diphosphate reductase (EC 1.3.1.83) (Geranylgeranyl reductase)	8207.48	-0.148494	0.277929	0.6695
Synpcc7942_2309	Synpcc7942_0336	505	ATP synthase subunit alpha (EC 7.1.2.2) (ATP synthase F1 sector subunit alpha) (F-ATPase subunit alpha)	6273.89	-0.198455	0.271148	0.6545
Synpcc7942_2309	Synpcc7942_2190	140	Peptide methionine sulfoxide reductase MsrB (EC 1.8.4.12) (Peptide-methionine (R)-S-oxide reductase)	22935.7	7.92296	0.269869	0.697
Synpcc7942_2309	Synpcc7942_2030	250	Phycobilisome rod-core linker polypeptide	23126.3	-0.632623	0.265384	0.722
Synpcc7942_2309	Synpcc7942_1969	125	Transcriptional regulator AbrB	22411.8	0.19019	0.25912	0.712
Synpcc7942_2309	Synpcc7942_2468	634	Chaperone protein dnaK2 (HSP70-2) (Heat shock 70 kDa protein 2) (Heat shock protein 70-2)	7108.4	-0.323187	0.253508	0.6705
Synpcc7942_2309	Synpcc7942_0884	409	Elongation factor Tu (EF-Tu)	8677.65	-0.297272	0.250423	0.685
Synpcc7942_2309	Synpcc7942_1397	442	Chromosome partition protein Smc	6735.77	-0.320561	0.240959	0.676
Synpcc7942_2309	Synpcc7942_1678	180	Photosystem II protein PsbQ	4247.43	-0.228395	0.235955	0.645
Synpcc7942_2309	Synpcc7942_2073	655	Chaperone protein dnaK1 (HSP70-1) (Heat shock 70 kDa protein 1) (Heat shock protein 70-1)	6788.14	2.56454	0.223997	0.6675
Synpcc7942_2309	Synpcc7942_2225	142	50S ribosomal protein L16	19835.1	0.498001	0.222325	0.6985
Synpcc7942_2309	Synpcc7942_2219	133	30S ribosomal protein S8	13996.2	-0.619516	0.220907	0.6885
Synpcc7942_2309	Synpcc7942_1800	170	Periplasmic heavy metal sensor	7742.52	0.502072	0.20477	0.6765
Synpcc7942_2309	Synpcc7942_0655	352	Photosystem II D2 protein (PSII D2 protein) (EC 1.10.3.9) (Photosystem Q(A) protein)	3414.64	-0.224052	0.196627	0.6145
Synpcc7942_2309	Synpcc7942_0417	502	ATPase	11907.6	0.573572	0.196602	0.6805
Synpcc7942_2309	Synpcc7942_0260	824	ATPase	26754.2	4.82448	0.195917	0.723
Synpcc7942_2309	Synpcc7942_0337	316	ATP synthase gamma chain (ATP synthase F1 sector gamma subunit) (F-ATPase gamma subunit)	2612.41	-0.171067	0.187925	0.6195
Synpcc7942_2309	Synpcc7942_1487	202	30S ribosomal protein S4	21115.2	-0.698117	0.187247	0.7
Synpcc7942_2309	Synpcc7942_0012	107	30S ribosomal protein S6	16841.3	-0.724356	0.180176	0.6955
Synpcc7942_2309	Synpcc7942_2070	362	Twitching motility protein	13452.9	2.8957	0.179239	0.6795
Synpcc7942_2309	Synpcc7942_2223	82	30S ribosomal protein S17	14825.5	-0.565952	0.172292	0.6975
Synpcc7942_2309	Synpcc7942_1433	352	N-acetyl-gamma-glutamyl-phosphate reductase (AGPR) (EC 1.2.1.38) (N-acetyl-glutamate semialdehyde dehydrogenase) (NAGSA dehydrogenase)	7425.81	0.191189	0.165883	0.656
Synpcc7942_2309	Synpcc7942_2209	309	DNA-directed RNA polymerase subunit alpha (RNAP subunit alpha) (EC 2.7.7.6) (RNA polymerase subunit alpha) (Transcriptase subunit alpha)	5039.68	-0.321556	0.161666	0.6565
Synpcc7942_2309	Synpcc7942_2313	544	Chaperonin GroEL (EC 5.6.1.7) (60 kDa chaperonin) (Chaperonin-60) (Cpn60)	4273.5	-0.477199	0.154954	0.6315
Synpcc7942_2309	Synpcc7942_1443	357	Fructose-1,6-bisphosphate aldolase (FBP aldolase) (EC 4.1.2.13)	8481.35	0.634527	0.154536	0.6675
Synpcc7942_2309	Synpcc7942_0050	848	Glycosyltransferase	1090.22	-0.0186701	0.146929	0.5805
Synpcc7942_2309	Synpcc7942_2255	134	SpoVT-AbrB domain-containing protein	12238.5	-0.905274	0.146643	0.6805
Synpcc7942_2309	Synpcc7942_2216	180	30S ribosomal protein S5	16605.9	-1.02074	0.145341	0.6935
Synpcc7942_2309	Synpcc7942_1049	273	Phycobilisome rod linker polypeptide	10392.5	-0.813725	0.144783	0.6785
Synpcc7942_2309	Synpcc7942_1552	330	Ketol-acid reductoisomerase (NADP(+)) (KARI) (EC 1.1.1.86) (Acetohydroxy-acid isomeroreductase) (AHIR) (Alpha-keto-beta-hydroxylacyl reductoisomerase) (Ketol-acid reductoisomerase type 1) (Ketol-acid reductoisomerase type I)	5348.23	0.170096	0.144478	0.6495
Synpcc7942_2309	Synpcc7942_2211	125	30S ribosomal protein S13	16490.8	-1.01125	0.138556	0.7
Synpcc7942_2309	Synpcc7942_0886	156	30S ribosomal protein S7	16114.7	-0.950378	0.137005	0.702
Synpcc7942_2309	Synpcc7942_2205	135	30S ribosomal protein S9	6911.56	-0.621444	0.132394	0.658
Synpcc7942_2309	Synpcc7942_0631	128	50S ribosomal protein L7/L12	13052.4	-1.42817	0.13239	0.677
Synpcc7942_2309	Synpcc7942_2449	211	1-Cys peroxiredoxin (EC 1.11.1.15)	4278.59	0.231014	0.129633	0.652
Synpcc7942_2309	Synpcc7942_2366	92	Nif11 domain-containing protein	4669.42	1.53005	0.127378	0.6435
Synpcc7942_2309	Synpcc7942_0536	80	Acyl carrier protein (ACP)	12297.9	0.677841	0.125217	0.6895
Synpcc7942_2309	Synpcc7942_0862	125	Transposase	6829.28	-0.625511	0.124086	0.6715
Synpcc7942_2309	Synpcc7942_2314	103	Co-chaperonin GroES (10 kDa chaperonin) (Chaperonin-10) (Cpn10)	6520.73	0.190331	0.118785	0.6625
Synpcc7942_2309	Synpcc7942_0328	705	Phycobiliprotein ApcE	5368.8	-0.872091	0.118636	0.6235
Synpcc7942_2309	Synpcc7942_0685	555	Chaperonin GroEL (EC 5.6.1.7) (60 kDa chaperonin) (Chaperonin-60) (Cpn60)	3723.19	0.0112732	0.116037	0.6335
Synpcc7942_2309	Synpcc7942_1774	57	30S ribosomal protein S21	7844.3	-1.04655	0.115829	0.636
Synpcc7942_2309	Synpcc7942_0883	105	30S ribosomal protein S10	5718.56	-0.927799	0.113962	0.662
Synpcc7942_2309	Synpcc7942_1110	208	Response regulator receiver domain protein (CheY-like)	7501.06	-1.15387	0.113574	0.6515
Synpcc7942_2309	Synpcc7942_0694	307	SSU ribosomal protein S1P	10130.9	-1.20862	0.11188	0.6735
Synpcc7942_2309	Synpcc7942_0325	67	Phycobilisome 7.8 kDa linker polypeptide, allophycocyanin-associated, core	9421.12	-0.798313	0.106368	0.675
Synpcc7942_2309	Synpcc7942_1887	430	Probable mannosyltransferase	3764.33	4.03396	0.105874	0.649
Synpcc7942_2309	Synpcc7942_2074	376	Chaperone protein DnaJ	5985.91	1.79456	0.105248	0.6655
Synpcc7942_2309	Synpcc7942_0578	402	SqdB (UDP-sulfoquinovose synthase (EC 3.13.1.1))	2427.27	0.726954	0.105162	0.6295
Synpcc7942_2309	Synpcc7942_1426	472	Ribulose bisphosphate carboxylase large chain (RuBisCO large subunit) (EC 4.1.1.39)	2653.55	-0.429637	0.104153	0.632
Synpcc7942_2309	Synpcc7942_1723	516	Carotene isomerase	2612.41	0.889582	0.10275	0.6115
Synpcc7942_2309	Synpcc7942_1314	623	ATP-dependent zinc metalloprotease FtsH (EC 3.4.24.-)	1439.91	-0.340053	0.10258	0.588
Synpcc7942_2309	Synpcc7942_2231	210	50S ribosomal protein L4	3949.46	-0.512057	0.102468	0.6475
Synpcc7942_2309	Synpcc7942_2229	287	50S ribosomal protein L2	4193.5	-0.649093	0.101291	0.643
Synpcc7942_2309	Synpcc7942_0633	237	50S ribosomal protein L1	6279.5	-0.903891	0.0997399	0.6675
Synpcc7942_2309	Synpcc7942_0498	837	Mannose-1-phosphate guanyltransferase	3291.22	-0.708481	0.0966095	0.6195
Synpcc7942_2309	Synpcc7942_2252	1017	Phosphoenolpyruvate carboxylase (PEPC) (PEPCase) (EC 4.1.1.31)	3064.95	0.222652	0.0909924	0.6345
Synpcc7942_2309	Synpcc7942_0126	258	Enoyl-[acyl-carrier-protein] reductase [NADH] (EC 1.3.1.9)	2612.41	0.308282	0.0906064	0.629
Synpcc7942_2309	Synpcc7942_1546	465	Putative ribonuclease II	3390.45	-0.749477	0.090374	0.6325
Synpcc7942_2309	Synpcc7942_2530	251	30S ribosomal protein S2	7150.86	-1.21249	0.0900864	0.677
Synpcc7942_2309	Synpcc7942_2248	91	Bacterial nucleoid protein Hbs	2752.99	-0.834131	0.0878279	0.636
Synpcc7942_2309	Synpcc7942_0439	229	Magnesium protoporphyrin O-methyltransferase (EC 2.1.1.11)	5944.77	-0.687072	0.085213	0.665
Synpcc7942_2309	Synpcc7942_2222	121	50S ribosomal protein L14	4571.1	0.578811	0.08459	0.651
Synpcc7942_2309	Synpcc7942_1464	531	Probable porin	2859.25	-0.310505	0.0834712	0.626
Synpcc7942_2309	Synpcc7942_1423	539	Carboxysome assembly protein CcmM (CcmM58) (M58) (Carbon dioxide concentrating mechanism protein CcmM) (Carboxysome shell associated protein CcmM)	3496.92	-1.09513	0.0828677	0.6475
Synpcc7942_2309	Synpcc7942_0794	257	Membrane-associated 30 kD protein-like	2941.53	0.527597	0.0825407	0.6315
Synpcc7942_2309	Synpcc7942_2498	414	Band 7 protein	4628.28	0.203476	0.0814002	0.644
Synpcc7942_2309	Synpcc7942_1050	289	Phycobilisome rod linker polypeptide	2262.71	-0.83606	0.079919	0.6185
Synpcc7942_2309	Synpcc7942_1522	1100	DNA-directed RNA polymerase subunit beta (RNAP subunit beta) (EC 2.7.7.6) (RNA polymerase subunit beta) (Transcriptase subunit beta)	1583.9	-0.546868	0.0796208	0.6005
Synpcc7942_2309	Synpcc7942_1275	387	TIGR00341 family protein	2845.14	-0.865132	0.0795761	0.6355
Synpcc7942_2309	Synpcc7942_2218	179	50S ribosomal protein L6	1712.49	-0.609302	0.0749762	0.5985
Synpcc7942_2309	Synpcc7942_0004	493	Amidophosphoribosyltransferase (ATase) (EC 2.4.2.14) (Glutamine phosphoribosylpyrophosphate amidotransferase) (GPATase)	2694.69	0.176586	0.0749709	0.6235
Synpcc7942_2309	Synpcc7942_2226	244	30S ribosomal protein S3	5922.6	-1.40684	0.0740748	0.662
Synpcc7942_2309	Synpcc7942_1635	548	Probable porin major outer membrane protein	1429.33	0.207073	0.0738756	0.6065
Synpcc7942_2309	Synpcc7942_1772	82	30S ribosomal protein S16	2468.41	-1.06666	0.0732076	0.6195
Synpcc7942_2309	Synpcc7942_1858	238	Heme oxygenase (Heme oxygenase (Decyclizing) (EC 1.14.99.3))	1460.48	-0.263465	0.0726343	0.5995
Synpcc7942_2309	Synpcc7942_0645	433	Glutamate-1-semialdehyde 2,1-aminomutase (GSA) (EC 5.4.3.8) (Glutamate-1-semialdehyde aminotransferase) (GSA-AT)	1686.75	0.615253	0.0720478	0.606
Synpcc7942_2309	Synpcc7942_0506	240	Uridylate kinase (UK) (EC 2.7.4.22) (Uridine monophosphate kinase) (UMP kinase) (UMPK)	2509.55	-0.68085	0.0708394	0.618
Synpcc7942_2309	Synpcc7942_2531	221	Elongation factor Ts (EF-Ts)	1069.65	-0.0835814	0.0694102	0.583
Synpcc7942_2309	Synpcc7942_2113	331	Ribose-phosphate pyrophosphokinase (RPPK) (EC 2.7.6.1) (5-phospho-D-ribosyl alpha-1-diphosphate) (Phosphoribosyl diphosphate synthase) (Phosphoribosyl pyrophosphate synthase) (P-Rib-PP synthase) (PRPP synthase) (PRPPase)	2797.54	-0.947657	0.0671085	0.6225
Synpcc7942_2309	Synpcc7942_1781	91	Molybdopterin synthase sulfur carrier subunit	1625.04	-0.693311	0.0670966	0.594
Synpcc7942_2309	Synpcc7942_0635	205	Transcription termination/antitermination protein NusG	2550.7	-1.02236	0.0663061	0.631
Synpcc7942_2309	Synpcc7942_1014	928	Histidine kinase (EC 2.7.13.3)	884.515	0.0324019	0.0652534	0.5745
Synpcc7942_2309	Synpcc7942_2224	64	50S ribosomal protein L29	2262.71	-1.183	0.0651405	0.6225
Synpcc7942_2309	Synpcc7942_0300	345	Cell shape-determining protein MreB	2159.86	-1.01091	0.0640282	0.6295
Synpcc7942_2309	Synpcc7942_0240	163	Allophycocyanin	1769.03	-1.07138	0.0586732	0.605
Synpcc7942_2309	Synpcc7942_0878	808	Ribonuclease, Rne/Rng family	1871.88	-0.917924	0.0571533	0.609
Synpcc7942_2309	Synpcc7942_2352	207	Ribosome hibernation promoting factor (HPF)	1725.96	-1.08583	0.0565718	0.6085
Synpcc7942_2309	Synpcc7942_0505	345	D-fructose 1,6-bisphosphatase class 2/sedoheptulose 1,7-bisphosphatase (FBPase class 2/SBPase) (EC 3.1.3.11) (EC 3.1.3.37) (D-fructose-1,6-bisphosphate 1-phosphohydrolase class 2) (Fructose-1,6-bisphosphatase F-I)	1213.64	-0.837459	0.0537205	0.5815
Synpcc7942_2309	Synpcc7942_0808	709	Sucrose-phosphate synthase (EC 2.4.1.14)	2139.29	-1.32697	0.0526075	0.612
Synpcc7942_2309	Synpcc7942_2220	179	50S ribosomal protein L5	2452.88	-1.43825	0.0500319	0.6295
Synpcc7942_2309	Synpcc7942_1219	127	50S ribosomal protein L21	1460.48	-1.58696	0.0457535	0.59
Synpcc7942_2309	Synpcc7942_0209	199	Nucleoside triphosphate pyrophosphatase (EC 3.6.1.9) (Nucleotide pyrophosphatase) (Nucleotide PPase)	555.393	-0.710735	0.0456544	0.5355
Synpcc7942_2309	Synpcc7942_2378	393	Cell division protein FtsZ	370.262	-0.965078	0.0317379	0.5195
Synpcc7942_2309	Synpcc7942_2559	152	50S ribosomal protein L9	555.393	-1.4567	0.0310214	0.5365
Synpcc7942_0537	Synpcc7942_2397	175	DUF3727 domain-containing protein	662189	2.12696	1.14228	0.807
Synpcc7942_0537	Synpcc7942_1250	159	Photosystem I reaction center subunit III (PSI-F)	22704.7	-0.120837	1.07435	0.722
Synpcc7942_0537	Synpcc7942_0632	175	50S ribosomal protein L10	40235.2	-0.142179	0.824019	0.735
Synpcc7942_0537	Synpcc7942_1002	142	Photosystem I reaction center subunit II	5801.48	-0.128326	0.814232	0.66
Synpcc7942_0537	Synpcc7942_1991	133	Large-conductance mechanosensitive channel	8974.2	6.95695	0.777288	0.684
Synpcc7942_0537	Synpcc7942_0294	277	Photosystem II manganese-stabilizing polypeptide (MSP)	14908.9	-0.243278	0.715735	0.702
Synpcc7942_0537	Synpcc7942_0637	895	Chaperone protein ClpB 2	78164.1	0.724208	0.6868	0.743
Synpcc7942_0537	Synpcc7942_1679	112	Photosystem II reaction center Psb28 protein (Photosystem II 13 kDa protein) (Photosystem II reaction center W protein)	6088.57	-0.19152	0.61635	0.6425
Synpcc7942_0537	Synpcc7942_0327	161	Allophycocyanin alpha chain	76629.7	-0.21404	0.576194	0.7675
Synpcc7942_0537	Synpcc7942_1742	339	Glyceraldehyde-3-phosphate dehydrogenase (EC 1.2.1.-)	3673.83	-0.152932	0.575445	0.6395
Synpcc7942_0537	Synpcc7942_2156	473	Glutamine synthetase (EC 6.3.1.2)	5695.04	-0.152743	0.575277	0.6515
Synpcc7942_0537	Synpcc7942_0535	81	Photosystem I iron-sulfur center (EC 1.97.1.12) (9 kDa polypeptide) (PSI-C) (Photosystem I subunit VII) (PsaC)	34178.4	0.00182828	0.564232	0.723
Synpcc7942_0537	Synpcc7942_0655	352	Photosystem II D2 protein (PSII D2 protein) (EC 1.10.3.9) (Photosystem Q(A) protein)	6104.56	-0.222579	0.553119	0.6575
Synpcc7942_0537	Synpcc7942_0141	314	Protein-export membrane protein SecF	2594.38	0.640937	0.542142	0.606
Synpcc7942_0537	Synpcc7942_2360	344	N-acetylmuramoyl-L-alanine amidase (EC 3.5.1.28)	27996.3	0.552097	0.46597	0.7005
Synpcc7942_0537	Synpcc7942_2223	82	30S ribosomal protein S17	84824.6	2.23201	0.412116	0.746
Synpcc7942_0537	Synpcc7942_0337	316	ATP synthase gamma chain (ATP synthase F1 sector gamma subunit) (F-ATPase gamma subunit)	11494.7	-0.0932554	0.394196	0.6855
Synpcc7942_0537	Synpcc7942_1774	57	30S ribosomal protein S21	89196.8	0.782928	0.390583	0.741
Synpcc7942_0537	Synpcc7942_2209	309	DNA-directed RNA polymerase subunit alpha (RNAP subunit alpha) (EC 2.7.7.6) (RNA polymerase subunit alpha) (Transcriptase subunit alpha)	14262.5	-0.00735573	0.387243	0.703
Synpcc7942_0537	Synpcc7942_0012	107	30S ribosomal protein S6	99641.9	2.23868	0.380444	0.763
Synpcc7942_0537	Synpcc7942_1047	173	C-phycocyanin beta subunit	82537.2	-0.822845	0.377273	0.7705
Synpcc7942_0537	Synpcc7942_1110	208	Response regulator receiver domain protein (CheY-like)	78481.8	-0.531578	0.36737	0.756
Synpcc7942_0537	Synpcc7942_2229	287	50S ribosomal protein L2	54297.7	4.56186	0.364479	0.7345
Synpcc7942_0537	Synpcc7942_0884	409	Elongation factor Tu (EF-Tu)	17440.1	0.00330932	0.355015	0.7075
Synpcc7942_0537	Synpcc7942_1487	202	30S ribosomal protein S4	71014.4	0.585217	0.343393	0.733
Synpcc7942_0537	Synpcc7942_0537	417	3-oxoacyl-[acyl-carrier-protein] synthase 2 (EC 2.3.1.179)	1403.38	17.565	0.341548	0.5925
Synpcc7942_0537	Synpcc7942_1443	357	Fructose-1,6-bisphosphate aldolase (FBP aldolase) (EC 4.1.2.13)	41186.2	6.91135	0.340544	0.7205
Synpcc7942_0537	Synpcc7942_1314	623	ATP-dependent zinc metalloprotease FtsH (EC 3.4.24.-)	5081.95	-0.303877	0.325727	0.651
Synpcc7942_0537	Synpcc7942_0326	161	Allophycocyanin, beta subunit	56265.6	-0.47373	0.325242	0.7415
Synpcc7942_0537	Synpcc7942_2211	125	30S ribosomal protein S13	89705.8	1.08023	0.323158	0.752
Synpcc7942_0537	Synpcc7942_0484	480	CPBP family intramembrane metalloprotease	2003.51	1.20514	0.312535	0.605
Synpcc7942_0537	Synpcc7942_2313	544	Chaperonin GroEL (EC 5.6.1.7) (60 kDa chaperonin) (Chaperonin-60) (Cpn60)	17193	0.120006	0.310805	0.6945
Synpcc7942_0537	Synpcc7942_1216	519	Circadian clock protein kinase KaiC (EC 2.7.11.1)	6453.63	0.048387	0.30866	0.6525
Synpcc7942_0537	Synpcc7942_0694	307	SSU ribosomal protein S1P	74295.7	0.249659	0.302977	0.757
Synpcc7942_0537	Synpcc7942_2228	91	30S ribosomal protein S19	115402	1.69816	0.300286	0.7495
Synpcc7942_0537	Synpcc7942_2219	133	30S ribosomal protein S8	23855.6	-0.452554	0.288403	0.712
Synpcc7942_0537	Synpcc7942_0242	369	K+-dependent Na+/Ca+ exchanger related-protein	18585.5	1.1506	0.281062	0.7045
Synpcc7942_0537	Synpcc7942_0328	705	Phycobiliprotein ApcE	29352.9	-0.408976	0.280823	0.7195
Synpcc7942_0537	Synpcc7942_2119	519	RNA methyltransferase TrmH, group 3	22911.6	0.0963516	0.280588	0.709
Synpcc7942_0537	Synpcc7942_0887	124	30S ribosomal protein S12	24337.3	0.338732	0.276429	0.6985
Synpcc7942_0537	Synpcc7942_2030	250	Phycobilisome rod-core linker polypeptide	23897	-0.623164	0.269769	0.7225
Synpcc7942_0537	Synpcc7942_2216	180	30S ribosomal protein S5	55109.9	-0.0994827	0.264772	0.7385
Synpcc7942_0537	Synpcc7942_2231	210	50S ribosomal protein L4	26248.4	2.5364	0.264163	0.7135
Synpcc7942_0537	Synpcc7942_1423	539	Carboxysome assembly protein CcmM (CcmM58) (M58) (Carbon dioxide concentrating mechanism protein CcmM) (Carboxysome shell associated protein CcmM)	46057.3	1.43	0.263503	0.7345
Synpcc7942_0537	Synpcc7942_1524	1318	DNA-directed RNA polymerase subunit beta' (RNAP subunit beta') (EC 2.7.7.6) (RNA polymerase subunit beta') (Transcriptase subunit beta')	10859.5	-0.0152904	0.26189	0.695
Synpcc7942_0537	Synpcc7942_0886	156	30S ribosomal protein S7	56799.2	0.391589	0.257215	0.745
Synpcc7942_0537	Synpcc7942_1772	82	30S ribosomal protein S16	30375.6	0.526924	0.256809	0.719
Synpcc7942_0537	Synpcc7942_1522	1100	DNA-directed RNA polymerase subunit beta (RNAP subunit beta) (EC 2.7.7.6) (RNA polymerase subunit beta) (Transcriptase subunit beta)	10251.6	0.00107365	0.25338	0.6815
Synpcc7942_0537	Synpcc7942_1969	125	Transcriptional regulator AbrB	20791	0.108791	0.249575	0.7135
Synpcc7942_0537	Synpcc7942_1769	128	YbjN domain-containing protein	17616.1	0.258754	0.248144	0.6955
Synpcc7942_0537	Synpcc7942_2559	152	50S ribosomal protein L9	52307.4	0.369999	0.247774	0.735
Synpcc7942_0537	Synpcc7942_2530	251	30S ribosomal protein S2	53811.6	0.672098	0.247126	0.7455
Synpcc7942_0537	Synpcc7942_0498	837	Mannose-1-phosphate guanyltransferase	18777.3	0.202163	0.242968	0.704
Synpcc7942_0537	Synpcc7942_1220	88	50S ribosomal protein L27	18197.7	2.25007	0.242726	0.696
Synpcc7942_0537	Synpcc7942_0883	105	30S ribosomal protein S10	25349.5	-0.46956	0.239939	0.7155
Synpcc7942_0537	Synpcc7942_0154	205	PAP_fibrillin domain-containing protein	28145.4	1.35649	0.225627	0.713
Synpcc7942_0537	Synpcc7942_0336	505	ATP synthase subunit alpha (EC 7.1.2.2) (ATP synthase F1 sector subunit alpha) (F-ATPase subunit alpha)	4219.39	-0.206735	0.222363	0.6355
Synpcc7942_0537	Synpcc7942_1427	111	Ribulose bisphosphate carboxylase small subunit (RuBisCO small subunit)	8614.12	-0.0982985	0.217671	0.66
Synpcc7942_0537	Synpcc7942_2440	716	Polyribonucleotide nucleotidyltransferase (EC 2.7.7.8) (Polynucleotide phosphorylase) (PNPase)	18807.1	0.569966	0.211701	0.6945
Synpcc7942_0537	Synpcc7942_0634	141	50S ribosomal protein L11	32193	0.578476	0.21102	0.726
Synpcc7942_0537	Synpcc7942_2516	79	ATP synthase F(1) sector subunit delta	4644.03	0.0192594	0.210244	0.6515
Synpcc7942_0537	Synpcc7942_0633	237	50S ribosomal protein L1	26289.6	0.264968	0.204079	0.7175
Synpcc7942_0537	Synpcc7942_2227	117	50S ribosomal protein L22	10848.4	1.62113	0.204009	0.6715
Synpcc7942_0537	Synpcc7942_0536	80	Acyl carrier protein (ACP)	31650.4	4.00103	0.200879	0.713
Synpcc7942_0537	Synpcc7942_0385	457	Geranylgeranyl diphosphate reductase (EC 1.3.1.83) (Geranylgeranyl reductase)	4043.95	-0.211043	0.195088	0.6425
Synpcc7942_0537	Synpcc7942_1048	163	C-phycocyanin alpha subunit	18916.3	-0.870642	0.194861	0.7165
Synpcc7942_0537	Synpcc7942_2220	179	50S ribosomal protein L5	23377.2	-0.0348263	0.194346	0.7055
Synpcc7942_0537	Synpcc7942_1049	273	Phycobilisome rod linker polypeptide	18068.7	-0.582968	0.190907	0.696
Synpcc7942_0537	Synpcc7942_1476	104	Nitrogen regulatory protein P-II	13267.3	1.64279	0.186448	0.7035
Synpcc7942_0537	Synpcc7942_2226	244	30S ribosomal protein S3	35714.7	-0.12519	0.181902	0.7185
Synpcc7942_0537	Synpcc7942_0321	112	Nitrogen regulatory protein P-II (PII signal transducing protein)	6906.1	-0.15423	0.18187	0.669
Synpcc7942_0537	Synpcc7942_2259	182	Ribosome maturation factor RimM	11365.4	2.84528	0.180769	0.6845
Synpcc7942_0537	Synpcc7942_1275	387	TIGR00341 family protein	16547.5	0.57182	0.179011	0.7015
Synpcc7942_0537	Synpcc7942_0297	613	ATP-dependent zinc metalloprotease FtsH (EC 3.4.24.-)	2797.52	-0.109529	0.178087	0.6395
Synpcc7942_0537	Synpcc7942_2255	134	SpoVT-AbrB domain-containing protein	17907.4	-0.751743	0.177383	0.7005
Synpcc7942_0537	Synpcc7942_0862	125	Transposase	13618.5	0.0739118	0.175226	0.691
Synpcc7942_0537	Synpcc7942_1051	81	Phycocyanin linker protein 9K	11658.1	-0.324429	0.175175	0.696
Synpcc7942_0537	Synpcc7942_2224	64	50S ribosomal protein L29	16332.7	0.734335	0.175011	0.699
Synpcc7942_0537	Synpcc7942_1145	108	Glutaredoxin	10673	2.04683	0.170238	0.68
Synpcc7942_0537	Synpcc7942_0189	575	GMP synthase [glutamine-hydrolyzing] (EC 6.3.5.2) (GMP synthetase) (Glutamine amidotransferase)	4293.22	1.21594	0.169559	0.6445
Synpcc7942_0537	Synpcc7942_2158	169	Allophycocyanin, beta subunit (Phycobilisome core component)	3499.2	-0.254889	0.16748	0.634
Synpcc7942_0537	Synpcc7942_1891	186	LabA	12399.6	1.11565	0.166294	0.674
Synpcc7942_0537	Synpcc7942_1426	472	Ribulose bisphosphate carboxylase large chain (RuBisCO large subunit) (EC 4.1.1.39)	6684.48	-0.0956758	0.165307	0.6745
Synpcc7942_0537	Synpcc7942_2210	130	30S ribosomal protein S11	8678.77	-0.469046	0.161919	0.6825
Synpcc7942_0537	Synpcc7942_2503	321	NADPH-protochlorophyllide oxidoreductase (EC 1.3.1.33)	22689.5	-0.115035	0.161012	0.7295
Synpcc7942_0537	Synpcc7942_2541	120	50S ribosomal protein L19	14855.4	1.06482	0.160713	0.705
Synpcc7942_0537	Synpcc7942_0042	78	50S ribosomal protein L28	5234.98	0.664395	0.159838	0.655
Synpcc7942_0537	Synpcc7942_1523	624	DNA-directed RNA polymerase subunit gamma (RNAP subunit gamma) (EC 2.7.7.6) (RNA polymerase subunit gamma) (Transcriptase subunit gamma)	5493.45	-0.210781	0.159502	0.6575
Synpcc7942_0537	Synpcc7942_1059	310	DUF1517 domain-containing protein	4588.66	-0.0806026	0.159093	0.65
Synpcc7942_0537	Synpcc7942_0343	133	Photosystem II lipoprotein Psb27 (Photosystem II 11 kDa protein)	2446.68	-0.253053	0.15785	0.62
Synpcc7942_0537	Synpcc7942_2230	100	50S ribosomal protein L23	9777.46	0.440882	0.150136	0.687
Synpcc7942_0537	Synpcc7942_1223	392	DevC (DevC protein)	11014.6	-0.252096	0.147091	0.68
Synpcc7942_0537	Synpcc7942_2206	151	50S ribosomal protein L13	10589.9	-0.00293241	0.146638	0.6905
Synpcc7942_0537	Synpcc7942_0631	128	50S ribosomal protein L7/L12	30021.8	-0.808334	0.145475	0.7295
Synpcc7942_0537	Synpcc7942_1980	329	A LysR family protein (RbcR) (Transcriptional regulator, LysR family)	4200.26	-0.361047	0.144832	0.6485
Synpcc7942_0537	Synpcc7942_2218	179	50S ribosomal protein L6	6084.35	-0.125692	0.141324	0.658
Synpcc7942_0537	Synpcc7942_0285	113	Carboxysome shell protein CcmK4 (Carbon dioxide-concentrating mechanism protein CcmK4)	941.737	-0.127231	0.140255	0.571
Synpcc7942_0537	Synpcc7942_2468	634	Chaperone protein dnaK2 (HSP70-2) (Heat shock 70 kDa protein 2) (Heat shock protein 70-2)	4043.92	-0.413172	0.139453	0.641
Synpcc7942_0537	Synpcc7942_1178	349	Photosystem II assembly protein Ycf48	3933.18	-0.104357	0.139351	0.6515
Synpcc7942_0537	Synpcc7942_0229	187	DUF3060 domain-containing protein	3628.48	0.206351	0.138882	0.6415
Synpcc7942_0537	Synpcc7942_0444	227	NAGPA domain-containing protein	9731.3	0.624534	0.13693	0.6915
Synpcc7942_0537	Synpcc7942_0446	100	30S ribosomal protein S14	5225.82	-0.264811	0.135511	0.6445
Synpcc7942_0537	Synpcc7942_0355	137	Ribosome-binding factor A	8263.34	0.523226	0.13522	0.682
Synpcc7942_0537	Synpcc7942_2366	92	Nif11 domain-containing protein	5225.72	1.83633	0.134752	0.648
Synpcc7942_0537	Synpcc7942_2217	120	50S ribosomal protein L18	10968.5	0.212666	0.133311	0.6765
Synpcc7942_0537	Synpcc7942_2022	441	Transcription termination/antitermination protein NusA	5059.52	0.776404	0.130989	0.66
Synpcc7942_0537	Synpcc7942_0684	249	3-oxoacyl-[acyl-carrier-protein] reductase (EC 1.1.1.100)	3886.98	-0.439003	0.129646	0.632
Synpcc7942_0537	Synpcc7942_0808	709	Sucrose-phosphate synthase (EC 2.4.1.14)	12778	1.90711	0.128571	0.682
Synpcc7942_0537	Synpcc7942_0942	630	ATP-dependent zinc metalloprotease FtsH (EC 3.4.24.-)	1292.58	-0.220175	0.12602	0.589
Synpcc7942_0537	Synpcc7942_0209	199	Nucleoside triphosphate pyrophosphatase (EC 3.6.1.9) (Nucleotide pyrophosphatase) (Nucleotide PPase)	4219.36	0.850018	0.125836	0.641
Synpcc7942_0537	Synpcc7942_2205	135	30S ribosomal protein S9	6149.19	-0.668378	0.124343	0.667
Synpcc7942_0537	Synpcc7942_1219	127	50S ribosomal protein L21	18754.8	1.28194	0.122732	0.6945
Synpcc7942_0537	Synpcc7942_1773	105	KH domain-containing protein	6139.77	2.05109	0.122113	0.667
Synpcc7942_0537	Synpcc7942_1464	531	Probable porin	5751.98	0.552187	0.118391	0.6595
Synpcc7942_0537	Synpcc7942_2204	77	50S ribosomal protein L31	8595.67	0.781626	0.116529	0.6715
Synpcc7942_0537	Synpcc7942_2299	89	30S ribosomal protein S15	5354.94	-0.542566	0.115924	0.6555
Synpcc7942_0537	Synpcc7942_2498	414	Band 7 protein	9361.99	2.26161	0.115771	0.6745
Synpcc7942_0537	Synpcc7942_1402	419	DZANK-type domain-containing protein	3935.68	1.58362	0.115412	0.652
Synpcc7942_0537	Synpcc7942_0656	461	Photosystem II CP43 reaction center protein (PSII 43 kDa protein) (Protein CP-43)	1347.99	-0.266749	0.115331	0.595
Synpcc7942_0537	Synpcc7942_2221	113	50S ribosomal protein L24	3914.69	1.08868	0.113026	0.644
Synpcc7942_0537	Synpcc7942_2281	318	YceI domain-containing protein	5484.26	0.737505	0.112968	0.662
Synpcc7942_0537	Synpcc7942_1634	179	Adenylate kinase	8946.45	-0.442032	0.110965	0.668
Synpcc7942_0537	Synpcc7942_2050	487	FHA domain containing protein	2797.52	-0.18517	0.110403	0.628
Synpcc7942_0537	Synpcc7942_0260	824	ATPase	6269	0.108067	0.109588	0.6545
Synpcc7942_0537	Synpcc7942_2609	176	DUF1400 domain-containing protein	6352.08	0.146135	0.108513	0.6605
Synpcc7942_0537	Synpcc7942_0997	58	50S ribosomal protein L32	6010.59	1.41728	0.107666	0.66
Synpcc7942_0537	Synpcc7942_1246	504	Prolycopene isomerase (EC 5.2.1.13)	5807.79	-0.0740417	0.105731	0.663
Synpcc7942_0537	Synpcc7942_1850	409	Precorrin-6Y C5,15-methyltransferase (Decarboxylating) (EC 2.1.1.132)	2871.39	0.437611	0.104628	0.6155
Synpcc7942_0537	Synpcc7942_1085	774	1,4-alpha-glucan branching enzyme GlgB (EC 2.4.1.18) (1,4-alpha-D-glucan:1,4-alpha-D-glucan 6-glucosyl-transferase) (Alpha-(1->4)-glucan branching enzyme) (Glycogen branching enzyme) (BE)	5789.62	0.353398	0.103956	0.663
Synpcc7942_0537	Synpcc7942_0787	292	Acid phosphatase (EC 3.1.3.2)	2529.77	0.638835	0.102457	0.611
Synpcc7942_0537	Synpcc7942_1278	66	50S ribosomal protein L35	2520.53	1.96019	0.101024	0.6195
Synpcc7942_0537	Synpcc7942_0506	240	Uridylate kinase (UK) (EC 2.7.4.22) (Uridine monophosphate kinase) (UMP kinase) (UMPK)	6494.69	0.373522	0.100759	0.6635
Synpcc7942_0537	Synpcc7942_2434	172	Acetolactate synthase small subunit (AHAS) (ALS) (EC 2.2.1.6) (Acetohydroxy-acid synthase small subunit)	2760.58	0.260596	0.0994081	0.6355
Synpcc7942_0537	Synpcc7942_2566	365	Peptidylprolyl isomerase (EC 5.2.1.8)	3960.86	0.101927	0.0969005	0.645
Synpcc7942_0537	Synpcc7942_2252	1017	Phosphoenolpyruvate carboxylase (PEPC) (PEPCase) (EC 4.1.1.31)	3471.52	0.391376	0.0968397	0.6305
Synpcc7942_0537	Synpcc7942_2306	195	Heat shock protein DnaJ-like	3785.43	-0.35046	0.0964539	0.6415
Synpcc7942_0537	Synpcc7942_2314	103	Co-chaperonin GroES (10 kDa chaperonin) (Chaperonin-10) (Cpn10)	4247.08	-0.298529	0.0958647	0.6465
Synpcc7942_0537	Synpcc7942_2232	213	50S ribosomal protein L3	4385.54	-0.569496	0.0956451	0.6455
Synpcc7942_0537	Synpcc7942_2070	362	Twitching motility protein	3766.94	-0.0323775	0.0948457	0.632
Synpcc7942_0537	Synpcc7942_0139	612	Acetolactate synthase (EC 2.2.1.6)	2954.47	0.297285	0.0936575	0.6255
Synpcc7942_0537	Synpcc7942_2082	662	Elongation factor EF-G	3379.15	0.540551	0.0922276	0.6405
Synpcc7942_0537	Synpcc7942_2340	453	GTPase Der (GTP-binding protein EngA)	4043.92	0.313076	0.0898501	0.6415
Synpcc7942_0537	Synpcc7942_2524	474	Trigger factor (TF) (EC 5.2.1.8) (PPIase)	2788.29	-0.10598	0.0890089	0.618
Synpcc7942_0537	Synpcc7942_2580	749	Chaperone protein dnaK3 (HSP70-3) (Heat shock 70 kDa protein 3) (Heat shock protein 70-3)	2372.81	1.14944	0.0884087	0.6065
Synpcc7942_0537	Synpcc7942_2248	91	Bacterial nucleoid protein Hbs	2722.76	-0.835463	0.0873444	0.6415
Synpcc7942_0537	Synpcc7942_0098	594	Pyruvate kinase (EC 2.7.1.40)	1431.07	-0.342921	0.0872772	0.5915
Synpcc7942_0537	Synpcc7942_2225	142	50S ribosomal protein L16	3046.85	-0.836874	0.0871357	0.6235
Synpcc7942_0537	Synpcc7942_0635	205	Transcription termination/antitermination protein NusG	6065.44	-0.360916	0.0839324	0.6715
Synpcc7942_0537	Synpcc7942_0240	163	Allophycocyanin	4757.18	-0.576423	0.0839209	0.6445
Synpcc7942_0537	Synpcc7942_1503	259	RNA-binding S4	2769.8	0.029793	0.0838457	0.639
Synpcc7942_0537	Synpcc7942_2222	121	50S ribosomal protein L14	4339.47	0.463532	0.0824189	0.6535
Synpcc7942_0537	Synpcc7942_2491	645	DNA gyrase subunit B (EC 5.6.2.2)	3379.18	0.884614	0.0813044	0.6425
Synpcc7942_0537	Synpcc7942_1116	402	Phosphoglycerate kinase (EC 2.7.2.3)	1957.34	-0.379315	0.0808368	0.6025
Synpcc7942_0537	Synpcc7942_1496	301	Acetylglutamate kinase (EC 2.7.2.8) (N-acetyl-L-glutamate 5-phosphotransferase) (NAG kinase) (NAGK)	1708.06	0.8777	0.0795926	0.6065
Synpcc7942_0537	Synpcc7942_0166	317	Asparaginase	4311.67	0.0333465	0.0792633	0.651
Synpcc7942_0537	Synpcc7942_1379	453	Biotin carboxylase (EC 6.3.4.14) (Acetyl-coenzyme A carboxylase biotin carboxylase subunit A)	3425.37	0.881855	0.0784656	0.635
Synpcc7942_0537	Synpcc7942_1397	442	Chromosome partition protein Smc	1283.35	-0.507482	0.0776286	0.5845
Synpcc7942_0537	Synpcc7942_2499	446	Band 7 protein	3877.77	-0.393639	0.0776281	0.6455
Synpcc7942_0537	Synpcc7942_1475	373	Sodium-dependent bicarbonate transporter	1117.17	0.250004	0.0774986	0.589
Synpcc7942_0537	Synpcc7942_0004	493	Amidophosphoribosyltransferase (ATase) (EC 2.4.2.14) (Glutamine phosphoribosylpyrophosphate amidotransferase) (GPATase)	2825.23	0.255743	0.0767653	0.622
Synpcc7942_0537	Synpcc7942_0422	380	Minor fimbrial subunit	3046.81	-0.895567	0.0755054	0.6405
Synpcc7942_0537	Synpcc7942_1324	919	DEAD/DEAH box helicase-like	1541.89	0.0660167	0.0753802	0.591
Synpcc7942_0537	Synpcc7942_0843	143	DUF3519 domain-containing protein	2954.47	-0.556739	0.0753327	0.63
Synpcc7942_0537	Synpcc7942_0127	222	Global nitrogen regulator	3028.35	-0.420199	0.0750713	0.6295
Synpcc7942_0537	Synpcc7942_1776	85	Type III secretion protein	1588.03	-0.314854	0.0739784	0.607
Synpcc7942_0537	Synpcc7942_2020	1030	Translation initiation factor IF-2	5929.19	-0.332105	0.0735063	0.676
Synpcc7942_0537	Synpcc7942_1591	295	30S ribosomal protein S1	2649.79	0.479839	0.0727229	0.6325
Synpcc7942_0537	Synpcc7942_0682	319	Glycosyltransferase family 9 protein	461.642	-0.23217	0.0725088	0.5305
Synpcc7942_0537	Synpcc7942_0918	649	Long-chain-fatty-acid CoA ligase	1726.54	-0.471831	0.0708653	0.5975
Synpcc7942_0537	Synpcc7942_1719	475	Isocitrate dehydrogenase [NADP] (EC 1.1.1.42)	1255.68	-0.129097	0.0704407	0.5975
Synpcc7942_0537	Synpcc7942_2069	410	Fimbrial assembly protein PilC-like	2031.2	-0.791603	0.0702393	0.614
Synpcc7942_0537	Synpcc7942_1105	361	Iron-sulfur cluster carrier protein	1634.19	-0.239942	0.0701878	0.5955
Synpcc7942_0537	Synpcc7942_0126	258	Enoyl-[acyl-carrier-protein] reductase [NADH] (EC 1.3.1.9)	1560.33	-0.223157	0.0700239	0.6045
Synpcc7942_0537	Synpcc7942_1377	779	Metal dependent phosphohydrolase	655.533	0.251802	0.0697468	0.5565
Synpcc7942_0537	Synpcc7942_2006	228	Cell division protein Cdv3	2539	-0.583057	0.069021	0.6205
Synpcc7942_0537	Synpcc7942_1310	323	HTH-type transcriptional activator CmpR	1624.96	-0.221594	0.068524	0.6065
Synpcc7942_0537	Synpcc7942_2113	331	Ribose-phosphate pyrophosphokinase (RPPK) (EC 2.7.6.1) (5-phospho-D-ribosyl alpha-1-diphosphate) (Phosphoribosyl diphosphate synthase) (Phosphoribosyl pyrophosphate synthase) (P-Rib-PP synthase) (PRPP synthase) (PRPPase)	2760.63	-0.956377	0.0666644	0.626
Synpcc7942_0537	Synpcc7942_0241	455	23S rRNA (Uracil-5-)-methyltransferase RumA (EC 2.1.1.-)	1440.31	-0.44905	0.0661124	0.6
Synpcc7942_0537	Synpcc7942_1862	307	DUF4340 domain-containing protein	1024.84	-0.08025	0.0650442	0.582
Synpcc7942_0537	Synpcc7942_1889	531	Glycoside hydrolase	341.621	-0.261801	0.0647365	0.5005
Synpcc7942_0537	Synpcc7942_1999	95	RNA-binding region RNP-1	2520.55	-1.07733	0.063756	0.627
Synpcc7942_0537	Synpcc7942_2071	666	ATPase	1514.18	-0.668282	0.0636492	0.6035
Synpcc7942_0537	Synpcc7942_2352	207	Ribosome hibernation promoting factor (HPF)	2964.9	-0.875005	0.0631284	0.645
Synpcc7942_0537	Synpcc7942_1546	465	Putative ribonuclease II	1597.28	-0.911714	0.0629684	0.596
Synpcc7942_0537	Synpcc7942_1136	865	Aminopeptidase N (EC 3.4.11.2)	1477.24	-0.641625	0.0619222	0.591
Synpcc7942_0537	Synpcc7942_0439	229	Magnesium protoporphyrin O-methyltransferase (EC 2.1.1.11)	6315.65	-0.599283	0.0606928	0.6805
Synpcc7942_0537	Synpcc7942_2521	442	Nucleotide binding protein, PINc (PhoH)	2382.05	-1.19204	0.0603953	0.606
Synpcc7942_0537	Synpcc7942_2074	376	Chaperone protein DnaJ	1966.58	-0.386184	0.0603261	0.6205
Synpcc7942_0537	Synpcc7942_0065	184	Translation initiation factor IF-3	3287.61	-1.15138	0.0601112	0.63
Synpcc7942_0537	Synpcc7942_0325	67	Phycobilisome 7.8 kDa linker polypeptide, allophycocyanin-associated, core	6394.11	-1.23463	0.0600429	0.6645
Synpcc7942_0537	Synpcc7942_0790	142	RNA-binding region RNP-1	1615.77	-0.931375	0.0589911	0.615
Synpcc7942_0537	Synpcc7942_2371	264	Acyl-[acyl-carrier-protein]--UDP-N-acetylglucosamine O-acyltransferase (EC 2.3.1.129)	1440.3	-0.452947	0.0578231	0.6035
Synpcc7942_0537	Synpcc7942_1138	336	tRNA(Ile)-lysidine synthase (EC 6.3.4.19) (tRNA(Ile)-2-lysyl-cytidine synthase) (tRNA(Ile)-lysidine synthetase)	1200.26	-0.204642	0.0568277	0.5845
Synpcc7942_0537	Synpcc7942_2349	397	Twitching motility protein	1264.89	-0.132582	0.0545175	0.5915
Synpcc7942_0537	Synpcc7942_0289	948	Protein translocase subunit SecA (EC 7.4.2.8)	1846.58	-0.922782	0.0522539	0.61
Synpcc7942_0537	Synpcc7942_0578	402	SqdB (UDP-sulfoquinovose synthase (EC 3.13.1.1))	581.667	-0.399654	0.0514796	0.5485
Synpcc7942_0537	Synpcc7942_1298	576	Diguanylate cyclase (GGDEF domain)	655.527	-0.681519	0.0491984	0.5525
Synpcc7942_0537	Synpcc7942_0625	588	Single-stranded nucleic acid binding R3H	830.959	-0.777839	0.0438656	0.546
Synpcc7942_0537	Synpcc7942_1710	76	DNA-directed RNA polymerase subunit omega (RNAP omega subunit) (EC 2.7.7.6) (RNA polymerase omega subunit) (Transcriptase subunit omega)	323.155	-1.25738	0.0253454	0.508
Synpcc7942_0336	Synpcc7942_0336	505	ATP synthase subunit alpha (EC 7.1.2.2) (ATP synthase F1 sector subunit alpha) (F-ATPase subunit alpha)	9050900	36.2563	22.043	0.787
Synpcc7942_0336	Synpcc7942_2315	484	ATP synthase subunit beta (EC 7.1.2.2) (ATP synthase F1 sector subunit beta) (F-ATPase subunit beta)	2209015	8.20718	14.1188	0.7735
Synpcc7942_0336	Synpcc7942_0334	171	ATP synthase subunit b (ATP synthase F(0) sector subunit b) (ATPase subunit I) (F-type ATPase subunit b) (F-ATPase subunit b)	1144074	8.38246	14.1035	0.7755
Synpcc7942_0336	Synpcc7942_2316	137	ATP synthase epsilon chain (ATP synthase F1 sector epsilon subunit) (F-ATPase epsilon subunit)	512146	7.59096	12.8121	0.785
Synpcc7942_0336	Synpcc7942_0335	180	ATP synthase subunit delta (ATP synthase F(1) sector subunit delta) (F-type ATPase subunit delta) (F-ATPase subunit delta)	1154588	8.32116	11.1105	0.7655
Synpcc7942_0336	Synpcc7942_0333	158	ATP synthase subunit b' (ATP synthase F(0) sector subunit b') (ATPase subunit II) (F-type ATPase subunit b') (F-ATPase subunit b')	649322	7.86038	9.58988	0.7765
Synpcc7942_0336	Synpcc7942_0337	316	ATP synthase gamma chain (ATP synthase F1 sector gamma subunit) (F-ATPase gamma subunit)	987826	8.45966	8.40076	0.7725
Synpcc7942_0336	Synpcc7942_1047	173	C-phycocyanin beta subunit	945432	3.30749	1.27687	0.8245
Synpcc7942_0336	Synpcc7942_0294	277	Photosystem II manganese-stabilizing polypeptide (MSP)	36735.3	-0.199989	1.1235	0.724
Synpcc7942_0336	Synpcc7942_2158	169	Allophycocyanin, beta subunit (Phycobilisome core component)	45691.1	0.566956	1.07134	0.731
Synpcc7942_0336	Synpcc7942_0006	137	DUF948 domain-containing protein	3027.54	3.96711	1.05598	0.6345
Synpcc7942_0336	Synpcc7942_0950	438	Putative multiple sugar transport system substrate-binding protein	2325.09	8.45727	1.05576	0.6315
Synpcc7942_0336	Synpcc7942_1250	159	Photosystem I reaction center subunit III (PSI-F)	17422.3	-0.146894	0.941106	0.7075
Synpcc7942_0336	Synpcc7942_2156	473	Glutamine synthetase (EC 6.3.1.2)	15092.9	-0.0585776	0.936516	0.6925
Synpcc7942_0336	Synpcc7942_1048	163	C-phycocyanin alpha subunit	392344	4.22692	0.887445	0.7995
Synpcc7942_0336	Synpcc7942_1002	142	Photosystem I reaction center subunit II	6011.24	-0.127489	0.828821	0.6605
Synpcc7942_0336	Synpcc7942_1977	665	Proton-translocating NADH-quinone oxidoreductase, chain L (EC 1.6.99.5)	21508.7	-0.0440943	0.825724	0.6955
Synpcc7942_0336	Synpcc7942_2360	344	N-acetylmuramoyl-L-alanine amidase (EC 3.5.1.28)	26836.5	0.509571	0.794381	0.7085
Synpcc7942_0336	Synpcc7942_0656	461	Photosystem II CP43 reaction center protein (PSII 43 kDa protein) (Protein CP-43)	15778.5	-0.241833	0.774984	0.692
Synpcc7942_0336	Synpcc7942_0327	161	Allophycocyanin alpha chain	130894	0.178512	0.753061	0.7865
Synpcc7942_0336	Synpcc7942_0655	352	Photosystem II D2 protein (PSII D2 protein) (EC 1.10.3.9) (Photosystem Q(A) protein)	10117.3	-0.220382	0.712073	0.6715
Synpcc7942_0336	Synpcc7942_2030	250	Phycobilisome rod-core linker polypeptide	146956	0.887343	0.668984	0.763
Synpcc7942_0336	Synpcc7942_1679	112	Photosystem II reaction center Psb28 protein (Photosystem II 13 kDa protein) (Photosystem II reaction center W protein)	6982.76	-0.187563	0.660059	0.651
Synpcc7942_0336	Synpcc7942_0326	161	Allophycocyanin, beta subunit	221941	1.56599	0.645958	0.784
Synpcc7942_0336	Synpcc7942_1314	623	ATP-dependent zinc metalloprotease FtsH (EC 3.4.24.-)	19443.6	-0.161225	0.637129	0.705
Synpcc7942_0336	Synpcc7942_0098	594	Pyruvate kinase (EC 2.7.1.40)	72463.2	8.37262	0.621054	0.7295
Synpcc7942_0336	Synpcc7942_1495	175	Tetratricopeptide repeat protein	4229.17	7.03127	0.594484	0.647
Synpcc7942_0336	Synpcc7942_0632	175	50S ribosomal protein L10	20457.2	-0.270936	0.587565	0.7205
Synpcc7942_0336	Synpcc7942_0385	457	Geranylgeranyl diphosphate reductase (EC 1.3.1.83) (Geranylgeranyl reductase)	7420.79	-0.160313	0.506912	0.6705
Synpcc7942_0336	Synpcc7942_0343	133	Photosystem II lipoprotein Psb27 (Photosystem II 11 kDa protein)	6230.31	-0.241198	0.502593	0.6585
Synpcc7942_0336	Synpcc7942_1742	339	Glyceraldehyde-3-phosphate dehydrogenase (EC 1.2.1.-)	2588.46	-0.158135	0.48302	0.621
Synpcc7942_0336	Synpcc7942_1497	186	DUF2854 domain-containing protein	2207.39	-0.206767	0.474419	0.604
Synpcc7942_0336	Synpcc7942_1252	425	DNA repair protein RAD32-like	12693.8	0.27922	0.455322	0.687
Synpcc7942_0336	Synpcc7942_1050	289	Phycobilisome rod linker polypeptide	66400.6	1.46942	0.454787	0.739
Synpcc7942_0336	Synpcc7942_2504	134	Lipoprotein	15774.6	3.70915	0.435185	0.6955
Synpcc7942_0336	Synpcc7942_0585	406	PDZ/DHR/GLGF	4611.1	-0.153803	0.434028	0.6485
Synpcc7942_0336	Synpcc7942_2574	251	ATPase	18071.2	4.81051	0.433882	0.69
Synpcc7942_0336	Synpcc7942_1542	342	Iron stress-induced chlorophyll-binding protein (CP43')	4501.55	0.0182035	0.423686	0.6345
Synpcc7942_0336	Synpcc7942_1110	208	Response regulator receiver domain protein (CheY-like)	99331.3	-0.348788	0.413297	0.768
Synpcc7942_0336	Synpcc7942_0328	705	Phycobiliprotein ApcE	62646.9	0.233907	0.410258	0.7425
Synpcc7942_0336	Synpcc7942_1969	125	Transcriptional regulator AbrB	53931.7	1.77328	0.401961	0.7355
Synpcc7942_0336	Synpcc7942_0181	457	ATPase	14785.8	-0.147537	0.390623	0.705
Synpcc7942_0336	Synpcc7942_0978	403	Ferredoxin--NADP reductase (FNR) (EC 1.18.1.2)	22627.8	7.55005	0.383179	0.705
Synpcc7942_0336	Synpcc7942_1021	447	O-succinylbenzoic acid-CoA ligase	15225.2	2.57259	0.382543	0.703
Synpcc7942_0336	Synpcc7942_0535	81	Photosystem I iron-sulfur center (EC 1.97.1.12) (9 kDa polypeptide) (PSI-C) (Photosystem I subunit VII) (PsaC)	15028.5	-0.292815	0.374144	0.7035
Synpcc7942_0336	Synpcc7942_0856	120	Response regulator receiver domain protein (CheY-like)	2334.99	5.95773	0.373037	0.622
Synpcc7942_0336	Synpcc7942_0244	844	Alpha-1,4 glucan phosphorylase (EC 2.4.1.1)	15009.6	7.73236	0.344119	0.6975
Synpcc7942_0336	Synpcc7942_2152	419	HlyD family efflux transporter periplasmic adaptor subunit	31977.9	6.4164	0.343786	0.7205
Synpcc7942_0336	Synpcc7942_1446	139	Peptidylprolyl isomerase	5917.01	-0.133042	0.339628	0.6675
Synpcc7942_0336	Synpcc7942_1049	273	Phycobilisome rod linker polypeptide	55301.1	0.536278	0.333984	0.736
Synpcc7942_0336	Synpcc7942_2255	134	SpoVT-AbrB domain-containing protein	62243.2	0.449017	0.330707	0.7285
Synpcc7942_0336	Synpcc7942_2468	634	Chaperone protein dnaK2 (HSP70-2) (Heat shock 70 kDa protein 2) (Heat shock protein 70-2)	11903.4	-0.182389	0.328051	0.6875
Synpcc7942_0336	Synpcc7942_1965	549	Exopolyphosphatase	5215.05	0.151708	0.326808	0.651
Synpcc7942_0336	Synpcc7942_0884	409	Elongation factor Tu (EF-Tu)	14654.5	-0.0922479	0.32543	0.7005
Synpcc7942_0336	Synpcc7942_0806	243	Ribosomal RNA small subunit methyltransferase E (EC 2.1.1.193)	4864.77	6.86058	0.32403	0.6525
Synpcc7942_0336	Synpcc7942_0613	162	Phosphohistidine phosphatase, SixA	9008.06	2.02411	0.320624	0.673
Synpcc7942_0336	Synpcc7942_2209	309	DNA-directed RNA polymerase subunit alpha (RNAP subunit alpha) (EC 2.7.7.6) (RNA polymerase subunit alpha) (Transcriptase subunit alpha)	8778.57	-0.19418	0.303807	0.689
Synpcc7942_0336	Synpcc7942_2226	244	30S ribosomal protein S3	92183.4	2.30409	0.29224	0.739
Synpcc7942_0336	Synpcc7942_0158	391	Rhodanese-like	2418.51	0.0239005	0.288866	0.639
Synpcc7942_0336	Synpcc7942_0614	559	DUF3352 domain-containing protein	9151.88	2.18958	0.287129	0.678
Synpcc7942_0336	Synpcc7942_2228	91	30S ribosomal protein S19	104620	1.37045	0.285914	0.752
Synpcc7942_0336	Synpcc7942_2538	228	Putative ATP-dependent Clp protease proteolytic subunit-like (Endopeptidase Clp-like)	3074.56	-0.0886408	0.280567	0.626
Synpcc7942_0336	Synpcc7942_1975	117	LapA_dom domain-containing protein	6275.19	0.801826	0.269382	0.664
Synpcc7942_0336	Synpcc7942_1774	57	30S ribosomal protein S21	38924.7	-0.347606	0.258019	0.726
Synpcc7942_0336	Synpcc7942_2313	544	Chaperonin GroEL (EC 5.6.1.7) (60 kDa chaperonin) (Chaperonin-60) (Cpn60)	11469.9	-0.144546	0.253858	0.6875
Synpcc7942_0336	Synpcc7942_1524	1318	DNA-directed RNA polymerase subunit beta' (RNAP subunit beta') (EC 2.7.7.6) (RNA polymerase subunit beta') (Transcriptase subunit beta')	9925.47	-0.0700797	0.250375	0.699
Synpcc7942_0336	Synpcc7942_0154	205	PAP_fibrillin domain-containing protein	34446.8	1.96342	0.24961	0.713
Synpcc7942_0336	Synpcc7942_0321	112	Nitrogen regulatory protein P-II (PII signal transducing protein)	6861.38	-0.156914	0.248052	0.6695
Synpcc7942_0336	Synpcc7942_1237	659	Nitrate import ATP-binding protein NrtC (EC 7.3.2.4)	1889.75	-0.0890949	0.245882	0.608
Synpcc7942_0336	Synpcc7942_0498	837	Mannose-1-phosphate guanyltransferase	18276	0.172687	0.239704	0.7
Synpcc7942_0336	Synpcc7942_0697	508	Photosystem II CP47 reaction center protein (PSII 47 kDa protein) (Protein CP-47)	4076.32	-0.194093	0.235714	0.6425
Synpcc7942_0336	Synpcc7942_2397	175	DUF3727 domain-containing protein	28061.6	-1.01443	0.235145	0.697
Synpcc7942_0336	Synpcc7942_1523	624	DNA-directed RNA polymerase subunit gamma (RNAP subunit gamma) (EC 2.7.7.6) (RNA polymerase subunit gamma) (Transcriptase subunit gamma)	6478.1	-0.147084	0.233058	0.661
Synpcc7942_0336	Synpcc7942_2297	397	Transaldolase (EC 2.2.1.2)	13919.5	3.73849	0.232572	0.7075
Synpcc7942_0336	Synpcc7942_1956	305	Acetyl-coenzyme A carboxylase carboxyl transferase subunit beta (ACCase subunit beta) (Acetyl-CoA carboxylase carboxyltransferase subunit beta) (EC 2.1.3.15)	11481.3	0.762951	0.23236	0.66
Synpcc7942_0336	Synpcc7942_2046	129	Glycine cleavage system H protein	9651.7	0.546985	0.229821	0.6815
Synpcc7942_0336	Synpcc7942_0209	199	Nucleoside triphosphate pyrophosphatase (EC 3.6.1.9) (Nucleotide pyrophosphatase) (Nucleotide PPase)	9333.42	3.02847	0.226692	0.6745
Synpcc7942_0336	Synpcc7942_0682	319	Glycosyltransferase family 9 protein	4410.75	-0.198337	0.224127	0.6445
Synpcc7942_0336	Synpcc7942_1223	392	DevC (DevC protein)	25517.4	1.39627	0.223883	0.707
Synpcc7942_0336	Synpcc7942_1397	442	Chromosome partition protein Smc	5614.61	-0.358997	0.219993	0.655
Synpcc7942_0336	Synpcc7942_1847	299	4-hydroxy-tetrahydrodipicolinate synthase (HTPA synthase) (EC 4.3.3.7)	5928.56	5.26578	0.21994	0.65
Synpcc7942_0336	Synpcc7942_2449	211	1-Cys peroxiredoxin (EC 1.11.1.15)	8001.68	1.14698	0.21967	0.6765
Synpcc7942_0336	Synpcc7942_1487	202	30S ribosomal protein S4	28684.9	-0.503434	0.218246	0.7065
Synpcc7942_0336	Synpcc7942_0220	252	Probable cell division inhibitor MinD	8427.47	4.01126	0.217359	0.6845
Synpcc7942_0336	Synpcc7942_1800	170	Periplasmic heavy metal sensor	8290.73	0.598081	0.211895	0.679
Synpcc7942_0336	Synpcc7942_1522	1100	DNA-directed RNA polymerase subunit beta (RNAP subunit beta) (EC 2.7.7.6) (RNA polymerase subunit beta) (Transcriptase subunit beta)	7036.94	-0.202146	0.209927	0.671
Synpcc7942_0336	Synpcc7942_2223	82	30S ribosomal protein S17	21124.2	-0.314184	0.20566	0.713
Synpcc7942_0336	Synpcc7942_2248	91	Bacterial nucleoid protein Hbs	14052.3	-0.336095	0.198429	0.7025
Synpcc7942_0336	Synpcc7942_2086	66	Cytochrome B6	3455.39	0.0728936	0.197395	0.6495
Synpcc7942_0336	Synpcc7942_1051	81	Phycocyanin linker protein 9K	14356	-0.16899	0.19719	0.706
Synpcc7942_0336	Synpcc7942_1898	468	3-isopropylmalate dehydratase large subunit (EC 4.2.1.33) (Alpha-IPM isomerase) (IPMI) (Isopropylmalate isomerase)	8639.84	2.13731	0.192049	0.6755
Synpcc7942_0336	Synpcc7942_2503	321	NADPH-protochlorophyllide oxidoreductase (EC 1.3.1.33)	32055	0.462705	0.191378	0.7325
Synpcc7942_0336	Synpcc7942_1068	431	Dihydrolipoamide acetyltransferase component of pyruvate dehydrogenase complex (EC 2.3.1.-)	2257.3	0.0739896	0.190875	0.619
Synpcc7942_0336	Synpcc7942_0685	555	Chaperonin GroEL (EC 5.6.1.7) (60 kDa chaperonin) (Chaperonin-60) (Cpn60)	6681.38	0.660283	0.184824	0.6605
Synpcc7942_0336	Synpcc7942_2216	180	30S ribosomal protein S5	26120.7	-0.793084	0.182284	0.719
Synpcc7942_0336	Synpcc7942_2219	133	30S ribosomal protein S8	9454.18	-0.696433	0.181558	0.672
Synpcc7942_0336	Synpcc7942_2211	125	30S ribosomal protein S13	27820.3	-0.687606	0.179964	0.7115
Synpcc7942_0336	Synpcc7942_0694	307	SSU ribosomal protein S1P	25812.7	-0.852222	0.178585	0.719
Synpcc7942_0336	Synpcc7942_1274	175	TPR repeat	2028.24	0.327836	0.177831	0.6175
Synpcc7942_0336	Synpcc7942_0947	355	ATPase	5718.68	3.69082	0.175786	0.6585
Synpcc7942_0336	Synpcc7942_2306	195	Heat shock protein DnaJ-like	13002.8	1.60451	0.175224	0.6945
Synpcc7942_0336	Synpcc7942_1464	531	Probable porin	13179.2	2.7672	0.174911	0.693
Synpcc7942_0336	Synpcc7942_0760	196	Mrr_cat domain-containing protein	8899.35	4.6551	0.174427	0.673
Synpcc7942_0336	Synpcc7942_2225	142	50S ribosomal protein L16	12051	-0.120932	0.173293	0.6805
Synpcc7942_0336	Synpcc7942_0012	107	30S ribosomal protein S6	20238.7	-0.602781	0.171459	0.705
Synpcc7942_0336	Synpcc7942_1136	865	Aminopeptidase N (EC 3.4.11.2)	11153.3	2.02995	0.171393	0.6895
Synpcc7942_0336	Synpcc7942_1476	104	Nitrogen regulatory protein P-II	10795.6	1.14305	0.170219	0.699
Synpcc7942_0336	Synpcc7942_1776	85	Type III secretion protein	6188.97	1.81326	0.169516	0.6735
Synpcc7942_0336	Synpcc7942_0883	105	30S ribosomal protein S10	12618.9	-0.766727	0.169288	0.685
Synpcc7942_0336	Synpcc7942_1433	352	N-acetyl-gamma-glutamyl-phosphate reductase (AGPR) (EC 1.2.1.38) (N-acetyl-glutamate semialdehyde dehydrogenase) (NAGSA dehydrogenase)	5274.77	-0.077138	0.168272	0.661
Synpcc7942_0336	Synpcc7942_0464	113	Nucleoid-associated protein Synpcc7942_0464	3720.09	1.06864	0.167107	0.653
Synpcc7942_0336	Synpcc7942_0538	668	Transketolase (EC 2.2.1.1)	3489.67	0.141063	0.165445	0.642
Synpcc7942_0336	Synpcc7942_2010	167	Cytochrome c-550 (Cytochrome c550) (Low-potential cytochrome c)	5164.36	-0.0918048	0.164893	0.6495
Synpcc7942_0336	Synpcc7942_2050	487	FHA domain containing protein	6183.69	0.501198	0.164141	0.6655
Synpcc7942_0336	Synpcc7942_0918	649	Long-chain-fatty-acid CoA ligase	8951.22	1.47278	0.161356	0.673
Synpcc7942_0336	Synpcc7942_1079	817	ATP-dependent DNA helicase RecG (EC 3.6.4.12)	4397.74	-0.38773	0.155737	0.6445
Synpcc7942_0336	Synpcc7942_2117	479	Glutamyl-tRNA(Gln) amidotransferase subunit A (Glu-ADT subunit A) (EC 6.3.5.7)	1906.99	-0.0571114	0.154043	0.6215
Synpcc7942_0336	Synpcc7942_0959	343	GTPase Obg (EC 3.6.5.-) (GTP-binding protein Obg)	7341.3	1.79874	0.153758	0.6625
Synpcc7942_0336	Synpcc7942_0931	268	Acyl-[acyl-carrier-protein]--UDP-N-acetylglucosamine O-acyltransferase (EC 2.3.1.129)	3749.79	-0.189565	0.153299	0.6285
Synpcc7942_0336	Synpcc7942_0886	156	30S ribosomal protein S7	19607.5	-0.835169	0.151125	0.712
Synpcc7942_0336	Synpcc7942_1781	91	Molybdopterin synthase sulfur carrier subunit	7486.39	0.352639	0.149873	0.6615
Synpcc7942_0336	Synpcc7942_1719	475	Isocitrate dehydrogenase [NADP] (EC 1.1.1.42)	5513.4	2.33618	0.147603	0.6595
Synpcc7942_0336	Synpcc7942_0887	124	30S ribosomal protein S12	6876.22	-0.518797	0.146934	0.6615
Synpcc7942_0336	Synpcc7942_0862	125	Transposase	10764.8	-0.220073	0.146259	0.6985
Synpcc7942_0336	Synpcc7942_2035	345	Rieske domain-containing protein	7096.07	0.605943	0.145517	0.6715
Synpcc7942_0336	Synpcc7942_2036	334	Rieske domain-containing protein	8951.55	0.0998241	0.145211	0.663
Synpcc7942_0336	Synpcc7942_1088	125	Plastocyanin	7940.43	1.52194	0.144642	0.6665
Synpcc7942_0336	Synpcc7942_1546	465	Putative ribonuclease II	8393.42	-0.296831	0.144345	0.661
Synpcc7942_0336	Synpcc7942_1362	161	DUF4157 domain-containing protein	5098.25	0.0539666	0.144338	0.6525
Synpcc7942_0336	Synpcc7942_2119	519	RNA methyltransferase TrmH, group 3	6057.15	-0.617062	0.14427	0.6695
Synpcc7942_0336	Synpcc7942_1294	522	Serine/threonine-protein kinase B (EC 2.7.11.1)	2369.38	-0.451073	0.143113	0.618
Synpcc7942_0336	Synpcc7942_0679	107	RNA-binding region RNP-1	1197.16	-0.00801183	0.142866	0.5845
Synpcc7942_0336	Synpcc7942_2530	251	30S ribosomal protein S2	17875.2	-0.77934	0.142431	0.699
Synpcc7942_0336	Synpcc7942_2526	449	ATP-dependent Clp protease ATP-binding subunit ClpX	4912.1	3.7499	0.142275	0.6485
Synpcc7942_0336	Synpcc7942_0633	237	50S ribosomal protein L1	12491.5	-0.541024	0.140674	0.679
Synpcc7942_0336	Synpcc7942_0086	694	Isoamylase, glycosyl hydrolase family 13 (EC 3.2.1.68)	2008.46	1.92373	0.137376	0.626
Synpcc7942_0336	Synpcc7942_1443	357	Fructose-1,6-bisphosphate aldolase (FBP aldolase) (EC 4.1.2.13)	6638.82	0.280902	0.136724	0.661
Synpcc7942_0336	Synpcc7942_0710	231	DUF3318 domain-containing protein	5850.71	0.527405	0.136536	0.6705
Synpcc7942_0336	Synpcc7942_2072	207	Protein GrpE (HSP-70 cofactor)	2048.05	-0.172497	0.136175	0.6175
Synpcc7942_0336	Synpcc7942_0418	116	DUF1257 domain-containing protein	3241.21	1.41998	0.135427	0.637
Synpcc7942_0336	Synpcc7942_1746	320	RNA polymerase sigma factor SigA2	5275.88	2.3838	0.133819	0.651
Synpcc7942_0336	Synpcc7942_0444	227	NAGPA domain-containing protein	9288.45	0.531773	0.133778	0.688
Synpcc7942_0336	Synpcc7942_1426	472	Ribulose bisphosphate carboxylase large chain (RuBisCO large subunit) (EC 4.1.1.39)	4345.9	-0.289426	0.13329	0.658
Synpcc7942_0336	Synpcc7942_0642	181	Bacterioferritin comigratory protein	3567.56	1.64019	0.132868	0.6325
Synpcc7942_0336	Synpcc7942_1916	270	Signal peptide peptidase A. Serine peptidase. MEROPS family S49	5850.73	0.325755	0.131898	0.6545
Synpcc7942_0336	Synpcc7942_0940	116	Transcriptional regulator, XRE family	6777.34	0.221879	0.130632	0.6665
Synpcc7942_0336	Synpcc7942_1552	330	Ketol-acid reductoisomerase (NADP(+)) (KARI) (EC 1.1.1.86) (Acetohydroxy-acid isomeroreductase) (AHIR) (Alpha-keto-beta-hydroxylacyl reductoisomerase) (Ketol-acid reductoisomerase type 1) (Ketol-acid reductoisomerase type I)	2802.08	-0.238901	0.129177	0.6385
Synpcc7942_0336	Synpcc7942_2210	130	30S ribosomal protein S11	5500.48	-0.623271	0.128905	0.6525
Synpcc7942_0336	Synpcc7942_1416	883	DNA topoisomerase 1 (EC 5.6.2.1) (DNA topoisomerase I) (Omega-protein) (Relaxing enzyme) (Swivelase) (Untwisting enzyme)	5292.74	1.20552	0.128785	0.6555
Synpcc7942_0336	Synpcc7942_0505	345	D-fructose 1,6-bisphosphatase class 2/sedoheptulose 1,7-bisphosphatase (FBPase class 2/SBPase) (EC 3.1.3.11) (EC 3.1.3.37) (D-fructose-1,6-bisphosphate 1-phosphohydrolase class 2) (Fructose-1,6-bisphosphatase F-I)	7381.73	0.805188	0.127738	0.668
Synpcc7942_0336	Synpcc7942_0703	402	DNA processing protein DprA, putative	1523.67	2.16288	0.127129	0.5875
Synpcc7942_0336	Synpcc7942_2314	103	Co-chaperonin GroES (10 kDa chaperonin) (Chaperonin-10) (Cpn10)	8684.1	0.655482	0.126078	0.6785
Synpcc7942_0336	Synpcc7942_0700	306	Universal stress protein	7785.17	-0.202598	0.125382	0.6695
Synpcc7942_0336	Synpcc7942_1275	387	TIGR00341 family protein	8051.52	-0.319146	0.124868	0.6825
Synpcc7942_0336	Synpcc7942_0240	163	Allophycocyanin	10465.5	0.369089	0.124473	0.6715
Synpcc7942_0336	Synpcc7942_1293	810	Phenylalanine--tRNA ligase beta subunit (EC 6.1.1.20) (Phenylalanyl-tRNA synthetase beta subunit) (PheRS)	4099.38	0.974968	0.124397	0.6405
Synpcc7942_0336	Synpcc7942_2206	151	50S ribosomal protein L13	7430.37	-0.392193	0.12283	0.665
Synpcc7942_0336	Synpcc7942_1849	398	RNA polymerase sigma factor	3178.31	0.999079	0.122039	0.6215
Synpcc7942_0336	Synpcc7942_1634	179	Adenylate kinase	20090.7	1.38035	0.121975	0.698
Synpcc7942_0336	Synpcc7942_1882	136	Photosystem II 12 kDa extrinsic protein (PS II complex 12 kDa extrinsic protein) (PSII-U)	6190.48	0.0455059	0.121527	0.662
Synpcc7942_0336	Synpcc7942_1451	153	DUF3426 domain-containing protein	3074.56	1.26621	0.120711	0.6335
Synpcc7942_0336	Synpcc7942_0536	80	Acyl carrier protein (ACP)	10895.5	0.437021	0.117861	0.682
Synpcc7942_0336	Synpcc7942_2483	494	PilX_N domain-containing protein	3512.34	0.164925	0.117239	0.6365
Synpcc7942_0336	Synpcc7942_2080	796	Probable phosphoketolase (EC 4.1.2.-)	2295.41	3.09562	0.117088	0.617
Synpcc7942_0336	Synpcc7942_1980	329	A LysR family protein (RbcR) (Transcriptional regulator, LysR family)	2738.94	-0.490655	0.116955	0.6325
Synpcc7942_0336	Synpcc7942_2175	357	Iron deficiency-induced protein A	1899.65	-0.221603	0.116743	0.6045
Synpcc7942_0336	Synpcc7942_1044	240	Thymidylate synthase complementing protein ThyX	4112.36	2.13976	0.11662	0.644
Synpcc7942_0336	Synpcc7942_1830	107	Thioredoxin 1 (Trx-1) (Thioredoxin-M)	2404.26	-0.038363	0.116029	0.6275
Synpcc7942_0336	Synpcc7942_0300	345	Cell shape-determining protein MreB	9507.75	0.249352	0.11572	0.6885
Synpcc7942_0336	Synpcc7942_1999	95	RNA-binding region RNP-1	13007.4	1.37814	0.114999	0.693
Synpcc7942_0336	Synpcc7942_1771	485	Signal recognition particle protein (Fifty-four homolog)	4034.54	-0.477999	0.112372	0.646
Synpcc7942_0336	Synpcc7942_2440	716	Polyribonucleotide nucleotidyltransferase (EC 2.7.7.8) (Polynucleotide phosphorylase) (PNPase)	5685.52	-0.585866	0.112347	0.664
Synpcc7942_0336	Synpcc7942_2559	152	50S ribosomal protein L9	10752.9	-1.09675	0.112341	0.6765
Synpcc7942_0336	Synpcc7942_1423	539	Carboxysome assembly protein CcmM (CcmM58) (M58) (Carbon dioxide concentrating mechanism protein CcmM) (Carboxysome shell associated protein CcmM)	8322.33	-0.808836	0.11201	0.694
Synpcc7942_0336	Synpcc7942_2606	604	Threonine--tRNA ligase (EC 6.1.1.3) (Threonyl-tRNA synthetase) (ThrRS)	2542.74	-0.112165	0.111735	0.6315
Synpcc7942_0336	Synpcc7942_0701	153	4HBT domain-containing protein	3047.35	0.270843	0.111429	0.6365
Synpcc7942_0336	Synpcc7942_0325	67	Phycobilisome 7.8 kDa linker polypeptide, allophycocyanin-associated, core	21762.6	0.980607	0.110771	0.706
Synpcc7942_0336	Synpcc7942_2093	430	CO2 hydration protein	771.73	-0.208771	0.110194	0.5445
Synpcc7942_0336	Synpcc7942_2168	794	ATP-dependent DNA helicase (EC 3.6.4.12)	2759.29	0.375334	0.110098	0.628
Synpcc7942_0336	Synpcc7942_2447	73	VbhA domain-containing protein	2503.73	1.23932	0.109467	0.626
Synpcc7942_0336	Synpcc7942_2499	446	Band 7 protein	12611.3	2.47279	0.109116	0.69
Synpcc7942_0336	Synpcc7942_0130	195	DUF148 domain-containing protein	1764.31	0.346688	0.108716	0.6175
Synpcc7942_0336	Synpcc7942_0634	141	50S ribosomal protein L11	8266.89	-0.874618	0.106933	0.676
Synpcc7942_0336	Synpcc7942_2346	261	HAD-superfamily subfamily IA	2522.94	0.710266	0.104861	0.613
Synpcc7942_0336	Synpcc7942_2340	453	GTPase Der (GTP-binding protein EngA)	6979.8	1.54406	0.104281	0.6675
Synpcc7942_0336	Synpcc7942_0128	432	DUF3084 domain-containing protein	1284.32	1.69118	0.10394	0.5965
Synpcc7942_0336	Synpcc7942_1520	98	30S ribosomal protein S20	2275.59	-0.253274	0.103595	0.626
Synpcc7942_0336	Synpcc7942_1429	136	ORF 3	3262.24	0.410795	0.10299	0.6315
Synpcc7942_0336	Synpcc7942_2190	140	Peptide methionine sulfoxide reductase MsrB (EC 1.8.4.12) (Peptide-methionine (R)-S-oxide reductase)	3308.06	0.335184	0.102491	0.623
Synpcc7942_0336	Synpcc7942_1145	108	Glutaredoxin	3865.86	0.00603812	0.102456	0.641
Synpcc7942_0336	Synpcc7942_2541	120	50S ribosomal protein L19	5967.48	-0.474498	0.10186	0.6735
Synpcc7942_0336	Synpcc7942_1934	449	D-alanyl-D-alanine carboxypeptidase/D-alanyl-D-alanine-endopeptidase	2641.68	0.0415854	0.10139	0.6275
Synpcc7942_0336	Synpcc7942_2491	645	DNA gyrase subunit B (EC 5.6.2.2)	5241.03	2.18131	0.101255	0.65
Synpcc7942_0336	Synpcc7942_1391	512	Mg chelatase-related protein	1820.49	0.853369	0.10096	0.6205
Synpcc7942_0336	Synpcc7942_0446	100	30S ribosomal protein S14	2854.03	-0.510733	0.100144	0.6325
Synpcc7942_0336	Synpcc7942_1305	536	ATPase	3658.35	0.670512	0.0997514	0.649
Synpcc7942_0336	Synpcc7942_1246	504	Prolycopene isomerase (EC 5.2.1.13)	6857.67	0.171773	0.0996628	0.668
Synpcc7942_0336	Synpcc7942_1116	402	Phosphoglycerate kinase (EC 2.7.2.3)	2264.47	-0.303784	0.0993312	0.61
Synpcc7942_0336	Synpcc7942_2171	176	DNA protection during starvation protein (EC 1.16.-.-) (Nutrient stress-induced DNA-binding protein)	1991.81	0.278355	0.0993287	0.6175
Synpcc7942_0336	Synpcc7942_2230	100	50S ribosomal protein L23	4254.38	-0.475636	0.0990352	0.65
Synpcc7942_0336	Synpcc7942_2113	331	Ribose-phosphate pyrophosphokinase (RPPK) (EC 2.7.6.1) (5-phospho-D-ribosyl alpha-1-diphosphate) (Phosphoribosyl diphosphate synthase) (Phosphoribosyl pyrophosphate synthase) (P-Rib-PP synthase) (PRPP synthase) (PRPPase)	6019.41	-0.186463	0.0984389	0.655
Synpcc7942_0336	Synpcc7942_1656	720	Catalase-peroxidase (CP) (EC 1.11.1.21) (Peroxidase/catalase)	2607.55	0.774301	0.0976443	0.6225
Synpcc7942_0336	Synpcc7942_0582	334	AB hydrolase-1 domain-containing protein	3595.68	0.377763	0.096924	0.6385
Synpcc7942_0336	Synpcc7942_0443	413	S-layer protein	1503.89	-0.0987108	0.0968855	0.6055
Synpcc7942_0336	Synpcc7942_1911	745	Cold shock protein	4332.93	0.368363	0.0947326	0.651
Synpcc7942_0336	Synpcc7942_0695	168	Transcriptional repressor NrdR	3987.26	1.65237	0.094494	0.647
Synpcc7942_0336	Synpcc7942_2536	177	Heat shock protein DnaJ-like	3697.24	-0.0423765	0.0942582	0.6475
Synpcc7942_0336	Synpcc7942_2229	287	50S ribosomal protein L2	3782.74	-0.691812	0.0940847	0.6475
Synpcc7942_0336	Synpcc7942_2232	213	50S ribosomal protein L3	5126.05	-0.447975	0.0933781	0.6625
Synpcc7942_0336	Synpcc7942_1475	373	Sodium-dependent bicarbonate transporter	1621.6	0.695277	0.0933698	0.608
Synpcc7942_0336	Synpcc7942_2217	120	50S ribosomal protein L18	8492.94	-0.200559	0.0933608	0.68
Synpcc7942_0336	Synpcc7942_0649	399	RNA polymerase sigma factor SigA1	3987.25	0.733234	0.0927623	0.6405
Synpcc7942_0336	Synpcc7942_2180	145	Bacterioferritin comigratory protein	2383.01	-0.394864	0.0926883	0.6295
Synpcc7942_0336	Synpcc7942_2220	179	50S ribosomal protein L5	8377.89	-1.04085	0.0924646	0.6755
Synpcc7942_0336	Synpcc7942_2202	165	HNH nuclease	989.391	0.576582	0.0912224	0.576
Synpcc7942_0336	Synpcc7942_2020	1030	Translation initiation factor IF-2	8922.04	0.367091	0.0901694	0.685
Synpcc7942_0336	Synpcc7942_0631	128	50S ribosomal protein L7/L12	11524.9	-1.48396	0.0901341	0.682
Synpcc7942_0336	Synpcc7942_0684	249	3-oxoacyl-[acyl-carrier-protein] reductase (EC 1.1.1.100)	1868.08	-0.53819	0.0898772	0.598
Synpcc7942_0336	Synpcc7942_1680	344	Sulfate/thiosulfate import ATP-binding protein CysA (EC 7.3.2.3) (Sulfate-transporting ATPase)	1860.07	0.398839	0.0895258	0.6145
Synpcc7942_0336	Synpcc7942_2069	410	Fimbrial assembly protein PilC-like	3464.29	-0.568965	0.0893852	0.639
Synpcc7942_0336	Synpcc7942_2074	376	Chaperone protein DnaJ	4216.16	0.834358	0.0883299	0.659
Synpcc7942_0336	Synpcc7942_0506	240	Uridylate kinase (UK) (EC 2.7.4.22) (Uridine monophosphate kinase) (UMP kinase) (UMPK)	4957.52	-0.0331757	0.0880314	0.651
Synpcc7942_0336	Synpcc7942_1659	215	Nitroreductase	1533.57	0.393427	0.0880309	0.6025
Synpcc7942_0336	Synpcc7942_2566	365	Peptidylprolyl isomerase (EC 5.2.1.8)	3412.72	-0.0871043	0.0865892	0.6465
Synpcc7942_0336	Synpcc7942_1862	307	DUF4340 domain-containing protein	1810.59	0.529885	0.0864551	0.6035
Synpcc7942_0336	Synpcc7942_0348	356	Protein RecA (Recombinase A)	2555.66	-0.240133	0.0856346	0.614
Synpcc7942_0336	Synpcc7942_2299	89	30S ribosomal protein S15	2918.85	-0.802731	0.0855856	0.6225
Synpcc7942_0336	Synpcc7942_0808	709	Sucrose-phosphate synthase (EC 2.4.1.14)	11136.1	1.40798	0.0853576	0.6855
Synpcc7942_0336	Synpcc7942_0635	205	Transcription termination/antitermination protein NusG	6153.91	-0.344266	0.0845424	0.672
Synpcc7942_0336	Synpcc7942_1187	391	GNAT family N-acetyltransferase	1855.1	1.00531	0.08443	0.6085
Synpcc7942_0336	Synpcc7942_1694	858	DNA topoisomerase (ATP-hydrolyzing) (EC 5.6.2.2)	1919.43	0.0295216	0.0843269	0.6185
Synpcc7942_0336	Synpcc7942_0645	433	Glutamate-1-semialdehyde 2,1-aminomutase (GSA) (EC 5.4.3.8) (Glutamate-1-semialdehyde aminotransferase) (GSA-AT)	2275.61	1.22662	0.0836844	0.6265
Synpcc7942_0336	Synpcc7942_0126	258	Enoyl-[acyl-carrier-protein] reductase [NADH] (EC 1.3.1.9)	1794.8	-0.104721	0.0832404	0.6145
Synpcc7942_0336	Synpcc7942_0788	264	Glutathione S-transferase	3188.27	0.322618	0.0828839	0.6385
Synpcc7942_0336	Synpcc7942_2352	207	Ribosome hibernation promoting factor (HPF)	5037.06	-0.522398	0.0822826	0.662
Synpcc7942_0336	Synpcc7942_0759	459	DEAD/DEAH box helicase	2348.08	1.46806	0.0795296	0.62
Synpcc7942_0336	Synpcc7942_0896	268	Septum site-determining protein MinD (Cell division inhibitor MinD)	1810.62	-0.456276	0.0785235	0.6035
Synpcc7942_0336	Synpcc7942_1263	374	N6-adenine-specific DNA methylase-like	1024.85	0.42952	0.0784556	0.5815
Synpcc7942_0336	Synpcc7942_2492	237	ATPase	811.325	1.05995	0.0782879	0.5615
Synpcc7942_0336	Synpcc7942_0439	229	Magnesium protoporphyrin O-methyltransferase (EC 2.1.1.11)	10446.1	0.378394	0.0780556	0.7005
Synpcc7942_0336	Synpcc7942_1557	310	RNA polymerase sigma factor	2669.84	-0.324655	0.0780296	0.631
Synpcc7942_0336	Synpcc7942_1386	377	Cob(I)yrinic acid a,c-diamide adenosyltransferase (EC 2.5.1.17)	1246.63	-0.0483146	0.0778418	0.5905
Synpcc7942_0336	Synpcc7942_0843	143	DUF3519 domain-containing protein	4198.65	-0.201625	0.0778202	0.6555
Synpcc7942_0336	Synpcc7942_0100	184	Conserved hypothethical protein	1816.21	0.0968392	0.0777806	0.614
Synpcc7942_0336	Synpcc7942_0885	694	Elongation factor G (EF-G)	1840.28	-0.271163	0.0776519	0.605
Synpcc7942_0336	Synpcc7942_0260	824	ATPase	4137.53	-0.382673	0.0770455	0.641
Synpcc7942_0336	Synpcc7942_2609	176	DUF1400 domain-containing protein	4379.39	-0.349772	0.0767011	0.646
Synpcc7942_0336	Synpcc7942_0794	257	Membrane-associated 30 kD protein-like	2493.27	0.255518	0.0759917	0.616
Synpcc7942_0336	Synpcc7942_0352	202	Peptide-methionine (R)-S-oxide reductase (EC 1.8.4.12)	2542.66	-0.313857	0.0756592	0.6295
Synpcc7942_0336	Synpcc7942_0166	317	Asparaginase	6729.68	1.08703	0.0747389	0.667
Synpcc7942_0336	Synpcc7942_1431	145	Peptidyl-prolyl cis-trans isomerase (PPIase) (EC 5.2.1.8) (Rotamase)	2457.31	0.291673	0.0739059	0.6325
Synpcc7942_0336	Synpcc7942_0254	856	DNA gyrase subunit A (EC 5.6.2.2)	2796.97	0.211244	0.0711926	0.6285
Synpcc7942_0336	Synpcc7942_0878	808	Ribonuclease, Rne/Rng family	2800	-0.618643	0.0699007	0.635
Synpcc7942_0336	Synpcc7942_1105	361	Iron-sulfur cluster carrier protein	1556.74	-0.271961	0.0685044	0.601
Synpcc7942_0336	Synpcc7942_2071	666	ATPase	1738.35	-0.618418	0.0681982	0.6055
Synpcc7942_0336	Synpcc7942_0263	306	Diadenylate cyclase (DAC) (EC 2.7.7.85) (Cyclic-di-AMP synthase) (c-di-AMP synthase)	1573.15	0.247629	0.0677534	0.6115
Synpcc7942_0336	Synpcc7942_2334	511	Glucose-6-phosphate 1-dehydrogenase (G6PD) (EC 1.1.1.49)	949.815	-0.407787	0.0655842	0.5695
Synpcc7942_0336	Synpcc7942_0065	184	Translation initiation factor IF-3	3850.49	-1.08078	0.0650539	0.6385
Synpcc7942_0336	Synpcc7942_2498	414	Band 7 protein	5158.76	0.434119	0.0642917	0.6535
Synpcc7942_0336	Synpcc7942_0289	948	Protein translocase subunit SecA (EC 7.4.2.8)	2646.47	-0.554412	0.0625559	0.631
Synpcc7942_0336	Synpcc7942_1219	127	50S ribosomal protein L21	4850.1	-1.02467	0.0624135	0.6495
Synpcc7942_0336	Synpcc7942_0757	226	Uncharacterized protein	801.428	-0.0996165	0.0602965	0.578
Synpcc7942_0336	Synpcc7942_1772	82	30S ribosomal protein S16	1660.54	-1.11279	0.0600444	0.606
Synpcc7942_0336	Synpcc7942_2508	398	DhnA (EC 1.6.99.3) (Type 2 NADH dehydrogenase NdbB)	633.214	-0.322554	0.0570678	0.545
Synpcc7942_0336	Synpcc7942_0799	526	Elongator protein 3	1219.45	-0.712115	0.0533995	0.582
Synpcc7942_0336	Synpcc7942_1085	774	1,4-alpha-glucan branching enzyme GlgB (EC 2.4.1.18) (1,4-alpha-D-glucan:1,4-alpha-D-glucan 6-glucosyl-transferase) (Alpha-(1->4)-glucan branching enzyme) (Glycogen branching enzyme) (BE)	1286.21	-0.917052	0.0530143	0.5985
Synpcc7942_0336	Synpcc7942_2521	442	Nucleotide binding protein, PINc (PhoH)	2448.26	-1.17817	0.0473734	0.612
Synpcc7942_0336	Synpcc7942_1710	76	DNA-directed RNA polymerase subunit omega (RNAP omega subunit) (EC 2.7.7.6) (RNA polymerase omega subunit) (Transcriptase subunit omega)	771.73	-0.968457	0.0391675	0.56
Synpcc7942_2315	Synpcc7942_2315	484	ATP synthase subunit beta (EC 7.1.2.2) (ATP synthase F1 sector subunit beta) (F-ATPase subunit beta)	739904	2.62816	8.1712	0.761
Synpcc7942_2315	Synpcc7942_0336	505	ATP synthase subunit alpha (EC 7.1.2.2) (ATP synthase F1 sector subunit alpha) (F-ATPase subunit alpha)	805609	3.0233	6.57639	0.769
Synpcc7942_2315	Synpcc7942_0331	249	ATP synthase subunit a (ATP synthase F0 sector subunit a) (F-ATPase subunit 6)	3109.39	0.424282	4.77574	0.6315
Synpcc7942_2315	Synpcc7942_0481	371	Protease	74197.8	2.78934	3.49665	0.7355
Synpcc7942_2315	Synpcc7942_0335	180	ATP synthase subunit delta (ATP synthase F(1) sector subunit delta) (F-type ATPase subunit delta) (F-ATPase subunit delta)	113417	0.654005	3.48225	0.7365
Synpcc7942_2315	Synpcc7942_0333	158	ATP synthase subunit b' (ATP synthase F(0) sector subunit b') (ATPase subunit II) (F-type ATPase subunit b') (F-ATPase subunit b')	82910.6	0.825659	3.42679	0.74
Synpcc7942_2315	Synpcc7942_2316	137	ATP synthase epsilon chain (ATP synthase F1 sector epsilon subunit) (F-ATPase epsilon subunit)	27265.6	0.234967	2.95617	0.7215
Synpcc7942_2315	Synpcc7942_0334	171	ATP synthase subunit b (ATP synthase F(0) sector subunit b) (ATPase subunit I) (F-type ATPase subunit b) (F-ATPase subunit b)	42944.8	0.152397	2.73248	0.7215
Synpcc7942_2315	Synpcc7942_0337	316	ATP synthase gamma chain (ATP synthase F1 sector gamma subunit) (F-ATPase gamma subunit)	92374.2	0.61527	2.56894	0.7435
Synpcc7942_2315	Synpcc7942_1685	286	Sulfate transport system permease protein CysW	3519.06	1.08681	1.71962	0.6395
Synpcc7942_2315	Synpcc7942_2186	545	Probable Na+/H+-exchanging protein	1218.02	0.721849	1.16741	0.598
Synpcc7942_2315	Synpcc7942_1495	175	Tetratricopeptide repeat protein	445.558	0.536621	1.10288	0.542
Synpcc7942_2315	Synpcc7942_0987	147	Ferric uptake regulation protein (Ferric uptake regulator)	14376	4.4445	0.928293	0.695
Synpcc7942_2315	Synpcc7942_1236	274	Nitrate import ATP-binding protein NrtD (EC 7.3.2.4)	394.214	-0.106645	0.927346	0.514
Synpcc7942_2315	Synpcc7942_2219	133	30S ribosomal protein S8	208166	2.66864	0.851942	0.7625
Synpcc7942_2315	Synpcc7942_0942	630	ATP-dependent zinc metalloprotease FtsH (EC 3.4.24.-)	11004.5	0.228358	0.805857	0.6325
Synpcc7942_2315	Synpcc7942_1610	470	NAD(P) transhydrogenase subunit beta (EC 7.1.1.1) (Nicotinamide nucleotide transhydrogenase subunit beta)	12726.6	0.479214	0.768127	0.6845
Synpcc7942_2315	Synpcc7942_1026	584	Rqc2 homolog RqcH (RqcH)	594.055	0.0659186	0.758368	0.5535
Synpcc7942_2315	Synpcc7942_1785	136	DUF4332 domain-containing protein	343.106	0.0327383	0.73974	0.534
Synpcc7942_2315	Synpcc7942_1045	523	Amidase enhancer-like	4284.18	3.28118	0.737923	0.647
Synpcc7942_2315	Synpcc7942_2208	116	50S ribosomal protein L17	4536.14	-0.181644	0.719638	0.6335
Synpcc7942_2315	Synpcc7942_0217	252	Phosphatases-like	459.628	0.631627	0.686016	0.55
Synpcc7942_2315	Synpcc7942_0297	613	ATP-dependent zinc metalloprotease FtsH (EC 3.4.24.-)	9194.45	0.322398	0.679682	0.6665
Synpcc7942_2315	Synpcc7942_0172	97	EcoEI_R_C domain-containing protein	243.118	8.94495	0.679545	0.5015
Synpcc7942_2315	Synpcc7942_2397	175	DUF3727 domain-containing protein	209863	-0.113812	0.643055	0.783
Synpcc7942_2315	Synpcc7942_2156	473	Glutamine synthetase (EC 6.3.1.2)	6907.82	-0.140591	0.633577	0.6605
Synpcc7942_2315	Synpcc7942_0883	105	30S ribosomal protein S10	171660	2.94571	0.624383	0.7525
Synpcc7942_2315	Synpcc7942_1338	260	DUF3747 domain-containing protein	5916.89	0.0681775	0.62158	0.6545
Synpcc7942_2315	Synpcc7942_2250	387	DNA replication and repair protein RecF	350.913	0.129905	0.61685	0.516
Synpcc7942_2315	Synpcc7942_0655	352	Photosystem II D2 protein (PSII D2 protein) (EC 1.10.3.9) (Photosystem Q(A) protein)	7586.49	-0.221768	0.616612	0.6585
Synpcc7942_2315	Synpcc7942_0134	435	Polymerase	488.606	3.59337	0.590928	0.5365
Synpcc7942_2315	Synpcc7942_1060	675	Type I restriction-modification	793.125	3.3777	0.582891	0.585
Synpcc7942_2315	Synpcc7942_1945	643	UvrABC system protein C (Protein UvrC) (Excinuclease ABC subunit C)	631.569	1.17341	0.564468	0.5745
Synpcc7942_2315	Synpcc7942_1195	166	Conserved secreted protein	552.798	1.04937	0.561502	0.5505
Synpcc7942_2315	Synpcc7942_1002	142	Photosystem I reaction center subunit II	2714.58	-0.140636	0.556968	0.6315
Synpcc7942_2315	Synpcc7942_0998	632	ATP-dependent zinc metalloprotease FtsH (EC 3.4.24.-)	9136.4	0.692745	0.554735	0.674
Synpcc7942_2315	Synpcc7942_0656	461	Photosystem II CP43 reaction center protein (PSII 43 kDa protein) (Protein CP-43)	7792.53	-0.255622	0.544627	0.6645
Synpcc7942_2315	Synpcc7942_2210	130	30S ribosomal protein S11	82200.2	3.09855	0.541536	0.7475
Synpcc7942_2315	Synpcc7942_0181	457	ATPase	25057.2	0.173261	0.508513	0.7195
Synpcc7942_2315	Synpcc7942_1405	175	DUF192 domain-containing protein	312.503	1.74509	0.504128	0.5075
Synpcc7942_2315	Synpcc7942_1034	287	Transglutaminase-like	221.951	1.65614	0.50174	0.5065
Synpcc7942_2315	Synpcc7942_1218	284	Circadian clock protein KaiA	451.411	-0.153078	0.501427	0.534
Synpcc7942_2315	Synpcc7942_1237	659	Nitrate import ATP-binding protein NrtC (EC 7.3.2.4)	582.826	-0.118164	0.482914	0.5435
Synpcc7942_2315	Synpcc7942_1404	229	Two component transcriptional regulator, winged helix family	146.269	1.00248	0.480767	0.461
Synpcc7942_2315	Synpcc7942_1816	977	Histidine kinase (EC 2.7.13.3)	1076.4	-0.0517339	0.478695	0.602
Synpcc7942_2315	Synpcc7942_2375	347	D-alanine--D-alanine ligase (EC 6.3.2.4) (D-Ala-D-Ala ligase) (D-alanylalanine synthetase)	302.466	-0.0683928	0.478127	0.528
Synpcc7942_2315	Synpcc7942_0764	79	Transcriptional regulator, XRE family	162.779	2.1831	0.477252	0.4665
Synpcc7942_2315	Synpcc7942_2158	169	Allophycocyanin, beta subunit (Phycobilisome core component)	8879.1	-0.150095	0.472274	0.675
Synpcc7942_2315	Synpcc7942_1069	242	Protease inhibitor Inh	109.049	2.76615	0.46447	0.439
Synpcc7942_2315	Synpcc7942_0811	527	Na+/H+ antiporter	4985.53	1.14763	0.462106	0.6575
Synpcc7942_2315	Synpcc7942_0327	161	Allophycocyanin alpha chain	49245.1	-0.412142	0.461904	0.7525
Synpcc7942_2315	Synpcc7942_2342	166	Photosystem I reaction center subunit XI (PSI subunit V) (PSI-L)	1791.2	-0.157846	0.461273	0.6
Synpcc7942_2315	Synpcc7942_0679	107	RNA-binding region RNP-1	1833.68	0.192144	0.456478	0.6155
Synpcc7942_2315	Synpcc7942_2423	635	tRNA uridine 5-carboxymethylaminomethyl modification enzyme MnmG (Glucose-inhibited division protein A)	173.255	0.356982	0.448948	0.485
Synpcc7942_2315	Synpcc7942_0895	390	Pyr_redox_dim domain-containing protein	923.449	-0.0436613	0.437673	0.589
Synpcc7942_2315	Synpcc7942_2559	152	50S ribosomal protein L9	161961	4.24044	0.435993	0.75
Synpcc7942_2315	Synpcc7942_2243	414	Gamma-glutamyl phosphate reductase (GPR) (EC 1.2.1.41) (Glutamate-5-semialdehyde dehydrogenase) (Glutamyl-gamma-semialdehyde dehydrogenase) (GSA dehydrogenase)	428.358	-0.16405	0.435564	0.517
Synpcc7942_2315	Synpcc7942_1232	179	Cytochrome b6-f complex iron-sulfur subunit (EC 7.1.1.6) (Plastohydroquinone:plastocyanin oxidoreductase iron-sulfur protein) (ISP) (RISP) (Rieske iron-sulfur protein)	640.808	-0.121045	0.434355	0.564
Synpcc7942_2315	Synpcc7942_0632	175	50S ribosomal protein L10	10965.6	-0.332726	0.430181	0.685
Synpcc7942_2315	Synpcc7942_0694	307	SSU ribosomal protein S1P	149546	1.95989	0.429849	0.763
Synpcc7942_2315	Synpcc7942_1487	202	30S ribosomal protein S4	109939	1.58629	0.427262	0.74
Synpcc7942_2315	Synpcc7942_0328	705	Phycobiliprotein ApcE	66062.4	0.299857	0.421293	0.7375
Synpcc7942_2315	Synpcc7942_2216	180	30S ribosomal protein S5	134462	1.79911	0.413577	0.7535
Synpcc7942_2315	Synpcc7942_2143	420	Tryptophan synthase beta chain (EC 4.2.1.20)	1154.83	2.08445	0.411041	0.5965
Synpcc7942_2315	Synpcc7942_0343	133	Photosystem II lipoprotein Psb27 (Photosystem II 11 kDa protein)	4090.96	-0.247901	0.407263	0.642
Synpcc7942_2315	Synpcc7942_0446	100	30S ribosomal protein S14	34274.9	2.74718	0.406754	0.718
Synpcc7942_2315	Synpcc7942_0847	370	Twitching motility protein	4110.06	4.04569	0.403137	0.6345
Synpcc7942_2315	Synpcc7942_0385	457	Geranylgeranyl diphosphate reductase (EC 1.3.1.83) (Geranylgeranyl reductase)	4524.33	-0.203826	0.395808	0.659
Synpcc7942_2315	Synpcc7942_1151	527	Bifunctional pantoate ligase/cytidylate kinase [Includes: Pantothenate synthetase (PS) (EC 6.3.2.1) (Pantoate--beta-alanine ligase) (Pantoate-activating enzyme); Cytidylate kinase (CK) (EC 2.7.4.25) (Cytidine monophosphate kinase) (CMP kinase)]	2549.6	3.0664	0.395099	0.634
Synpcc7942_2315	Synpcc7942_2345	112	Probable 30S ribosomal protein PSRP-3 (Ycf65-like protein)	12353.3	1.43493	0.387407	0.685
Synpcc7942_2315	Synpcc7942_1415	521	NAD(P)H-quinone oxidoreductase subunit 2 (EC 7.1.1.-) (NAD(P)H dehydrogenase subunit 2) (NADH-plastoquinone oxidoreductase subunit 2) (NDH-1, subunit 2)	111.655	-0.152734	0.383727	0.434
Synpcc7942_2315	Synpcc7942_2344	316	HEAT repeat domain-containing protein	922.74	-0.148031	0.379503	0.5755
Synpcc7942_2315	Synpcc7942_2215	147	50S ribosomal protein L15	2402.16	0.045618	0.379491	0.635
Synpcc7942_2315	Synpcc7942_0448	364	Zinc metalloprotease (EC 3.4.24.-)	514.634	-0.12357	0.378686	0.5495
Synpcc7942_2315	Synpcc7942_0131	941	Cyclic nucleotide-binding domain (CNMP-BD) protein	1788.33	0.119035	0.377848	0.6055
Synpcc7942_2315	Synpcc7942_2119	519	RNA methyltransferase TrmH, group 3	41026.7	0.863124	0.375469	0.732
Synpcc7942_2315	Synpcc7942_0294	277	Photosystem II manganese-stabilizing polypeptide (MSP)	4097.31	-0.264721	0.375213	0.643
Synpcc7942_2315	Synpcc7942_1772	82	30S ribosomal protein S16	76115.8	3.13882	0.374527	0.7455
Synpcc7942_2315	Synpcc7942_1222	294	tRNA pseudouridine synthase B (EC 5.4.99.25) (tRNA pseudouridine(55) synthase) (Psi55 synthase) (tRNA pseudouridylate synthase) (tRNA-uridine isomerase)	613.551	0.742604	0.372677	0.55
Synpcc7942_2315	Synpcc7942_1124	670	Exoribonuclease II (EC 3.1.13.1)	328.603	0.27476	0.371216	0.532
Synpcc7942_2315	Synpcc7942_2209	309	DNA-directed RNA polymerase subunit alpha (RNAP subunit alpha) (EC 2.7.7.6) (RNA polymerase subunit alpha) (Transcriptase subunit alpha)	12983.9	-0.0509164	0.369477	0.697
Synpcc7942_2315	Synpcc7942_2205	135	30S ribosomal protein S9	53831.3	2.26708	0.367901	0.7275
Synpcc7942_2315	Synpcc7942_2538	228	Putative ATP-dependent Clp protease proteolytic subunit-like (Endopeptidase Clp-like)	526.163	-0.11964	0.367198	0.543
Synpcc7942_2315	Synpcc7942_1615	122	Ribonuclease P protein component (RNase P protein) (RNaseP protein) (EC 3.1.26.5) (Protein C5)	3082.53	1.7098	0.366948	0.631
Synpcc7942_2315	Synpcc7942_2076	350	Small ribosomal subunit biogenesis GTPase RsgA (EC 3.6.1.-)	509.173	-0.131004	0.366322	0.545
Synpcc7942_2315	Synpcc7942_1742	339	Glyceraldehyde-3-phosphate dehydrogenase (EC 1.2.1.-)	1487.67	-0.163411	0.366182	0.6005
Synpcc7942_2315	Synpcc7942_2331	215	Cytochrome b6	464.411	-0.138131	0.360545	0.5545
Synpcc7942_2315	Synpcc7942_1256	184	Glutathione S-transferase	6243.85	-0.0410642	0.360217	0.6765
Synpcc7942_2315	Synpcc7942_1262	539	Uncharacterized FAD-dependent dehydrogenase	2773.28	0.423699	0.359457	0.63
Synpcc7942_2315	Synpcc7942_0285	113	Carboxysome shell protein CcmK4 (Carbon dioxide-concentrating mechanism protein CcmK4)	753.75	-0.138278	0.358567	0.568
Synpcc7942_2315	Synpcc7942_1944	342	Pyruvate dehydrogenase E1 component subunit alpha (EC 1.2.4.1)	678.488	-0.134814	0.356241	0.551
Synpcc7942_2315	Synpcc7942_2207	294	tRNA pseudouridine synthase A (EC 5.4.99.12) (tRNA pseudouridine(38-40) synthase) (tRNA pseudouridylate synthase I) (tRNA-uridine isomerase I)	374.072	2.16167	0.353124	0.531
Synpcc7942_2315	Synpcc7942_0886	156	30S ribosomal protein S7	107052	2.04916	0.35312	0.7585
Synpcc7942_2315	Synpcc7942_1123	71	30S ribosomal protein S18	11042.4	1.62254	0.348878	0.677
Synpcc7942_2315	Synpcc7942_1388	237	Carbonate dehydratase (EC 4.2.1.1)	237.238	1.68464	0.345843	0.5005
Synpcc7942_2315	Synpcc7942_0522	123	Conserved secreted protein	2466.73	5.54972	0.343678	0.615
Synpcc7942_2315	Synpcc7942_1780	541	DNA mismatch repair protein MutL	255.679	0.07785	0.342377	0.523
Synpcc7942_2315	Synpcc7942_1171	503	Cryptochrome/photolyase family protein	141.743	1.80361	0.339284	0.455
Synpcc7942_2315	Synpcc7942_1166	441	Recombinase domain-containing protein	607.764	1.10828	0.331016	0.5655
Synpcc7942_2315	Synpcc7942_0420	521	PGM1_C domain-containing protein	146.043	0.0680074	0.329983	0.4865
Synpcc7942_2315	Synpcc7942_1183	244	HEAT repeat domain-containing protein	126.892	0.280154	0.327804	0.4505
Synpcc7942_2315	Synpcc7942_1047	173	C-phycocyanin beta subunit	61250.4	-0.924737	0.325001	0.765
Synpcc7942_2315	Synpcc7942_1326	1153	Transcription-repair-coupling factor (TRCF) (EC 3.6.4.-)	214.234	-0.135018	0.319022	0.4885
Synpcc7942_2315	Synpcc7942_2225	142	50S ribosomal protein L16	41624.1	2.2305	0.317881	0.7145
Synpcc7942_2315	Synpcc7942_2350	233	Translation factor SUA5	465.603	-0.132869	0.315845	0.554
Synpcc7942_2315	Synpcc7942_1252	425	DNA repair protein RAD32-like	947.779	-0.180577	0.314376	0.5865
Synpcc7942_2315	Synpcc7942_0143	326	Pyruvate dehydrogenase E1 component subunit beta (EC 1.2.4.1)	1819.37	0.00156915	0.31346	0.6035
Synpcc7942_2315	Synpcc7942_1520	98	30S ribosomal protein S20	11288.9	1.88937	0.313299	0.6995
Synpcc7942_2315	Synpcc7942_1743	394	NAD(P)H-quinone oxidoreductase subunit H (EC 7.1.1.-) (NAD(P)H dehydrogenase subunit H) (NADH-plastoquinone oxidoreductase subunit H) (NDH-1 subunit H) (NDH-H)	1490.89	-0.24296	0.31279	0.5875
Synpcc7942_2315	Synpcc7942_1301	487	ATP-dependent DNA helicase RecQ (EC 3.6.1.-)	387.26	2.24537	0.311274	0.533
Synpcc7942_2315	Synpcc7942_1619	168	Metal-binding possibly nucleic acid-binding protein-like	1329.32	1.77608	0.311141	0.599
Synpcc7942_2315	Synpcc7942_0042	78	50S ribosomal protein L28	9840.08	1.96222	0.302687	0.6805
Synpcc7942_2315	Synpcc7942_1769	128	YbjN domain-containing protein	19112.5	0.353551	0.302138	0.696
Synpcc7942_2315	Synpcc7942_1679	112	Photosystem II reaction center Psb28 protein (Photosystem II 13 kDa protein) (Photosystem II reaction center W protein)	1463	-0.21199	0.302129	0.587
Synpcc7942_2315	Synpcc7942_0682	319	Glycosyltransferase family 9 protein	1739.93	-0.221219	0.297025	0.6165
Synpcc7942_2315	Synpcc7942_0910	142	TPR_REGION domain-containing protein	773.265	0.570422	0.296719	0.5725
Synpcc7942_2315	Synpcc7942_1920	865	Leucine--tRNA ligase (EC 6.1.1.4) (Leucyl-tRNA synthetase) (LeuRS)	575.363	1.69796	0.296045	0.5365
Synpcc7942_2315	Synpcc7942_1450	266	ATPase	550.154	-0.18729	0.295202	0.5575
Synpcc7942_2315	Synpcc7942_2093	430	CO2 hydration protein	896.145	-0.208314	0.294504	0.5685
Synpcc7942_2315	Synpcc7942_2587	175	DUF3916 domain-containing protein	734.767	2.09201	0.292453	0.5655
Synpcc7942_2315	Synpcc7942_0977	333	Phosphoribulokinase (EC 2.7.1.19)	1150.73	-0.193349	0.290774	0.5815
Synpcc7942_2315	Synpcc7942_2299	89	30S ribosomal protein S15	34006.4	2.5173	0.289348	0.721
Synpcc7942_2315	Synpcc7942_0326	161	Allophycocyanin, beta subunit	44401	-0.619801	0.288922	0.737
Synpcc7942_2315	Synpcc7942_0697	508	Photosystem II CP47 reaction center protein (PSII 47 kDa protein) (Protein CP-47)	1136.99	-0.206146	0.287364	0.5855
Synpcc7942_2315	Synpcc7942_2530	251	30S ribosomal protein S2	72116.1	1.4114	0.286085	0.7415
Synpcc7942_2315	Synpcc7942_0299	249	Cell shape-determining protein MreC (Cell shape protein MreC)	910.073	1.34262	0.285363	0.587
Synpcc7942_2315	Synpcc7942_1777	317	PD-(D/E)XK nuclease superfamily protein	266.366	-0.0909493	0.28437	0.5135
Synpcc7942_2315	Synpcc7942_2048	734	Photosystem I P700 chlorophyll a apoprotein A2 (EC 1.97.1.12) (PsaB)	851.149	-0.169598	0.283616	0.578
Synpcc7942_2315	Synpcc7942_2286	361	Epimerase_2 domain-containing protein	592.202	1.32323	0.283284	0.555
Synpcc7942_2315	Synpcc7942_2257	55	DUF3252 domain-containing protein	774.826	-0.210183	0.282284	0.566
Synpcc7942_2315	Synpcc7942_1398	740	Cellulose synthase (UDP-forming) (EC 2.4.1.12)	260.589	1.77504	0.28227	0.5275
Synpcc7942_2315	Synpcc7942_1982	110	NAD(P)H-quinone oxidoreductase subunit M (EC 7.1.1.-) (NAD(P)H dehydrogenase I subunit M) (NDH-1 subunit M) (NDH-M)	1303.57	-0.256358	0.280767	0.5895
Synpcc7942_2315	Synpcc7942_1250	159	Photosystem I reaction center subunit III (PSI-F)	1529.31	-0.225292	0.278826	0.6065
Synpcc7942_2315	Synpcc7942_1908	144	DUF2996 domain-containing protein	711.62	-0.198837	0.278175	0.554
Synpcc7942_2315	Synpcc7942_0013	235	HTH cro/C1-type domain-containing protein	3378.12	0.641086	0.276078	0.639
Synpcc7942_2315	Synpcc7942_2403	94	DUF2470 domain-containing protein	1766.47	-0.076913	0.275932	0.613
Synpcc7942_2315	Synpcc7942_1079	817	ATP-dependent DNA helicase RecG (EC 3.6.4.12)	6381.42	-0.320997	0.275463	0.67
Synpcc7942_2315	Synpcc7942_0361	75	CP12	784.489	-0.200092	0.273161	0.5715
Synpcc7942_2315	Synpcc7942_0403	59	DUF3285 domain-containing protein	311.454	-0.256348	0.271775	0.541
Synpcc7942_2315	Synpcc7942_0631	128	50S ribosomal protein L7/L12	104135	1.89878	0.270937	0.7565
Synpcc7942_2315	Synpcc7942_1889	531	Glycoside hydrolase	1241.87	-0.13246	0.270298	0.5835
Synpcc7942_2315	Synpcc7942_2255	134	SpoVT-AbrB domain-containing protein	41391.8	-0.115708	0.269684	0.72
Synpcc7942_2315	Synpcc7942_0284	102	Carboxysome shell protein CcmK3 (Carbon dioxide-concentrating mechanism protein CcmK3)	189.621	0.691429	0.268154	0.4745
Synpcc7942_2315	Synpcc7942_0633	237	50S ribosomal protein L1	45330.8	1.37723	0.267981	0.725
Synpcc7942_2315	Synpcc7942_0884	409	Elongation factor Tu (EF-Tu)	9830.25	-0.257734	0.266536	0.6945
Synpcc7942_2315	Synpcc7942_2094	133	Beta-Ig-H3/fasciclin	550.187	-0.244358	0.266247	0.554
Synpcc7942_2315	Synpcc7942_1558	355	Capsule polysaccharide biosynthesis protein	472.582	1.56838	0.263994	0.5485
Synpcc7942_2315	Synpcc7942_1048	163	C-phycocyanin alpha subunit	34562.2	-0.657065	0.263395	0.733
Synpcc7942_2315	Synpcc7942_2440	716	Polyribonucleotide nucleotidyltransferase (EC 2.7.7.8) (Polynucleotide phosphorylase) (PNPase)	31119.1	1.65448	0.262839	0.7155
Synpcc7942_2315	Synpcc7942_1181	235	NAD(P)H-quinone oxidoreductase subunit K (EC 7.1.1.-) (NAD(P)H dehydrogenase I subunit K) (NDH-1 subunit K) (NDH-K)	452.635	-0.208415	0.262661	0.5365
Synpcc7942_2315	Synpcc7942_1625	407	Probable glycosyltransferase	456.992	0.582244	0.260185	0.5395
Synpcc7942_2315	Synpcc7942_0504	438	Glutamyl-tRNA reductase (GluTR) (EC 1.2.1.70)	347.058	-0.144767	0.260148	0.5395
Synpcc7942_2315	Synpcc7942_1049	273	Phycobilisome rod linker polypeptide	33322.3	-0.124426	0.259255	0.7155
Synpcc7942_2315	Synpcc7942_0887	124	30S ribosomal protein S12	17158.3	-0.0138326	0.257147	0.6975
Synpcc7942_2315	Synpcc7942_0473	368	NADH:flavin oxidoreductases Old Yellow Enzyme family-like	541.827	-0.194108	0.256458	0.546
Synpcc7942_2315	Synpcc7942_1523	624	DNA-directed RNA polymerase subunit gamma (RNAP subunit gamma) (EC 2.7.7.6) (RNA polymerase subunit gamma) (Transcriptase subunit gamma)	7833.01	-0.0594353	0.256274	0.6755
Synpcc7942_2315	Synpcc7942_2051	480	RNase_H_2 domain-containing protein	158.898	0.0178149	0.255147	0.4685
Synpcc7942_2315	Synpcc7942_0244	844	Alpha-1,4 glucan phosphorylase (EC 2.4.1.1)	2636.32	0.928389	0.253279	0.6385
Synpcc7942_2315	Synpcc7942_2220	179	50S ribosomal protein L5	62379.5	2.58111	0.252307	0.733
Synpcc7942_2315	Synpcc7942_0012	107	30S ribosomal protein S6	42638.2	0.198795	0.248868	0.736
Synpcc7942_2315	Synpcc7942_1216	519	Circadian clock protein kinase KaiC (EC 2.7.11.1)	724.186	-0.160548	0.248389	0.565
Synpcc7942_2315	Synpcc7942_0535	81	Photosystem I iron-sulfur center (EC 1.97.1.12) (9 kDa polypeptide) (PSI-C) (Photosystem I subunit VII) (PsaC)	6588.48	-0.422673	0.247727	0.67
Synpcc7942_2315	Synpcc7942_1566	731	Polyphosphate kinase (EC 2.7.4.1) (ATP-polyphosphate phosphotransferase) (Polyphosphoric acid kinase)	1223.21	0.298787	0.245035	0.6045
Synpcc7942_2315	Synpcc7942_1774	57	30S ribosomal protein S21	34919	-0.437686	0.244382	0.717
Synpcc7942_2315	Synpcc7942_1664	64	Type VI secretion system protein ImpK	308.896	1.11474	0.244143	0.5135
Synpcc7942_2315	Synpcc7942_1617	392	Inner membrane protein-like	849.064	-0.24929	0.243548	0.585
Synpcc7942_2315	Synpcc7942_1294	522	Serine/threonine-protein kinase B (EC 2.7.11.1)	6753.36	-0.199699	0.241614	0.662
Synpcc7942_2315	Synpcc7942_0879	215	Ribonuclease HII (RNase HII) (EC 3.1.26.4)	465.216	0.935094	0.239629	0.5365
Synpcc7942_2315	Synpcc7942_2120	138	Mini-ribonuclease 3 (Mini-3) (Mini-RNase 3) (EC 3.1.26.-) (Mini-RNase III) (Mini-III)	178.676	0.785008	0.236586	0.474
Synpcc7942_2315	Synpcc7942_2493	253	ATPase	129.915	0.521285	0.23621	0.457
Synpcc7942_2315	Synpcc7942_0575	187	T9SS C-terminal target domain-containing protein	245.552	-0.0842413	0.234952	0.511
Synpcc7942_2315	Synpcc7942_0806	243	Ribosomal RNA small subunit methyltransferase E (EC 2.1.1.193)	301.785	0.0609662	0.234427	0.5045
Synpcc7942_2315	Synpcc7942_1306	186	DUF3172 domain-containing protein	750.823	1.09931	0.233973	0.559
Synpcc7942_2315	Synpcc7942_0716	366	Tyr recombinase domain-containing protein	3075.64	2.36972	0.231465	0.6355
Synpcc7942_2315	Synpcc7942_2211	125	30S ribosomal protein S13	45915.1	-0.170707	0.231197	0.7235
Synpcc7942_2315	Synpcc7942_1397	442	Chromosome partition protein Smc	6050.18	-0.344064	0.228367	0.664
Synpcc7942_2315	Synpcc7942_1454	346	Phosphate acyltransferase (EC 2.3.1.274) (Acyl-ACP phosphotransacylase) (Acyl-[acyl-carrier-protein]--phosphate acyltransferase) (Phosphate-acyl-ACP acyltransferase)	662.463	0.46695	0.227747	0.5675
Synpcc7942_2315	Synpcc7942_1787	160	SUF system FeS assembly protein	493.096	0.494131	0.227715	0.554
Synpcc7942_2315	Synpcc7942_1427	111	Ribulose bisphosphate carboxylase small subunit (RuBisCO small subunit)	4369.86	-0.297094	0.22734	0.6475
Synpcc7942_2315	Synpcc7942_2030	250	Phycobilisome rod-core linker polypeptide	16866.5	-0.70946	0.226639	0.705
Synpcc7942_2315	Synpcc7942_1238	279	Nitrate import permease protein NrtB	436.219	-0.074274	0.226579	0.5475
Synpcc7942_2315	Synpcc7942_2064	333	Phenylalanine--tRNA ligase alpha subunit (EC 6.1.1.20) (Phenylalanyl-tRNA synthetase alpha subunit) (PheRS)	414.3	0.144748	0.226251	0.519
Synpcc7942_2315	Synpcc7942_0611	796	Endonuclease MutS2 (EC 3.1.-.-)	560.019	0.629199	0.225017	0.5415
Synpcc7942_2315	Synpcc7942_1182	172	NAD(P)H-quinone oxidoreductase subunit J (EC 7.1.1.-) (NAD(P)H dehydrogenase subunit J) (NADH-plastoquinone oxidoreductase subunit J) (NDH-1 subunit J) (NDH-J)	211.181	-0.233195	0.224627	0.4955
Synpcc7942_2315	Synpcc7942_0062	257	Glucose-1-phosphate cytidylyltransferase	5497.26	-0.240954	0.224385	0.6625
Synpcc7942_2315	Synpcc7942_1360	436	Cell envelope-related transcriptional attenuator	992.219	2.25838	0.223754	0.587
Synpcc7942_2315	Synpcc7942_2228	91	30S ribosomal protein S19	63977	0.135162	0.223584	0.738
Synpcc7942_2315	Synpcc7942_0659	473	Rad3-related DNA helicases-like	2451.94	0.25971	0.221503	0.612
Synpcc7942_2315	Synpcc7942_2550	357	ATP-binding protein	1133.2	1.47786	0.22064	0.598
Synpcc7942_2315	Synpcc7942_0630	380	DUF3747 domain-containing protein	185.687	1.7697	0.220438	0.4695
Synpcc7942_2315	Synpcc7942_1314	623	ATP-dependent zinc metalloprotease FtsH (EC 3.4.24.-)	2293.16	-0.331578	0.218804	0.618
Synpcc7942_2315	Synpcc7942_2564	158	Biotin carboxyl carrier protein of acetyl-CoA carboxylase	345.169	0.367194	0.218011	0.52
Synpcc7942_2315	Synpcc7942_1649	238	Rubrerythrin	300.047	-0.0176646	0.21743	0.5105
Synpcc7942_2315	Synpcc7942_1068	431	Dihydrolipoamide acetyltransferase component of pyruvate dehydrogenase complex (EC 2.3.1.-)	458.286	-0.1576	0.216037	0.534
Synpcc7942_2315	Synpcc7942_2537	199	ATP-dependent Clp protease proteolytic subunit 3 (EC 3.4.21.92) (Endopeptidase Clp 3)	1072.27	-0.109018	0.215543	0.579
Synpcc7942_2315	Synpcc7942_1907	358	Magnesium-protoporphyrin IX monomethyl ester [oxidative] cyclase (Mg-protoporphyrin IX monomethyl ester oxidative cyclase) (EC 1.14.13.81)	715.835	-0.187812	0.215539	0.569
Synpcc7942_2315	Synpcc7942_0136	435	Phage integrase	655.263	4.57111	0.213789	0.566
Synpcc7942_2315	Synpcc7942_0050	848	Glycosyltransferase	296.674	-0.193135	0.213252	0.5065
Synpcc7942_2315	Synpcc7942_1193	240	Phospholipid/glycerol acyltransferase	221.384	0.224077	0.212352	0.4985
Synpcc7942_2315	Synpcc7942_2278	715	WYL domain-containing protein	478.682	0.0187724	0.212156	0.5545
Synpcc7942_2315	Synpcc7942_0227	208	Peptidyl-tRNA hydrolase (PTH) (EC 3.1.1.29)	405.767	-0.028647	0.211982	0.534
Synpcc7942_2315	Synpcc7942_0507	182	Ribosome-recycling factor (RRF) (Ribosome-releasing factor)	795.754	0.123333	0.211077	0.5775
Synpcc7942_2315	Synpcc7942_1805	259	HetI protein-like	586.778	1.22283	0.210947	0.5475
Synpcc7942_2315	Synpcc7942_2487	72	NAD(P)H-quinone oxidoreductase subunit O (EC 7.1.1.-) (NAD(P)H dehydrogenase I subunit O) (NDH-1 subunit O) (NDH-O)	426.637	-0.255919	0.210693	0.5425
Synpcc7942_2315	Synpcc7942_1618	168	Single-stranded nucleic acid binding R3H	2571.36	2.07094	0.210108	0.627
Synpcc7942_2315	Synpcc7942_1642	356	TIGR00341 family protein	1260.2	0.0103566	0.209663	0.5965
Synpcc7942_2315	Synpcc7942_0321	112	Nitrogen regulatory protein P-II (PII signal transducing protein)	4893.68	-0.275025	0.209486	0.666
Synpcc7942_2315	Synpcc7942_2468	634	Chaperone protein dnaK2 (HSP70-2) (Heat shock 70 kDa protein 2) (Heat shock protein 70-2)	4845.65	-0.38963	0.209306	0.649
Synpcc7942_2315	Synpcc7942_2226	244	30S ribosomal protein S3	47255.5	0.371295	0.209238	0.7295
Synpcc7942_2315	Synpcc7942_1217	102	Circadian clock protein KaiB	429.229	-0.128154	0.208484	0.5385
Synpcc7942_2315	Synpcc7942_2295	367	Capsular polysaccharide export protein	879.922	0.862421	0.207815	0.572
Synpcc7942_2315	Synpcc7942_2095	127	MliC domain-containing protein	666.412	0.30014	0.207455	0.547
Synpcc7942_2315	Synpcc7942_1268	484	Phosphoglucomutase (EC 5.4.2.2)	539.162	-0.237845	0.207337	0.555
Synpcc7942_2315	Synpcc7942_1662	478	Cysteine--tRNA ligase (EC 6.1.1.16) (Cysteinyl-tRNA synthetase) (CysRS)	239.049	0.695865	0.206895	0.495
Synpcc7942_2315	Synpcc7942_0232	448	3-phosphoshikimate 1-carboxyvinyltransferase (EC 2.5.1.19) (5-enolpyruvylshikimate-3-phosphate synthase) (EPSP synthase) (EPSPS)	4080.42	1.40553	0.206509	0.648
Synpcc7942_2315	Synpcc7942_1102	142	DUF1653 domain-containing protein	1039.54	-0.165129	0.204546	0.5835
Synpcc7942_2315	Synpcc7942_0267	242	Ribosomal RNA small subunit methyltransferase G (EC 2.1.1.-) (16S rRNA 7-methylguanosine methyltransferase) (16S rRNA m7G methyltransferase)	752.017	0.425881	0.203001	0.5725
Synpcc7942_2315	Synpcc7942_2368	376	Secretion protein HlyD	1604.59	-0.283762	0.201979	0.605
Synpcc7942_2315	Synpcc7942_0651	806	Primosomal protein N' (EC 3.6.4.-) (ATP-dependent helicase PriA)	758.03	0.946589	0.20171	0.582
Synpcc7942_2315	Synpcc7942_0585	406	PDZ/DHR/GLGF	994.181	-0.250656	0.201534	0.581
Synpcc7942_2315	Synpcc7942_1600	280	5',5'''-P-1,P-4-tetraphosphate phosphorylase II-like	163.095	0.218902	0.201415	0.485
Synpcc7942_2315	Synpcc7942_2234	158	NAD(P)H-quinone oxidoreductase subunit N (EC 7.1.1.-) (NAD(P)H dehydrogenase I subunit N) (NDH-1 subunit N) (NDH-N)	483.906	-0.233458	0.201169	0.5345
Synpcc7942_2315	Synpcc7942_2248	91	Bacterial nucleoid protein Hbs	14358.4	-0.322603	0.200578	0.7015
Synpcc7942_2315	Synpcc7942_0355	137	Ribosome-binding factor A	20870.4	3.19974	0.199868	0.709
Synpcc7942_2315	Synpcc7942_1449	355	UDP-3-O-acylglucosamine N-acyltransferase (EC 2.3.1.191)	1713.49	0.296485	0.199804	0.599
Synpcc7942_2315	Synpcc7942_0580	605	Peptidoglycan glycosyltransferase (EC 2.4.1.129)	590.291	0.572211	0.199559	0.5635
Synpcc7942_2315	Synpcc7942_0517	775	Exonuclease RecJ (EC 3.1.-.-)	537.745	0.383594	0.199546	0.5675
Synpcc7942_2315	Synpcc7942_0086	694	Isoamylase, glycosyl hydrolase family 13 (EC 3.2.1.68)	1151.36	0.830616	0.199349	0.605
Synpcc7942_2315	Synpcc7942_1447	272	Carbonic anhydrase (EC 4.2.1.1) (Carbonate dehydratase)	670.537	-0.255739	0.198576	0.558
Synpcc7942_2315	Synpcc7942_1678	180	Photosystem II protein PsbQ	585.224	-0.247053	0.198264	0.565
Synpcc7942_2315	Synpcc7942_0402	174	Endoribonuclease YbeY (EC 3.1.-.-)	364.512	0.31261	0.197988	0.529
Synpcc7942_2315	Synpcc7942_1051	81	Phycocyanin linker protein 9K	14201.5	-0.177889	0.196126	0.7055
Synpcc7942_2315	Synpcc7942_1308	355	Tryptophan--tRNA ligase (EC 6.1.1.2) (Tryptophanyl-tRNA synthetase) (TrpRS)	438.426	-0.175808	0.19608	0.5525
Synpcc7942_2315	Synpcc7942_2229	287	50S ribosomal protein L2	16360.9	0.616345	0.195668	0.7045
Synpcc7942_2315	Synpcc7942_2123	348	Anthranilate phosphoribosyltransferase (EC 2.4.2.18)	169.708	0.766079	0.195544	0.4715
Synpcc7942_2315	Synpcc7942_1220	88	50S ribosomal protein L27	9193.12	0.61962	0.194087	0.684
Synpcc7942_2315	Synpcc7942_1891	186	LabA	19361	2.4857	0.194026	0.698
Synpcc7942_2315	Synpcc7942_0301	120	Single-stranded DNA-binding protein (SSB)	3688.74	-0.346949	0.193905	0.6425
Synpcc7942_2315	Synpcc7942_2072	207	Protein GrpE (HSP-70 cofactor)	1173.07	-0.240192	0.193895	0.599
Synpcc7942_2315	Synpcc7942_1748	253	Methyltransf_11 domain-containing protein	671.886	1.34474	0.193443	0.5615
Synpcc7942_2315	Synpcc7942_2034	412	Glyco_transf_28 domain-containing protein	3574.28	2.42378	0.193333	0.6385
Synpcc7942_2315	Synpcc7942_1524	1318	DNA-directed RNA polymerase subunit beta' (RNAP subunit beta') (EC 2.7.7.6) (RNA polymerase subunit beta') (Transcriptase subunit beta')	5890.44	-0.306778	0.192881	0.6755
Synpcc7942_2315	Synpcc7942_0670	338	Aspartate carbamoyltransferase (EC 2.1.3.2) (Aspartate transcarbamylase) (ATCase)	604.493	0.853716	0.192212	0.5595
Synpcc7942_2315	Synpcc7942_1050	289	Phycobilisome rod linker polypeptide	11710.5	-0.496452	0.190989	0.6875
Synpcc7942_2315	Synpcc7942_1522	1100	DNA-directed RNA polymerase subunit beta (RNAP subunit beta) (EC 2.7.7.6) (RNA polymerase subunit beta) (Transcriptase subunit beta)	5823.11	-0.27888	0.190965	0.658
Synpcc7942_2315	Synpcc7942_2313	544	Chaperonin GroEL (EC 5.6.1.7) (60 kDa chaperonin) (Chaperonin-60) (Cpn60)	6482.12	-0.375105	0.190841	0.665
Synpcc7942_2315	Synpcc7942_1289	446	Putative modulator of DNA gyrase	422.569	1.17197	0.190176	0.5115
Synpcc7942_2315	Synpcc7942_0971	452	Rho_N domain-containing protein	438.478	-0.12729	0.189937	0.5325
Synpcc7942_2315	Synpcc7942_0288	452	Bifunctional protein GlmU [Includes: UDP-N-acetylglucosamine pyrophosphorylase (EC 2.7.7.23) (N-acetylglucosamine-1-phosphate uridyltransferase); Glucosamine-1-phosphate N-acetyltransferase (EC 2.3.1.157)]	568.092	-0.0476519	0.189924	0.556
Synpcc7942_2315	Synpcc7942_0986	383	Probable glycosyltransferase	281.163	0.100279	0.18902	0.5055
Synpcc7942_2315	Synpcc7942_2294	278	Lipopolysaccharide biosynthesis glycosyltransferase	607.116	0.0802323	0.188107	0.562
Synpcc7942_2315	Synpcc7942_1288	168	DUF4240 domain-containing protein	218.102	1.11945	0.187426	0.4845
Synpcc7942_2315	Synpcc7942_0095	249	Two component transcriptional regulator, winged helix family	365.401	0.255057	0.186531	0.5295
Synpcc7942_2315	Synpcc7942_2135	227	Phosphate ABC transporter permease	605.229	-0.0609085	0.186491	0.566
Synpcc7942_2315	Synpcc7942_0089	244	Carboxymethylenebutenolidase (EC 3.1.1.45)	232	0.129599	0.185605	0.4865
Synpcc7942_2315	Synpcc7942_1556	192	SLH domain-containing protein	3965.72	1.96099	0.185398	0.6395
Synpcc7942_2315	Synpcc7942_1965	549	Exopolyphosphatase	209.208	-0.19873	0.185211	0.4845
Synpcc7942_2315	Synpcc7942_1027	87	Putative regulatory protein Synpcc7942_1027	579.346	0.70218	0.184423	0.542
Synpcc7942_2315	Synpcc7942_0675	173	Cofactor assembly of complex C subunit B	675.699	-0.000295588	0.183961	0.554
Synpcc7942_2315	Synpcc7942_0158	391	Rhodanese-like	976.612	-0.198341	0.183562	0.582
Synpcc7942_2315	Synpcc7942_0976	909	CBS	331.536	0.12711	0.183403	0.5285
Synpcc7942_2315	Synpcc7942_2545	392	Aminotransferase (EC 2.6.1.-)	203.109	-0.0738017	0.183333	0.507
Synpcc7942_2315	Synpcc7942_2223	82	30S ribosomal protein S17	16759.8	-0.488638	0.183186	0.689
Synpcc7942_2315	Synpcc7942_0687	539	DUF3352 domain-containing protein	203.441	-0.11089	0.182275	0.4785
Synpcc7942_2315	Synpcc7942_2438	477	Putative CheA signal transduction histidine kinases, no good domain identification	372.039	0.0337932	0.182011	0.5255
Synpcc7942_2315	Synpcc7942_0017	187	2-keto-3-deoxy-phosphogluconate aldolase (EC 4.1.2.14)	559.88	2.05386	0.181731	0.5405
Synpcc7942_2315	Synpcc7942_0877	872	Elongator protein 3/MiaB/NifB	901.41	0.0674945	0.181698	0.581
Synpcc7942_2315	Synpcc7942_0508	376	Geranylgeranyl reductase	343.293	0.122435	0.181459	0.518
Synpcc7942_2315	Synpcc7942_2227	117	50S ribosomal protein L22	5691.55	0.386417	0.180967	0.655
Synpcc7942_2315	Synpcc7942_1602	245	tRNA (cytidine/uridine-2'-O-)-methyltransferase TrmJ (EC 2.1.1.200) (tRNA (cytidine(32)/uridine(32)-2'-O)-methyltransferase) (tRNA Cm32/Um32 methyltransferase)	305.199	4.90612	0.178215	0.5085
Synpcc7942_2315	Synpcc7942_1277	116	50S ribosomal protein L20	2621.85	-0.0763802	0.177949	0.6355
Synpcc7942_2315	Synpcc7942_0194	953	DNA polymerase I (EC 2.7.7.7)	368.447	-0.11599	0.177913	0.5315
Synpcc7942_2315	Synpcc7942_0304	215	Coenzyme Q (Ubiquinone) biosynthesis protein Coq4	4318.15	-0.0515614	0.175855	0.6415
Synpcc7942_2315	Synpcc7942_2067	415	HI0933-like protein	1167.4	1.27244	0.175836	0.586
Synpcc7942_2315	Synpcc7942_0189	575	GMP synthase [glutamine-hydrolyzing] (EC 6.3.5.2) (GMP synthetase) (Glutamine amidotransferase)	1742.78	0.149014	0.174796	0.598
Synpcc7942_2315	Synpcc7942_0318	151	Secreted protein	664.174	0.714196	0.174792	0.5525
Synpcc7942_2315	Synpcc7942_0890	1536	Glutamate synthase (Ferredoxin) (EC 1.4.7.1)	235.1	-0.163988	0.174753	0.5085
Synpcc7942_2315	Synpcc7942_1235	729	Nitrate reductase (EC 1.7.5.1)	114.552	0.192091	0.17394	0.4525
Synpcc7942_2315	Synpcc7942_0703	402	DNA processing protein DprA, putative	687.686	0.637128	0.173917	0.5555
Synpcc7942_2315	Synpcc7942_1946	159	Secreted protein	547.771	0.408391	0.173295	0.5475
Synpcc7942_2315	Synpcc7942_0564	237	ATPase	665.145	-0.276045	0.172985	0.558
Synpcc7942_2315	Synpcc7942_1488	450	Bicarbonate-binding protein CmpA	678.202	0.00915956	0.172124	0.5565
Synpcc7942_2315	Synpcc7942_0392	392	Peptidoglycan lytic exotransglycosylase (EC 4.2.2.n1) (Murein hydrolase A)	881.542	0.388677	0.171946	0.561
Synpcc7942_2315	Synpcc7942_0874	1019	DEAD/DEAH box helicase-like	406.714	-0.149569	0.170832	0.5345
Synpcc7942_2315	Synpcc7942_0623	459	Thioredoxin reductase (EC 1.8.1.9)	203.208	-0.236464	0.169463	0.4855
Synpcc7942_2315	Synpcc7942_1265	237	Trk system potassium uptake protein TrkA	216.994	0.0475248	0.168622	0.488
Synpcc7942_2315	Synpcc7942_1511	145	Polyketide_cyc domain-containing protein	517.616	0.43099	0.168262	0.5475
Synpcc7942_2315	Synpcc7942_1239	443	Nitrate/nitrite binding protein NrtA	181.273	0.510684	0.167533	0.4955
Synpcc7942_2315	Synpcc7942_2337	317	N-acetylmuramoyl-L-alanine amidase, family 2	226.103	0.646543	0.167511	0.4905
Synpcc7942_2315	Synpcc7942_0931	268	Acyl-[acyl-carrier-protein]--UDP-N-acetylglucosamine O-acyltransferase (EC 2.3.1.129)	1814.92	-0.370296	0.166935	0.6115
Synpcc7942_2315	Synpcc7942_0868	582	ABC1 domain-containing protein	895.689	1.03054	0.166693	0.5895
Synpcc7942_2315	Synpcc7942_2206	151	50S ribosomal protein L13	17123.5	0.802027	0.16613	0.702
Synpcc7942_2315	Synpcc7942_2230	100	50S ribosomal protein L23	13230.6	1.01391	0.1658	0.6995
Synpcc7942_2315	Synpcc7942_0081	69	RNA-binding S4	1883.69	0.162876	0.165738	0.6115
Synpcc7942_2315	Synpcc7942_1446	139	Peptidylprolyl isomerase	1405.58	-0.42208	0.165531	0.6085
Synpcc7942_2315	Synpcc7942_1059	310	DUF1517 domain-containing protein	2289.48	-0.31636	0.165019	0.6325
Synpcc7942_2315	Synpcc7942_2129	134	Iron-sulfur cluster binding protein	451.88	0.104818	0.164225	0.539
Synpcc7942_2315	Synpcc7942_2144	162	Nuclease (SNase-like)	423.78	-0.158829	0.163444	0.5365
Synpcc7942_2315	Synpcc7942_2224	64	50S ribosomal protein L29	19180.9	1.12246	0.16239	0.7035
Synpcc7942_2315	Synpcc7942_0308	379	CO2 hydration protein	546.605	-0.166374	0.1622	0.53
Synpcc7942_2315	Synpcc7942_1788	1568	DUF3971 domain-containing protein	276.081	0.166866	0.161541	0.5315
Synpcc7942_2315	Synpcc7942_1374	543	Ribosomal large subunit pseudouridine synthase D	197.669	4.83266	0.160084	0.487
Synpcc7942_2315	Synpcc7942_2369	1056	Hydrophobe/amphiphile efflux-1 HAE1	450.275	-0.12626	0.159777	0.55
Synpcc7942_2315	Synpcc7942_0634	141	50S ribosomal protein L11	18453.3	-0.255971	0.159764	0.715
Synpcc7942_2315	Synpcc7942_0565	220	FHA domain containing protein	277.005	-0.202401	0.159713	0.502
Synpcc7942_2315	Synpcc7942_2348	359	S-adenosylmethionine:tRNA ribosyltransferase-isomerase (EC 2.4.99.17) (Queuosine biosynthesis protein QueA)	2224.41	-0.103584	0.159305	0.6135
Synpcc7942_2315	Synpcc7942_1980	329	A LysR family protein (RbcR) (Transcriptional regulator, LysR family)	5072.65	-0.283671	0.159164	0.6585
Synpcc7942_2315	Synpcc7942_0423	72	Glycogen debranching protein	575.967	-0.284672	0.158978	0.565
Synpcc7942_2315	Synpcc7942_2504	134	Lipoprotein	2089.86	-0.105614	0.158399	0.622
Synpcc7942_2315	Synpcc7942_1608	469	Mannose-1-phosphate guanylyltransferase (EC 2.7.7.13)	581.689	-0.219187	0.158309	0.55
Synpcc7942_2315	Synpcc7942_2202	165	HNH nuclease	903.203	0.467639	0.158044	0.575
Synpcc7942_2315	Synpcc7942_0077	229	Transcriptional regulator, XRE family	491.69	0.414561	0.157364	0.5405
Synpcc7942_2315	Synpcc7942_1551	254	DUF4261 domain-containing protein	1653.65	1.0081	0.157342	0.6125
Synpcc7942_2315	Synpcc7942_0053	382	Glyco_trans_2-like domain-containing protein	454.812	0.316325	0.156569	0.5475
Synpcc7942_2315	Synpcc7942_2232	213	50S ribosomal protein L3	14340	1.06408	0.156181	0.6895
Synpcc7942_2315	Synpcc7942_1850	409	Precorrin-6Y C5,15-methyltransferase (Decarboxylating) (EC 2.1.1.132)	4269.97	1.15639	0.155763	0.638
Synpcc7942_2315	Synpcc7942_0311	279	Ribosomal RNA small subunit methyltransferase A (EC 2.1.1.182) (16S rRNA (adenine(1518)-N(6)/adenine(1519)-N(6))-dimethyltransferase) (16S rRNA dimethyladenosine transferase) (16S rRNA dimethylase) (S-adenosylmethionine-6-N', N'-adenosyl(rRNA) dimethyltransferase)	715.288	-0.0766513	0.155356	0.568
Synpcc7942_2315	Synpcc7942_B2655	278	ANL58	75.7014	0.0723537	0.154143	0.401
Synpcc7942_2315	Synpcc7942_2444	337	Phosphate-binding protein	543.62	-0.248903	0.153786	0.5575
Synpcc7942_2315	Synpcc7942_1223	392	DevC (DevC protein)	15480	0.255435	0.152807	0.6895
Synpcc7942_2315	Synpcc7942_2117	479	Glutamyl-tRNA(Gln) amidotransferase subunit A (Glu-ADT subunit A) (EC 6.3.5.7)	385.644	-0.212264	0.152785	0.5305
Synpcc7942_2315	Synpcc7942_0070	186	Pyridox_oxase_2 domain-containing protein	624.886	0.516742	0.151916	0.5465
Synpcc7942_2315	Synpcc7942_1729	370	Potassium-transporting ATPase D chain	404.062	-0.141842	0.151852	0.5495
Synpcc7942_2315	Synpcc7942_1462	356	Iron-regulated protein A	223.865	-0.281266	0.151785	0.504
Synpcc7942_2315	Synpcc7942_0593	250	DUF3887 domain-containing protein	1533.13	-0.142797	0.151224	0.6125
Synpcc7942_2315	Synpcc7942_2503	321	NADPH-protochlorophyllide oxidoreductase (EC 1.3.1.33)	19987.8	-0.281699	0.151122	0.712
Synpcc7942_2315	Synpcc7942_2183	259	Ribonuclease H (RNase H) (EC 3.1.26.4)	711.841	1.43275	0.151051	0.5535
Synpcc7942_2315	Synpcc7942_0241	455	23S rRNA (Uracil-5-)-methyltransferase RumA (EC 2.1.1.-)	6328.25	1.47657	0.15094	0.663
Synpcc7942_2315	Synpcc7942_2287	324	Glycosyl transferase family 8	1142.91	-0.0400571	0.150453	0.5885
Synpcc7942_2315	Synpcc7942_1302	158	Universal stress protein	512.723	-0.254696	0.150386	0.5675
Synpcc7942_2315	Synpcc7942_0588	391	Formate-dependent phosphoribosylglycinamide formyltransferase (EC 6.3.1.21) (5'-phosphoribosylglycinamide transformylase 2) (Formate-dependent GAR transformylase) (GAR transformylase 2) (GART 2) (Non-folate glycinamide ribonucleotide transformylase) (Phosphoribosylglycinamide formyltransferase 2)	630.378	0.492141	0.150095	0.5435
Synpcc7942_2315	Synpcc7942_1587	146	Integral membrane protein-like (Uncharacterized protein SED0021)	2040.02	0.0898716	0.149517	0.6215
Synpcc7942_2315	Synpcc7942_2218	179	50S ribosomal protein L6	5299.53	-0.212508	0.149413	0.6605
Synpcc7942_2315	Synpcc7942_0346	259	Purine nucleoside phosphorylase	495.327	-0.216398	0.148304	0.5395
Synpcc7942_2315	Synpcc7942_1178	349	Photosystem II assembly protein Ycf48	2304.26	-0.292653	0.14818	0.6235
Synpcc7942_2315	Synpcc7942_1645	247	Ribonuclease 3 (EC 3.1.26.3) (Ribonuclease III) (RNase III)	203.805	0.0693275	0.146582	0.4835
Synpcc7942_2315	Synpcc7942_1919	253	Transcriptional regulator, XRE family	665.062	0.103237	0.145894	0.556
Synpcc7942_2315	Synpcc7942_1493	279	MazG family protein	385.861	0.221486	0.145517	0.5415
Synpcc7942_2315	Synpcc7942_1622	823	Probable proteinase	233.057	-0.0925154	0.14533	0.4845
Synpcc7942_2315	Synpcc7942_1771	485	Signal recognition particle protein (Fifty-four homolog)	5515.11	-0.316509	0.145327	0.663
Synpcc7942_2315	Synpcc7942_2175	357	Iron deficiency-induced protein A	1047.03	-0.360726	0.145151	0.5885
Synpcc7942_2315	Synpcc7942_0509	157	Conserved secreted protein	393.205	1.94891	0.144588	0.516
Synpcc7942_2315	Synpcc7942_0865	163	UPF0234 protein Synpcc7942_0865	428.246	1.23575	0.144563	0.5305
Synpcc7942_2315	Synpcc7942_0652	529	FAD-binding oxidoreductase	245.135	-0.20316	0.143822	0.521
Synpcc7942_2315	Synpcc7942_1834	152	Uncharacterized protein SEN0013	705.683	1.0403	0.143729	0.542
Synpcc7942_2315	Synpcc7942_1929	386	Cysteine desulfurase (EC 2.8.1.7)	318.878	0.0111686	0.1434	0.5095
Synpcc7942_2315	Synpcc7942_1437	92	Tetratricopeptide repeat protein	523.226	0.0170048	0.143218	0.5525
Synpcc7942_2315	Synpcc7942_0604	247	Ribulose-phosphate 3-epimerase (EC 5.1.3.1)	86.4688	-0.20635	0.143093	0.41
Synpcc7942_2315	Synpcc7942_1856	168	tRNA-specific adenosine deaminase (EC 3.5.4.33)	456.439	1.61026	0.142622	0.526
Synpcc7942_2315	Synpcc7942_1854	566	Precorrin-3 methyltransferase (EC 2.1.1.131)	219.488	0.550865	0.142609	0.4875
Synpcc7942_2315	Synpcc7942_1329	208	TPM_phosphatase domain-containing protein	289.597	-0.243654	0.142138	0.514
Synpcc7942_2315	Synpcc7942_1512	481	Probable zeta-carotene desaturase (EC 1.3.5.6) (9,9'-di-cis-zeta-carotene desaturase) (Carotene 7,8-desaturase)	275.8	-0.0615219	0.142026	0.5195
Synpcc7942_2315	Synpcc7942_1144	343	LPS export ABC transporter periplasmic protein LptC	1342.22	-0.0830187	0.141455	0.6075
Synpcc7942_2315	Synpcc7942_0546	715	Na+/H+ antiporter	433.842	0.130163	0.141427	0.534
Synpcc7942_2315	Synpcc7942_1426	472	Ribulose bisphosphate carboxylase large chain (RuBisCO large subunit) (EC 4.1.1.39)	3043.97	-0.397291	0.141022	0.6515
Synpcc7942_2315	Synpcc7942_1968	452	Fe-S oxidoreductase	1441.13	0.531241	0.140954	0.5995
Synpcc7942_2315	Synpcc7942_1515	299	Protein serine/threonine phosphatase	1242.38	0.233817	0.140845	0.6
Synpcc7942_2315	Synpcc7942_1480	184	16S rRNA (Guanine(966)-N(2))-methyltransferase RsmD	567.253	1.94198	0.140495	0.532
Synpcc7942_2315	Synpcc7942_2605	218	DUF4332 domain-containing protein	406.445	0.130344	0.139609	0.5315
Synpcc7942_2315	Synpcc7942_1943	631	Cell division protein Ftn2 (Cell division protein Ftn2-like)	347.275	-0.102561	0.139411	0.5165
Synpcc7942_2315	Synpcc7942_0619	211	Alkaline phosphatase	522.766	0.126734	0.138636	0.537
Synpcc7942_2315	Synpcc7942_2221	113	50S ribosomal protein L24	4605.07	1.46061	0.138462	0.6625
Synpcc7942_2315	Synpcc7942_0350	292	ATPase	478.899	1.85012	0.137964	0.5385
Synpcc7942_2315	Synpcc7942_1465	151	Transcriptional regulator, BadM/Rrf2 family	216.446	0.0483814	0.13758	0.501
Synpcc7942_2315	Synpcc7942_0174	292	Ribosomal RNA small subunit methyltransferase I (EC 2.1.1.198) (16S rRNA 2'-O-ribose C1402 methyltransferase) (rRNA (cytidine-2'-O-)-methyltransferase RsmI)	1159.71	0.602362	0.137165	0.5955
Synpcc7942_2315	Synpcc7942_1694	858	DNA topoisomerase (ATP-hydrolyzing) (EC 5.6.2.2)	3499.71	0.917044	0.137034	0.643
Synpcc7942_2315	Synpcc7942_1275	387	TIGR00341 family protein	9690.99	-0.147217	0.136992	0.6895
Synpcc7942_2315	Synpcc7942_1110	208	Response regulator receiver domain protein (CheY-like)	10904.9	-1.12403	0.136939	0.647
Synpcc7942_2315	Synpcc7942_1342	363	GDP-mannose 4,6-dehydratase (EC 4.2.1.47) (GDP-D-mannose dehydratase)	442.533	0.117639	0.136534	0.5425
Synpcc7942_2315	Synpcc7942_2002	236	DUF3108 domain-containing protein	2632.45	1.12164	0.13623	0.6215
Synpcc7942_2315	Synpcc7942_1293	810	Phenylalanine--tRNA ligase beta subunit (EC 6.1.1.20) (Phenylalanyl-tRNA synthetase beta subunit) (PheRS)	3299.64	0.612696	0.135576	0.6315
Synpcc7942_2315	Synpcc7942_2395	83	Nonstructural protein	508.672	0.523182	0.135416	0.5555
Synpcc7942_2315	Synpcc7942_0816	681	Diguanylate cyclase/phosphodiesterase	1201.77	-0.376489	0.135344	0.5925
Synpcc7942_2315	Synpcc7942_1534	735	Piwi domain-containing protein	976.732	-0.197727	0.135301	0.5825
Synpcc7942_2315	Synpcc7942_1433	352	N-acetyl-gamma-glutamyl-phosphate reductase (AGPR) (EC 1.2.1.38) (N-acetyl-glutamate semialdehyde dehydrogenase) (NAGSA dehydrogenase)	3405.49	-0.310316	0.135207	0.633
Synpcc7942_2315	Synpcc7942_0099	109	MazG domain-containing protein	282.517	-0.310439	0.134965	0.5105
Synpcc7942_2315	Synpcc7942_2046	129	Glycine cleavage system H protein	1547.41	-0.423171	0.134595	0.6135
Synpcc7942_2315	Synpcc7942_1603	375	Beta-lactamase	946.351	0.303408	0.134588	0.564
Synpcc7942_2315	Synpcc7942_0606	226	Leucyl/phenylalanyl-tRNA--protein transferase (EC 2.3.2.6) (L/F-transferase) (Leucyltransferase) (Phenyalanyltransferase)	565.828	-0.17707	0.134579	0.5765
Synpcc7942_2315	Synpcc7942_0065	184	Translation initiation factor IF-3	16396.6	0.492761	0.134243	0.6885
Synpcc7942_2315	Synpcc7942_2131	690	Probable soluble lytic transglycosylase	690.271	-0.342895	0.134163	0.577
Synpcc7942_2315	Synpcc7942_1959	600	Proline--tRNA ligase (EC 6.1.1.15) (Prolyl-tRNA synthetase) (ProRS)	567.816	1.43011	0.134115	0.541
Synpcc7942_2315	Synpcc7942_0464	113	Nucleoid-associated protein Synpcc7942_0464	813.155	-0.286299	0.133836	0.578
Synpcc7942_2315	Synpcc7942_1010	243	Ribosomal large subunit pseudouridine synthase B (EC 5.4.99.-)	4319.54	0.269976	0.133241	0.663
Synpcc7942_2315	Synpcc7942_0672	320	RNA polymerase sigma factor SigA3	140.617	0.838975	0.132493	0.4495
Synpcc7942_2315	Synpcc7942_1393	304	Histone deacetylase/AcuC/AphA family protein-like	303.416	0.0563731	0.131397	0.5005
Synpcc7942_2315	Synpcc7942_1271	245	Glycosyl transferase	1467.69	0.117368	0.131317	0.609
Synpcc7942_2315	Synpcc7942_2541	120	50S ribosomal protein L19	14573.4	1.01598	0.131234	0.7015
Synpcc7942_2315	Synpcc7942_0137	387	Ferrochelatase (EC 4.98.1.1) (Heme synthase) (Protoheme ferro-lyase)	300.372	-0.349754	0.130711	0.497
Synpcc7942_2315	Synpcc7942_1386	377	Cob(I)yrinic acid a,c-diamide adenosyltransferase (EC 2.5.1.17)	1827.4	0.275803	0.129914	0.6195
Synpcc7942_2315	Synpcc7942_0975	296	Ribosomal RNA small subunit methyltransferase H (EC 2.1.1.199) (16S rRNA m(4)C1402 methyltransferase) (rRNA (cytosine-N(4)-)-methyltransferase RsmH)	569.221	0.140938	0.129603	0.557
Synpcc7942_2315	Synpcc7942_2163	162	Secreted protein	230.099	0.513555	0.129213	0.4885
Synpcc7942_2315	Synpcc7942_0100	184	Conserved hypothethical protein	3848.68	1.28933	0.129206	0.6525
Synpcc7942_2315	Synpcc7942_0395	374	Transposase	394.923	-0.296329	0.12879	0.534
Synpcc7942_2315	Synpcc7942_1072	183	Cob(I)yrinic acid a,c-diamide adenosyltransferase (EC 2.5.1.17)	265.441	-0.0289936	0.128717	0.494
Synpcc7942_2315	Synpcc7942_0962	451	16S rRNA (cytosine(967)-C(5))-methyltransferase (EC 2.1.1.176) (16S rRNA m5C967 methyltransferase) (rRNA (cytosine-C(5)-)-methyltransferase RsmB)	2588.26	0.867637	0.128543	0.6345
Synpcc7942_2315	Synpcc7942_2214	439	Protein translocase subunit SecY	1010.05	0.379003	0.127933	0.5815
Synpcc7942_2315	Synpcc7942_2028	353	Probable glycosyltransferase	1185.4	0.287168	0.127747	0.604
Synpcc7942_2315	Synpcc7942_0707	489	Arginine decarboxylase (EC 4.1.1.19)	328.578	1.33477	0.127573	0.521
Synpcc7942_2315	Synpcc7942_1741	478	UDP-N-acetylmuramate--L-alanine ligase (EC 6.3.2.8) (UDP-N-acetylmuramoyl-L-alanine synthetase)	460.842	-0.126354	0.127355	0.5425
Synpcc7942_2315	Synpcc7942_1489	278	Bicarbonate transport system permease protein CmpB	392.411	-0.366995	0.12714	0.535
Synpcc7942_2315	Synpcc7942_1323	282	Formamidopyrimidine-DNA glycosylase (Fapy-DNA glycosylase) (EC 3.2.2.23) (DNA-(apurinic or apyrimidinic site) lyase MutM) (AP lyase MutM) (EC 4.2.99.18)	792.735	0.399061	0.127101	0.5855
Synpcc7942_2315	Synpcc7942_0939	208	Adenylyl-sulfate kinase (EC 2.7.1.25) (APS kinase) (ATP adenosine-5'-phosphosulfate 3'-phosphotransferase) (Adenosine-5'-phosphosulfate kinase)	344.928	0.136282	0.126874	0.507
Synpcc7942_2315	Synpcc7942_2137	1351	Magnesium chelatase (EC 6.6.1.1)	172.477	-0.147117	0.12678	0.48
Synpcc7942_2315	Synpcc7942_2044	337	Photosystem reaction center subunit H	1086.31	-0.325693	0.126563	0.595
Synpcc7942_2315	Synpcc7942_1760	363	Alanine dehydrogenase (EC 1.4.1.1)	581.184	-0.197117	0.125816	0.5645
Synpcc7942_2315	Synpcc7942_2036	334	Rieske domain-containing protein	6719.02	-0.209225	0.125806	0.644
Synpcc7942_2315	Synpcc7942_1325	454	Replicative DNA helicase (EC 3.6.4.12)	449.664	0.221508	0.125605	0.5235
Synpcc7942_2315	Synpcc7942_1263	374	N6-adenine-specific DNA methylase-like	1113.75	0.537234	0.125324	0.5905
Synpcc7942_2315	Synpcc7942_2352	207	Ribosome hibernation promoting factor (HPF)	11668.4	0.606021	0.125235	0.695
Synpcc7942_2315	Synpcc7942_0498	837	Mannose-1-phosphate guanyltransferase	4979.73	-0.60919	0.125123	0.647
Synpcc7942_2315	Synpcc7942_2581	122	Ferredoxin (2Fe-2S)	453.656	0.0010567	0.125066	0.5505
Synpcc7942_2315	Synpcc7942_1362	161	DUF4157 domain-containing protein	2392.98	-0.342738	0.124986	0.6205
Synpcc7942_2315	Synpcc7942_2021	97	YlxR domain-containing protein	1094.77	1.25467	0.124883	0.6045
Synpcc7942_2315	Synpcc7942_1143	198	LabA-like protein LalA	173.19	3.57997	0.124479	0.469
Synpcc7942_2315	Synpcc7942_2113	331	Ribose-phosphate pyrophosphokinase (RPPK) (EC 2.7.6.1) (5-phospho-D-ribosyl alpha-1-diphosphate) (Phosphoribosyl diphosphate synthase) (Phosphoribosyl pyrophosphate synthase) (P-Rib-PP synthase) (PRPP synthase) (PRPPase)	15251.9	1.99478	0.124306	0.6895
Synpcc7942_2315	Synpcc7942_1065	1039	Type I site-specific deoxyribonuclease (EC 3.1.21.3)	745.444	0.781358	0.123951	0.577
Synpcc7942_2315	Synpcc7942_0479	604	Elongation factor 4 (EF-4) (EC 3.6.5.n1) (Ribosomal back-translocase LepA)	958.609	-0.00751217	0.123674	0.589
Synpcc7942_2315	Synpcc7942_1890	168	OmpA-like domain-containing protein	490.872	-0.221514	0.123581	0.56
Synpcc7942_2315	Synpcc7942_1399	384	HlyD family efflux transporter periplasmic adaptor subunit	2184.43	0.425109	0.1232	0.624
Synpcc7942_2315	Synpcc7942_0860	319	CheW protein	408.361	1.85602	0.123042	0.523
Synpcc7942_2315	Synpcc7942_1902	348	Putative glycosyltransferase	292.66	-0.224575	0.122257	0.5085
Synpcc7942_2315	Synpcc7942_0026	325	Aldo_ket_red domain-containing protein	661.25	0.191961	0.122013	0.5565
Synpcc7942_2315	Synpcc7942_1813	638	ATP-binding region, ATPase-like (Uncharacterized protein SEM0037)	475.62	0.0158155	0.121452	0.5545
Synpcc7942_2315	Synpcc7942_2365	556	Peptide chain release factor 3 (RF-3)	178.269	0.138593	0.121439	0.4715
Synpcc7942_2315	Synpcc7942_2448	535	GTPase HflX (GTP-binding protein HflX)	505.522	-0.529724	0.121262	0.5475
Synpcc7942_2315	Synpcc7942_0639	430	Enolase (EC 4.2.1.11) (2-phospho-D-glycerate hydro-lyase) (2-phosphoglycerate dehydratase)	470.497	-0.0198793	0.1211	0.5405
Synpcc7942_2315	Synpcc7942_1503	259	RNA-binding S4	5806.65	1.39495	0.120928	0.665
Synpcc7942_2315	Synpcc7942_2304	305	NAD kinase (EC 2.7.1.23) (ATP-dependent NAD kinase)	385.897	-0.282535	0.120773	0.526
Synpcc7942_2315	Synpcc7942_2231	210	50S ribosomal protein L4	5256.19	-0.333417	0.120512	0.6645
Synpcc7942_2315	Synpcc7942_0862	125	Transposase	7298.82	-0.577139	0.120433	0.675
Synpcc7942_2315	Synpcc7942_1423	539	Carboxysome assembly protein CcmM (CcmM58) (M58) (Carbon dioxide concentrating mechanism protein CcmM) (Carboxysome shell associated protein CcmM)	9574.04	-0.734572	0.120139	0.6995
Synpcc7942_2315	Synpcc7942_2329	424	Metal dependent phosphohydrolase	612.997	0.0543245	0.119662	0.548
Synpcc7942_2315	Synpcc7942_0520	213	Carboxysome shell protein CcmP (Carbon dioxide concentrating mechanism protein CcmP)	740.948	0.0270989	0.119244	0.5655
Synpcc7942_2315	Synpcc7942_1584	492	Protein adenylyltransferase SelO (EC 2.7.7.-) (EC 2.7.7.n1)	464.853	0.0595873	0.118609	0.5435
Synpcc7942_2315	Synpcc7942_0489	459	Aldehyde dehydrogenase	4813.77	0.912028	0.11816	0.669
Synpcc7942_2315	Synpcc7942_1285	319	Molybdenum cofactor biosynthesis bifunctional protein [Includes: Cyclic pyranopterin monophosphate synthase (EC 4.6.1.17) (Molybdenum cofactor biosynthesis protein C); Molybdenum cofactor biosynthesis protein B]	170.938	-0.0355732	0.117829	0.4725
Synpcc7942_2315	Synpcc7942_0455	384	Queuine tRNA-ribosyltransferase (EC 2.4.2.29) (Guanine insertion enzyme) (tRNA-guanine transglycosylase)	668.717	-0.275348	0.117504	0.5545
Synpcc7942_2315	Synpcc7942_0658	70	DUF2839 domain-containing protein	278.495	-0.351292	0.116631	0.51
Synpcc7942_2315	Synpcc7942_1173	422	Glyco_trans_2-like domain-containing protein	855.25	0.352655	0.11657	0.586
Synpcc7942_2315	Synpcc7942_2534	421	Diguanylate cyclase with GAF sensor	261.348	0.0215214	0.116552	0.497
Synpcc7942_2315	Synpcc7942_2091	612	NAD(P)H dehydrogenase, subunit NdhF3 family (EC 1.6.99.5) (NADPH dehydrogenase subunit 5)	242.173	-0.193385	0.116486	0.4775
Synpcc7942_2315	Synpcc7942_1368	111	SH3b domain-containing protein	488.366	1.31928	0.116271	0.5465
Synpcc7942_2315	Synpcc7942_2396	183	HAD-superfamily phosphatase subfamily IIIA	761.955	0.0999553	0.115995	0.576
Synpcc7942_2315	Synpcc7942_0781	838	Phosphoenolpyruvate synthase (PEP synthase) (EC 2.7.9.2) (Pyruvate, water dikinase)	929.981	0.20267	0.115827	0.59
Synpcc7942_2315	Synpcc7942_2050	487	FHA domain containing protein	1802.46	-0.386865	0.115657	0.6245
Synpcc7942_2315	Synpcc7942_1491	278	Bicarbonate transport ATP-binding protein CmpD (EC 7.6.2.-)	234.046	-0.343349	0.115331	0.489
Synpcc7942_2315	Synpcc7942_1011	413	Sensor protein SphS (EC 2.7.13.3)	257.798	3.10671	0.115214	0.468
Synpcc7942_2315	Synpcc7942_0139	612	Acetolactate synthase (EC 2.2.1.6)	3851.86	0.722876	0.11521	0.6345
Synpcc7942_2315	Synpcc7942_1849	398	RNA polymerase sigma factor	1535.4	0.0376772	0.114805	0.595
Synpcc7942_2315	Synpcc7942_0830	462	Asparagine--tRNA ligase (EC 6.1.1.22) (Asparaginyl-tRNA synthetase) (AsnRS)	121.066	0.102316	0.114276	0.4645
Synpcc7942_2315	Synpcc7942_2015	277	Ycf66 family protein	651.337	0.0893086	0.114034	0.5645
Synpcc7942_2315	Synpcc7942_2565	185	Elongation factor P (EF-P)	843.827	-0.304873	0.113882	0.569
Synpcc7942_2315	Synpcc7942_0391	526	DUF1400 domain-containing protein	1377.92	0.1869	0.113874	0.6055
Synpcc7942_2315	Synpcc7942_2377	282	Cell division protein FtsQ	981.188	0.34233	0.113708	0.5795
Synpcc7942_2315	Synpcc7942_1377	779	Metal dependent phosphohydrolase	599.369	0.166499	0.113593	0.5635
Synpcc7942_2315	Synpcc7942_0073	398	4-hydroxy-3-methylbut-2-enyl diphosphate reductase (HMBPP reductase) (EC 1.17.7.4)	438.298	0.61539	0.113314	0.5235
Synpcc7942_2315	Synpcc7942_1942	150	Bacterioferritin comigratory protein-like	1196.13	-0.252599	0.113187	0.5925
Synpcc7942_2315	Synpcc7942_0112	484	Deoxyribodipyrimidine photo-lyase type I (EC 4.1.99.3)	613.363	0.333534	0.113131	0.5555
Synpcc7942_2315	Synpcc7942_1019	499	4-alpha-glucanotransferase (EC 2.4.1.25) (Amylomaltase) (Disproportionating enzyme)	209.266	0.478441	0.112731	0.4775
Synpcc7942_2315	Synpcc7942_0255	426	ATPase	4621.03	-0.0981531	0.112444	0.652
Synpcc7942_2315	Synpcc7942_0780	457	Serine/threonine protein kinase	280.702	-0.150365	0.111987	0.5085
Synpcc7942_2315	Synpcc7942_1925	283	Probable peptidase	2938.7	0.309186	0.111803	0.6425
Synpcc7942_2315	Synpcc7942_0417	502	ATPase	3831.64	-0.465033	0.111524	0.633
Synpcc7942_2315	Synpcc7942_0487	220	Signal peptidase I (EC 3.4.21.89)	439.048	-0.236335	0.111418	0.5515
Synpcc7942_2315	Synpcc7942_B2645	207	ANL21	160.407	1.04963	0.111305	0.465
Synpcc7942_2315	Synpcc7942_1773	105	KH domain-containing protein	5362.16	1.62041	0.111198	0.6555
Synpcc7942_2315	Synpcc7942_2335	344	Fructose-1,6-bisphosphatase class 1 (FBPase class 1) (EC 3.1.3.11) (D-fructose-1,6-bisphosphate 1-phosphohydrolase class 1) (Fructose-1,6-bisphosphatase F-II)	178.202	0.288694	0.110964	0.4715
Synpcc7942_2315	Synpcc7942_2312	357	UDP-N-acetylglucosamine--N-acetylmuramyl-(pentapeptide) pyrophosphoryl-undecaprenol N-acetylglucosamine transferase (EC 2.4.1.227) (Undecaprenyl-PP-MurNAc-pentapeptide-UDPGlcNAc GlcNAc transferase)	955.16	0.984719	0.110571	0.58
Synpcc7942_2315	Synpcc7942_0098	594	Pyruvate kinase (EC 2.7.1.40)	1103.67	-0.383091	0.110564	0.579
Synpcc7942_2315	Synpcc7942_1344	202	NAD(P)H-quinone oxidoreductase subunit I (EC 7.1.1.-) (NAD(P)H dehydrogenase I subunit I) (NDH-1 subunit I) (NDH-I)	646.773	-0.231101	0.110435	0.5485
Synpcc7942_2315	Synpcc7942_2606	604	Threonine--tRNA ligase (EC 6.1.1.3) (Threonyl-tRNA synthetase) (ThrRS)	1285.8	-0.342093	0.110082	0.602
Synpcc7942_2315	Synpcc7942_0758	140	TIR domain-containing protein	593.004	-0.343903	0.109324	0.5505
Synpcc7942_2315	Synpcc7942_1758	361	Probable dual-specificity RNA methyltransferase RlmN (EC 2.1.1.192) (23S rRNA (adenine(2503)-C(2))-methyltransferase) (23S rRNA m2A2503 methyltransferase) (Ribosomal RNA large subunit methyltransferase N) (tRNA (adenine(37)-C(2))-methyltransferase) (tRNA m2A37 methyltransferase)	1181.29	0.504553	0.109205	0.5865
Synpcc7942_2315	Synpcc7942_1364	138	DUF655 domain-containing protein	1087.16	0.296847	0.109085	0.6045
Synpcc7942_2315	Synpcc7942_0528	329	Lipopolysaccharide biosynthesis proteins LPS	2952.59	0.506056	0.108803	0.63
Synpcc7942_2315	Synpcc7942_1800	170	Periplasmic heavy metal sensor	2185.77	-0.471082	0.108799	0.6285
Synpcc7942_2315	Synpcc7942_2190	140	Peptide methionine sulfoxide reductase MsrB (EC 1.8.4.12) (Peptide-methionine (R)-S-oxide reductase)	2984.36	0.210046	0.108461	0.6305
Synpcc7942_2315	Synpcc7942_2141	154	Membrane protease subunit	523.638	-0.0438804	0.108014	0.548
Synpcc7942_2315	Synpcc7942_2411	94	bPH_1 domain-containing protein	410.017	-0.375943	0.108009	0.527
Synpcc7942_2315	Synpcc7942_2521	442	Nucleotide binding protein, PINc (PhoH)	12714.3	0.972683	0.107957	0.682
Synpcc7942_2315	Synpcc7942_0399	250	Zn-dependent hydrolase	1022.95	0.160211	0.107805	0.5915
Synpcc7942_2315	Synpcc7942_0778	154	DUF1817 domain-containing protein	265.507	-0.245945	0.107712	0.507
Synpcc7942_2315	Synpcc7942_1276	260	Extracellular solute-binding protein, family 3	166.657	0.0131767	0.107623	0.4565
Synpcc7942_2315	Synpcc7942_2415	504	Lysine--tRNA ligase (EC 6.1.1.6) (Lysyl-tRNA synthetase) (LysRS)	1130.98	0.561138	0.107576	0.5875
Synpcc7942_2315	Synpcc7942_1269	465	Magnesium transporter MgtE	2222.72	0.263227	0.107489	0.6195
Synpcc7942_2315	Synpcc7942_0595	182	DUF2808 domain-containing protein	366.046	-0.168467	0.107418	0.5415
Synpcc7942_2315	Synpcc7942_0292	408	Coenzyme A biosynthesis bifunctional protein CoaBC (DNA/pantothenate metabolism flavoprotein) (Phosphopantothenoylcysteine synthetase/decarboxylase) (PPCS-PPCDC) [Includes: Phosphopantothenoylcysteine decarboxylase (PPC decarboxylase) (PPC-DC) (EC 4.1.1.36) (CoaC); Phosphopantothenate--cysteine ligase (EC 6.3.2.5) (CoaB) (Phosphopantothenoylcysteine synthetase) (PPC synthetase) (PPC-S)]	143.363	-0.00142518	0.107093	0.471
Synpcc7942_2315	Synpcc7942_0388	373	Probable glycosyltransferase	3249.54	1.0063	0.106859	0.633
Synpcc7942_2315	Synpcc7942_1313	599	Aspartate--tRNA(Asp/Asn) ligase (EC 6.1.1.23) (Aspartyl-tRNA synthetase) (AspRS) (Non-discriminating aspartyl-tRNA synthetase) (ND-AspRS)	357.221	0.31534	0.106833	0.5135
Synpcc7942_2315	Synpcc7942_2452	238	Tfp pilus assembly protein PilN-like	1831.72	-0.149677	0.106811	0.6305
Synpcc7942_2315	Synpcc7942_2055	414	2-octaprenyl-3-methyl-6-methoxy-1,4-benzoquinol hydroxylase (EC 1.14.13.-)	278.156	0.507648	0.105758	0.501
Synpcc7942_2315	Synpcc7942_0068	329	ATPase	1217.6	0.383176	0.105506	0.592
Synpcc7942_2315	Synpcc7942_1391	512	Mg chelatase-related protein	906.846	0.016368	0.105422	0.5915
Synpcc7942_2315	Synpcc7942_0310	314	4-diphosphocytidyl-2-C-methyl-D-erythritol kinase (CMK) (EC 2.7.1.148) (4-(cytidine-5'-diphospho)-2-C-methyl-D-erythritol kinase)	248.748	-0.108776	0.10515	0.4925
Synpcc7942_2315	Synpcc7942_2069	410	Fimbrial assembly protein PilC-like	4783.01	-0.364097	0.105029	0.6555
Synpcc7942_2315	Synpcc7942_1969	125	Transcriptional regulator AbrB	3674.37	-0.750894	0.104919	0.6365
Synpcc7942_2315	Synpcc7942_2360	344	N-acetylmuramoyl-L-alanine amidase (EC 3.5.1.28)	1415.95	-0.422565	0.104793	0.5915
Synpcc7942_2315	Synpcc7942_0229	187	DUF3060 domain-containing protein	986.025	-0.366513	0.104367	0.583
Synpcc7942_2315	Synpcc7942_1806	157	Bacterioferritin comigratory protein	550.918	-0.0881061	0.104361	0.552
Synpcc7942_2315	Synpcc7942_0684	249	3-oxoacyl-[acyl-carrier-protein] reductase (EC 1.1.1.100)	1486.59	-0.556932	0.104244	0.5915
Synpcc7942_2315	Synpcc7942_1525	597	50S ribosomal subunit assembly factor BipA (EC 3.6.5.-) (GTP-binding protein BipA)	484.238	-0.0706276	0.103604	0.55
Synpcc7942_2315	Synpcc7942_0277	679	DNA ligase (EC 6.5.1.2) (Polydeoxyribonucleotide synthase [NAD(+)])	458.837	0.72559	0.103459	0.5275
Synpcc7942_2315	Synpcc7942_2500	206	NfeD domain-containing protein	431.814	-0.0986551	0.103434	0.5285
Synpcc7942_2315	Synpcc7942_1432	561	Riboflavin biosynthesis protein RibBA [Includes: 3,4-dihydroxy-2-butanone 4-phosphate synthase (DHBP synthase) (EC 4.1.99.12); GTP cyclohydrolase-2 (EC 3.5.4.25) (GTP cyclohydrolase II)]	314.608	-0.0189239	0.103362	0.5095
Synpcc7942_2315	Synpcc7942_0889	605	NAGPA domain-containing protein	699.035	0.394433	0.103317	0.5475
Synpcc7942_2315	Synpcc7942_2399	392	GNAT family N-acetyltransferase	38.3586	0.731969	0.103132	0.3585
Synpcc7942_2315	Synpcc7942_1201	476	Probable glycosyltransferase (Uncharacterized protein SEE0026)	918.653	-0.222301	0.103129	0.5715
Synpcc7942_2315	Synpcc7942_1934	449	D-alanyl-D-alanine carboxypeptidase/D-alanyl-D-alanine-endopeptidase	1794.77	-0.250466	0.103079	0.6155
Synpcc7942_2315	Synpcc7942_0861	429	Fatty acid hydroxylase domain-containing protein	382.765	0.111474	0.103055	0.529
Synpcc7942_2315	Synpcc7942_1652	546	Elongator protein 3/MiaB/NifB	153.598	0.596281	0.102988	0.4505
Synpcc7942_2315	Synpcc7942_0723	213	WYL domain-containing protein	390.264	-0.388395	0.102895	0.5315
Synpcc7942_2315	Synpcc7942_2259	182	Ribosome maturation factor RimM	3266.24	0.0417495	0.10274	0.6375
Synpcc7942_2315	Synpcc7942_1355	929	Response regulator receiver modulated diguanylate cyclase/phosphodiesterase with PAS/PAC sensor(S)	91.8999	-0.237109	0.102597	0.422
Synpcc7942_2315	Synpcc7942_0947	355	ATPase	921.616	-0.0436756	0.102565	0.587
Synpcc7942_2315	Synpcc7942_1565	146	TerB family tellurite resistance protein	785.884	0.245659	0.102474	0.5725
Synpcc7942_2315	Synpcc7942_1219	127	50S ribosomal protein L21	13005.8	0.328258	0.102205	0.6815
Synpcc7942_2315	Synpcc7942_0991	421	Proton extrusion protein PcxA	576.902	-0.203818	0.102144	0.541
Synpcc7942_2315	Synpcc7942_0386	469	Putative gluconeogenesis factor	741.669	0.164274	0.10165	0.569
Synpcc7942_2315	Synpcc7942_0710	231	DUF3318 domain-containing protein	2599.7	-0.355645	0.101577	0.648
Synpcc7942_2315	Synpcc7942_2165	126	Uncharacterized protein	136.828	0.106885	0.101541	0.453
Synpcc7942_2315	Synpcc7942_2388	389	Oxalate decarboxylase (EC 4.1.1.2)	181.398	-0.336298	0.101528	0.5035
Synpcc7942_2315	Synpcc7942_1527	838	Nitrogen assimilation regulatory protein	710.223	-0.0901181	0.101267	0.567
Synpcc7942_2315	Synpcc7942_2242	330	Histidine kinase (EC 2.7.3.-)	135.516	-0.13524	0.101252	0.4505
Synpcc7942_2315	Synpcc7942_1546	465	Putative ribonuclease II	4246.67	-0.67201	0.101144	0.637
Synpcc7942_2315	Synpcc7942_1580	141	DUF2939 domain-containing protein	475.56	-0.420683	0.10109	0.5495
Synpcc7942_2315	Synpcc7942_2540	153	Blue-copper-protein-like protein	319.355	0.558961	0.100911	0.508
Synpcc7942_2315	Synpcc7942_2333	445	Putative OxPP cycle protein OpcA	100.405	-0.275132	0.100554	0.4465
Synpcc7942_2315	Synpcc7942_0021	246	Precorrin-6A reductase (EC 1.3.1.54)	224.711	0.478567	0.100244	0.492
Synpcc7942_2315	Synpcc7942_2510	70	Bacterial translation initiation factor 1 (BIF-1) (InfA)	2345.41	-0.0820245	0.10018	0.6185
Synpcc7942_2315	Synpcc7942_1118	516	Dihydrolipoamide dehydrogenase	688.532	1.08431	0.0999991	0.553
Synpcc7942_2315	Synpcc7942_2404	246	ComF family protein	96.3488	3.60635	0.0997102	0.4115
Synpcc7942_2315	Synpcc7942_1839	246	Lipase	1596.95	0.559092	0.0994848	0.6055
Synpcc7942_2315	Synpcc7942_0978	403	Ferredoxin--NADP reductase (FNR) (EC 1.18.1.2)	595.223	-0.301008	0.0989813	0.5555
Synpcc7942_2315	Synpcc7942_0463	163	Protein tyrosine phosphatase	1177.09	0.0846736	0.0986153	0.5825
Synpcc7942_2315	Synpcc7942_0039	471	6-phosphogluconate dehydrogenase, decarboxylating (EC 1.1.1.44)	361.952	-0.281163	0.098363	0.521
Synpcc7942_2315	Synpcc7942_0628	286	Polyamine aminopropyltransferase (Putrescine aminopropyltransferase) (PAPT) (Spermidine synthase) (SPDS) (SPDSY) (EC 2.5.1.16)	549.626	-0.0651112	0.0981913	0.564
Synpcc7942_2315	Synpcc7942_0662	304	FecR domain-containing protein	1296.66	0.217459	0.0979413	0.598
Synpcc7942_2315	Synpcc7942_1324	919	DEAD/DEAH box helicase-like	1803.4	0.249598	0.0978494	0.6105
Synpcc7942_2315	Synpcc7942_2463	417	S-adenosylmethionine synthase (AdoMet synthase) (EC 2.5.1.6) (MAT) (Methionine adenosyltransferase)	653.093	0.321081	0.0973669	0.545
Synpcc7942_2315	Synpcc7942_2358	276	Nitrilase-like	623.482	-0.221587	0.0963268	0.553
Synpcc7942_2315	Synpcc7942_2000	740	Peptidoglycan glycosyltransferase (EC 2.4.1.129)	260.164	0.733348	0.0962686	0.495
Synpcc7942_2315	Synpcc7942_0110	185	Transcriptional regulator, XRE family	303.722	1.45106	0.0962627	0.5125
Synpcc7942_2315	Synpcc7942_0664	449	Cyclic nucleotide-binding	188.438	1.11437	0.0960348	0.4595
Synpcc7942_2315	Synpcc7942_2204	77	50S ribosomal protein L31	9417.4	1.02559	0.0958528	0.675
Synpcc7942_2315	Synpcc7942_2009	922	Exonuclease SbcC	505.409	-0.407306	0.0954935	0.5765
Synpcc7942_2315	Synpcc7942_0127	222	Global nitrogen regulator	6724.81	0.901275	0.0954184	0.6585
Synpcc7942_2315	Synpcc7942_2281	318	YceI domain-containing protein	4288.11	0.295795	0.0952749	0.655
Synpcc7942_2315	Synpcc7942_0368	450	Exodeoxyribonuclease 7 large subunit (EC 3.1.11.6) (Exodeoxyribonuclease VII large subunit) (Exonuclease VII large subunit)	366.142	0.661356	0.0952691	0.5175
Synpcc7942_2315	Synpcc7942_1552	330	Ketol-acid reductoisomerase (NADP(+)) (KARI) (EC 1.1.1.86) (Acetohydroxy-acid isomeroreductase) (AHIR) (Alpha-keto-beta-hydroxylacyl reductoisomerase) (Ketol-acid reductoisomerase type 1) (Ketol-acid reductoisomerase type I)	1514.07	-0.445799	0.0949546	0.6045
Synpcc7942_2315	Synpcc7942_2392	486	AAA family ATPase	1352.38	-0.0713344	0.0949216	0.602
Synpcc7942_2315	Synpcc7942_1905	1000	Cyclic nucleotide-binding domain (CNMP-BD) protein	725.221	0.0150416	0.0949089	0.587
Synpcc7942_2315	Synpcc7942_2592	202	Orotate phosphoribosyltransferase (OPRT) (OPRTase) (EC 2.4.2.10)	810.198	-0.0371418	0.0949034	0.5645
Synpcc7942_2315	Synpcc7942_1352	656	Acetyl-coenzyme A synthetase (AcCoA synthetase) (Acs) (EC 6.2.1.1) (Acetate--CoA ligase) (Acyl-activating enzyme)	672.514	-0.201371	0.0947011	0.5675
Synpcc7942_2315	Synpcc7942_0447	228	Endonuclease III (EC 4.2.99.18) (DNA-(apurinic or apyrimidinic site) lyase)	314.014	-0.030635	0.0945775	0.5215
Synpcc7942_2315	Synpcc7942_1305	536	ATPase	3088.64	0.396948	0.0945122	0.6465
Synpcc7942_2315	Synpcc7942_1514	199	Pseudouridine synthase (EC 5.4.99.-)	830.023	0.0622759	0.094379	0.5755
Synpcc7942_2315	Synpcc7942_2039	268	Chromosome partition protein Smc	133.962	0.323844	0.0941499	0.4495
Synpcc7942_2315	Synpcc7942_0787	292	Acid phosphatase (EC 3.1.3.2)	1313.56	-0.0946377	0.0940323	0.588
Synpcc7942_2315	Synpcc7942_0700	306	Universal stress protein	4362.14	-0.627182	0.0938533	0.6475
Synpcc7942_2315	Synpcc7942_1014	928	Histidine kinase (EC 2.7.13.3)	967.34	0.113899	0.0936141	0.594
Synpcc7942_2315	Synpcc7942_2010	167	Cytochrome c-550 (Cytochrome c550) (Low-potential cytochrome c)	1657.68	-0.527038	0.093421	0.613
Synpcc7942_2315	Synpcc7942_0116	324	Fructokinase	271.118	0.150028	0.092754	0.497
Synpcc7942_2315	Synpcc7942_1490	663	Bicarbonate transport ATP-binding protein CmpC (EC 7.6.2.-)	435.091	-0.479953	0.0926522	0.522
Synpcc7942_2315	Synpcc7942_0538	668	Transketolase (EC 2.2.1.1)	356.173	-0.355024	0.0925556	0.546
Synpcc7942_2315	Synpcc7942_0817	130	Putative ferric uptake regulator, FUR family	337.098	1.0663	0.0922489	0.5035
Synpcc7942_2315	Synpcc7942_2486	526	PilX_N domain-containing protein	1313.6	-0.0562678	0.0918486	0.5915
Synpcc7942_2315	Synpcc7942_0433	402	Phage tail protein	503.05	0.1163	0.0917898	0.534
Synpcc7942_2315	Synpcc7942_2022	441	Transcription termination/antitermination protein NusA	1851.39	-0.301252	0.0912346	0.627
Synpcc7942_2315	Synpcc7942_0779	820	Metal dependent phosphohydrolase	259.668	0.0613253	0.0899696	0.523
Synpcc7942_2315	Synpcc7942_0101	444	Type 2 NADH dehydrogenase	1430.37	-0.169777	0.089891	0.5905
Synpcc7942_2315	Synpcc7942_1231	324	Cytochrome f	188.911	-0.125709	0.0898104	0.47
Synpcc7942_2315	Synpcc7942_1846	609	Ribonuclease J (RNase J) (EC 3.1.-.-)	1010.44	0.066017	0.0897804	0.5915
Synpcc7942_2315	Synpcc7942_0212	362	Chorismate synthase (CS) (EC 4.2.3.5) (5-enolpyruvylshikimate-3-phosphate phospholyase)	232.179	1.35803	0.0897625	0.4915
Synpcc7942_2315	Synpcc7942_1529	339	PS_pyruv_trans domain-containing protein	435.325	0.701592	0.0895189	0.5305
Synpcc7942_2315	Synpcc7942_1096	456	Phosphomethylpyrimidine synthase (EC 4.1.99.17) (Hydroxymethylpyrimidine phosphate synthase) (HMP-P synthase) (HMP-phosphate synthase) (HMPP synthase) (Thiamine biosynthesis protein ThiC)	436.956	-0.289594	0.0894095	0.5445
Synpcc7942_2315	Synpcc7942_0774	295	Esterase	407.693	-0.1042	0.0894045	0.5155
Synpcc7942_2315	Synpcc7942_0300	345	Cell shape-determining protein MreB	5674.49	-0.408102	0.0893988	0.669
Synpcc7942_2315	Synpcc7942_0598	590	Peptidoglycan-binding LysM	181.9	1.76063	0.0892022	0.4585
Synpcc7942_2315	Synpcc7942_0626	619	Dihydroxy-acid dehydratase (DAD) (EC 4.2.1.9)	561.366	-0.380669	0.089088	0.5585
Synpcc7942_2315	Synpcc7942_0191	382	Serine--glyoxylate transaminase (EC 2.6.1.45)	264.641	-0.344802	0.0888029	0.5125
Synpcc7942_2315	Synpcc7942_1016	160	CheW protein	207.14	0.913964	0.0884194	0.4805
Synpcc7942_2315	Synpcc7942_1542	342	Iron stress-induced chlorophyll-binding protein (CP43')	195.775	-0.172699	0.0883572	0.47
Synpcc7942_2315	Synpcc7942_2501	354	Phospho-2-dehydro-3-deoxyheptonate aldolase (EC 2.5.1.54)	286.392	1.99311	0.0883273	0.499
Synpcc7942_2315	Synpcc7942_0848	1003	UvrABC system protein A (UvrA protein) (Excinuclease ABC subunit A)	738.098	0.298083	0.0876597	0.5645
Synpcc7942_2315	Synpcc7942_0055	227	N-acetyltransferase domain-containing protein	712.721	-0.257977	0.0876531	0.5785
Synpcc7942_2315	Synpcc7942_0859	952	Histidine kinase (EC 2.7.13.3)	238.839	-0.0719015	0.0875988	0.516
Synpcc7942_2315	Synpcc7942_1775	321	Phosphate starvation-induced protein	2373.27	0.430975	0.0875163	0.636
Synpcc7942_2315	Synpcc7942_1912	224	Phosphate-specific transport system accessory protein PhoU	139.67	0.964351	0.0874168	0.4435
Synpcc7942_2315	Synpcc7942_1975	117	LapA_dom domain-containing protein	659.697	-0.430809	0.0873429	0.5515
Synpcc7942_2315	Synpcc7942_0959	343	GTPase Obg (EC 3.6.5.-) (GTP-binding protein Obg)	1879.13	-0.262894	0.0872836	0.6135
Synpcc7942_2315	Synpcc7942_2515	755	DNA helicase (EC 3.6.4.12)	66.2189	0.0325139	0.0872047	0.4005
Synpcc7942_2315	Synpcc7942_2330	407	C-terminal processing peptidase-2. Serine peptidase. MEROPS family S41A	196.248	0.503534	0.0869389	0.4755
Synpcc7942_2315	Synpcc7942_1117	220	EcsC family protein	372.933	-0.185098	0.0868215	0.5405
Synpcc7942_2315	Synpcc7942_0492	315	Riboflavin biosynthesis protein [Includes: Riboflavin kinase (EC 2.7.1.26) (Flavokinase); FMN adenylyltransferase (EC 2.7.7.2) (FAD pyrophosphorylase) (FAD synthase)]	436.76	0.730374	0.0864762	0.525
Synpcc7942_2315	Synpcc7942_1999	95	RNA-binding region RNP-1	7319.4	0.0463088	0.0862652	0.6765
Synpcc7942_2315	Synpcc7942_1187	391	GNAT family N-acetyltransferase	1284.57	0.366948	0.0861103	0.594
Synpcc7942_2315	Synpcc7942_2507	86	Methyltransferase	617.046	-0.0901978	0.0861093	0.54
Synpcc7942_2315	Synpcc7942_0678	211	3'-5' exonuclease	546.376	-0.351101	0.0860989	0.559
Synpcc7942_2315	Synpcc7942_0561	331	TPR_REGION domain-containing protein	463.366	-0.0496085	0.0859342	0.5605
Synpcc7942_2315	Synpcc7942_2217	120	50S ribosomal protein L18	7081.8	-0.436111	0.0852525	0.6815
Synpcc7942_2315	Synpcc7942_0444	227	NAGPA domain-containing protein	5001.83	-0.366124	0.0851999	0.6635
Synpcc7942_2315	Synpcc7942_2548	202	3-isopropylmalate dehydratase (EC 4.2.1.33)	752.727	-0.413684	0.0851414	0.5565
Synpcc7942_2315	Synpcc7942_2071	666	ATPase	2584.83	-0.430125	0.0850502	0.632
Synpcc7942_2315	Synpcc7942_0615	114	Rhodanese-like	1230.36	0.295471	0.0845826	0.5835
Synpcc7942_2315	Synpcc7942_0559	297	33 kDa chaperonin (Heat shock protein 33 homolog) (HSP33)	194.751	-0.29002	0.0844069	0.4895
Synpcc7942_2315	Synpcc7942_0051	633	TPR repeat	908.164	-0.118138	0.0843442	0.577
Synpcc7942_2315	Synpcc7942_2023	153	Ribosome maturation factor RimP	352.86	-0.430742	0.0842912	0.533
Synpcc7942_2315	Synpcc7942_2508	398	DhnA (EC 1.6.99.3) (Type 2 NADH dehydrogenase NdbB)	1376.57	0.256326	0.0841424	0.6025
Synpcc7942_2315	Synpcc7942_0620	234	SIMPL domain-containing protein	425.336	-0.362202	0.0841035	0.5485
Synpcc7942_2315	Synpcc7942_2086	66	Cytochrome B6	626.433	-0.494318	0.0840475	0.553
Synpcc7942_2315	Synpcc7942_1588	859	CBS	737.848	-0.104887	0.0838794	0.569
Synpcc7942_2315	Synpcc7942_1457	225	1-acyl-sn-glycerol-3-phosphate acyltransferase (EC 2.3.1.51)	634.364	-0.466549	0.083864	0.549
Synpcc7942_2315	Synpcc7942_0783	218	ATP phosphoribosyltransferase (ATP-PRT) (ATP-PRTase) (EC 2.4.2.17)	655.508	-0.458949	0.0837135	0.5765
Synpcc7942_2315	Synpcc7942_1665	371	Probable oxidoreductase	1356.02	-0.150179	0.083643	0.603
Synpcc7942_2315	Synpcc7942_1336	360	DUF4915 domain-containing protein	268.45	0.335381	0.0834383	0.504
Synpcc7942_2315	Synpcc7942_0812	306	Heat shock protein DnaJ-like	336.692	-0.0449817	0.0831751	0.525
Synpcc7942_2315	Synpcc7942_2280	310	TPR repeat	211.942	-0.260146	0.0830563	0.492
Synpcc7942_2315	Synpcc7942_2082	662	Elongation factor EF-G	2774.56	0.23085	0.0829015	0.6355
Synpcc7942_2315	Synpcc7942_2451	264	Putative type IV pilus assembly protein PilO	851.914	-0.219663	0.0828471	0.5735
Synpcc7942_2315	Synpcc7942_2073	655	Chaperone protein dnaK1 (HSP70-1) (Heat shock 70 kDa protein 1) (Heat shock protein 70-1)	320.93	-0.388869	0.0827923	0.5255
Synpcc7942_2315	Synpcc7942_2366	92	Nif11 domain-containing protein	1451.78	-0.241477	0.0827804	0.594
Synpcc7942_2315	Synpcc7942_1830	107	Thioredoxin 1 (Trx-1) (Thioredoxin-M)	557.516	-0.419938	0.082667	0.544
Synpcc7942_2315	Synpcc7942_0621	392	DUF2330 domain-containing protein	240.279	-0.0325727	0.0824843	0.499
Synpcc7942_2315	Synpcc7942_1310	323	HTH-type transcriptional activator CmpR	2076.89	0.0273667	0.0823381	0.6275
Synpcc7942_2315	Synpcc7942_2453	359	Type IV pilus assembly protein PilM	1553.38	-0.284298	0.0820629	0.607
Synpcc7942_2315	Synpcc7942_0903	861	Aconitate hydratase B (EC 4.2.1.3) (EC 4.2.1.99) (2-methylisocitrate dehydratase)	415.338	-0.40116	0.081915	0.542
Synpcc7942_2315	Synpcc7942_1009	199	Transcriptional regulator, XRE family	528.691	-0.31269	0.0818685	0.556
Synpcc7942_2315	Synpcc7942_1635	548	Probable porin major outer membrane protein	1175.63	0.00505794	0.0818571	0.602
Synpcc7942_2315	Synpcc7942_2528	228	LRAT domain-containing protein	446.933	1.43005	0.0814711	0.524
Synpcc7942_2315	Synpcc7942_1824	154	CBS (Uncharacterized protein SEM0025)	541.912	-0.398795	0.0812832	0.5355
Synpcc7942_2315	Synpcc7942_0290	378	Dihydroorotate dehydrogenase (quinone) (EC 1.3.5.2) (DHOdehase) (DHOD) (DHODase) (Dihydroorotate oxidase)	655.991	-0.225015	0.0812231	0.5585
Synpcc7942_2315	Synpcc7942_1089	874	Chaperone protein ClpB 1	403.752	-0.1722	0.0809469	0.5345
Synpcc7942_2315	Synpcc7942_2029	528	Glucose-6-phosphate isomerase (GPI) (EC 5.3.1.9) (Phosphoglucose isomerase) (PGI) (Phosphohexose isomerase) (PHI)	197.087	-0.317401	0.0809364	0.492
Synpcc7942_2315	Synpcc7942_0981	564	DUF87 domain-containing protein	679.637	0.0102848	0.0808512	0.577
Synpcc7942_2315	Synpcc7942_0653	243	Peptidyl-prolyl cis-trans isomerase (PPIase) (EC 5.2.1.8)	696.795	-0.463901	0.0807103	0.572
Synpcc7942_2315	Synpcc7942_2152	419	HlyD family efflux transporter periplasmic adaptor subunit	1218.79	-0.558238	0.0806753	0.6045
Synpcc7942_2315	Synpcc7942_1416	883	DNA topoisomerase 1 (EC 5.6.2.1) (DNA topoisomerase I) (Omega-protein) (Relaxing enzyme) (Swivelase) (Untwisting enzyme)	2069.03	-0.17338	0.0805208	0.622
Synpcc7942_2315	Synpcc7942_0296	671	Peptidase C14	533.231	-0.341287	0.0804349	0.5435
Synpcc7942_2315	Synpcc7942_1916	270	Signal peptide peptidase A. Serine peptidase. MEROPS family S49	1869.31	-0.581685	0.0803821	0.6055
Synpcc7942_2315	Synpcc7942_2011	393	Ribonuclease Z (RNase Z) (EC 3.1.26.11) (tRNA 3 endonuclease) (tRNase Z)	390.156	-0.183555	0.0803545	0.5315
Synpcc7942_2315	Synpcc7942_2481	410	Prepilin-type N-terminal cleavage/methylation domain-containing protein	253.345	-0.358098	0.0803343	0.515
Synpcc7942_2315	Synpcc7942_1371	387	Magnesium transport protein CorA	955.504	0.0535324	0.0801767	0.5795
Synpcc7942_2315	Synpcc7942_0536	80	Acyl carrier protein (ACP)	3557.84	-0.822995	0.0801569	0.6435
Synpcc7942_2315	Synpcc7942_2049	763	Photosystem I P700 chlorophyll a apoprotein A1 (EC 1.97.1.12) (PsaA)	272.679	-0.378682	0.0799993	0.5105
Synpcc7942_2315	Synpcc7942_1443	357	Fructose-1,6-bisphosphate aldolase (FBP aldolase) (EC 4.1.2.13)	2061.86	-0.597522	0.0799423	0.627
Synpcc7942_2315	Synpcc7942_1101	385	PDZ/DHR/GLGF	677.948	-0.222797	0.0798475	0.5605
Synpcc7942_2315	Synpcc7942_1168	260	Circadian phase modifier (Circadian phase modifier CpmA)	370.329	0.38885	0.0797921	0.5145
Synpcc7942_2315	Synpcc7942_2359	460	Na+/H+ antiporter	442.679	-0.125609	0.0797748	0.533
Synpcc7942_2315	Synpcc7942_2449	211	1-Cys peroxiredoxin (EC 1.11.1.15)	1054.3	-0.562236	0.0797373	0.5925
Synpcc7942_2315	Synpcc7942_1156	865	PDDEXK_1 domain-containing protein	324.505	0.0283593	0.0796818	0.5255
Synpcc7942_2315	Synpcc7942_0109	168	DNA-binding ferritin-like protein (Oxidative damage protectant)-like	322.797	-0.319422	0.0796398	0.5365
Synpcc7942_2315	Synpcc7942_0637	895	Chaperone protein ClpB 2	445.221	-0.489594	0.0796144	0.541
Synpcc7942_2315	Synpcc7942_2346	261	HAD-superfamily subfamily IA	849.537	-0.341224	0.0794267	0.5665
Synpcc7942_2315	Synpcc7942_1025	156	TPR repeat	890.54	0.0235465	0.0792481	0.5965
Synpcc7942_2315	Synpcc7942_B2647	224	ANL23 (Response regulator receiver domain protein (CheY-like))	193.509	1.44836	0.0791001	0.4745
Synpcc7942_2315	Synpcc7942_0024	396	DUF4336 domain-containing protein	1205.27	-0.44431	0.0790564	0.594
Synpcc7942_2315	Synpcc7942_1274	175	TPR repeat	399.592	-0.244056	0.0789324	0.5235
Synpcc7942_2315	Synpcc7942_1643	506	Diguanylate cyclase with GAF sensor	903.51	0.0295881	0.0785647	0.5885
Synpcc7942_2315	Synpcc7942_0521	195	Pentapeptide repeat-containing protein	543.52	-0.174857	0.0785465	0.539
Synpcc7942_2315	Synpcc7942_2334	511	Glucose-6-phosphate 1-dehydrogenase (G6PD) (EC 1.1.1.49)	764.444	-0.463122	0.0782859	0.567
Synpcc7942_2315	Synpcc7942_0864	172	DNA recombination-mediator protein A	712.611	-0.044613	0.0782762	0.567
Synpcc7942_2315	Synpcc7942_2446	277	Methionine aminopeptidase (MAP) (MetAP) (EC 3.4.11.18) (Peptidase M)	321.834	-0.242488	0.0782324	0.5235
Synpcc7942_2315	Synpcc7942_1901	793	Putative glycosyltransferase	315.127	-0.214834	0.0778821	0.514
Synpcc7942_2315	Synpcc7942_1381	641	ATPase	239.263	-0.296753	0.0778442	0.4965
Synpcc7942_2315	Synpcc7942_1820	242	Integral membrane protein, interacts with FtsH	443.339	-0.40892	0.0778241	0.5315
Synpcc7942_2315	Synpcc7942_1071	188	BFN domain-containing protein	1403.82	-0.285524	0.0774816	0.6065
Synpcc7942_2315	Synpcc7942_2529	94	DUF4278 domain-containing protein	228.098	-0.0671633	0.07694	0.4795
Synpcc7942_2315	Synpcc7942_1198	479	Dihydrolipoyl dehydrogenase (EC 1.8.1.4)	464.932	0.234504	0.0769358	0.5295
Synpcc7942_2315	Synpcc7942_0534	641	Glutamine--fructose-6-phosphate aminotransferase [isomerizing] (EC 2.6.1.16) (D-fructose-6-phosphate amidotransferase) (GFAT) (Glucosamine-6-phosphate synthase) (Hexosephosphate aminotransferase) (L-glutamine--D-fructose-6-phosphate amidotransferase)	476.773	0.157653	0.0768561	0.5255
Synpcc7942_2315	Synpcc7942_2045	1195	Chromosome partition protein Smc	934.399	-0.0637295	0.0766835	0.576
Synpcc7942_2315	Synpcc7942_1838	508	Light-independent protochlorophyllide reductase subunit B (DPOR subunit B) (LI-POR subunit B) (EC 1.3.7.7)	504.711	0.131134	0.076663	0.546
Synpcc7942_2315	Synpcc7942_0352	202	Peptide-methionine (R)-S-oxide reductase (EC 1.8.4.12)	2965.41	-0.141535	0.076653	0.6285
Synpcc7942_2315	Synpcc7942_1882	136	Photosystem II 12 kDa extrinsic protein (PS II complex 12 kDa extrinsic protein) (PSII-U)	2459.34	-0.673496	0.0765982	0.614
Synpcc7942_2315	Synpcc7942_2006	228	Cell division protein Cdv3	4252.88	0.0033947	0.0765055	0.6465
Synpcc7942_2315	Synpcc7942_2613	212	Phosphoglycolate phosphatase (PGP) (PGPase) (EC 3.1.3.18)	299.558	-0.0188952	0.0763098	0.496
Synpcc7942_2315	Synpcc7942_0406	133	DUF4168 domain-containing protein	1078.46	-0.417098	0.0762397	0.588
Synpcc7942_2315	Synpcc7942_1898	468	3-isopropylmalate dehydratase large subunit (EC 4.2.1.33) (Alpha-IPM isomerase) (IPMI) (Isopropylmalate isomerase)	812.986	-0.516814	0.0761049	0.5775
Synpcc7942_2315	Synpcc7942_2020	1030	Translation initiation factor IF-2	6322.47	-0.240228	0.075905	0.6685
Synpcc7942_2315	Synpcc7942_1859	917	Diguanylate cyclase/phosphodiesterase with PAS/PAC sensor(S)	1374.92	-0.117533	0.0758091	0.6055
Synpcc7942_2315	Synpcc7942_1138	336	tRNA(Ile)-lysidine synthase (EC 6.3.4.19) (tRNA(Ile)-2-lysyl-cytidine synthase) (tRNA(Ile)-lysidine synthetase)	2026.55	0.506368	0.0757311	0.6195
Synpcc7942_2315	Synpcc7942_2198	376	NurA domain-containing protein	165.237	0.469444	0.0756296	0.4665
Synpcc7942_2315	Synpcc7942_1451	153	DUF3426 domain-containing protein	643.757	-0.39511	0.0751829	0.566
Synpcc7942_2315	Synpcc7942_0270	403	TPR repeat-containing protein Synpcc7942_0270	412.96	-0.152233	0.0750816	0.5245
Synpcc7942_2315	Synpcc7942_1309	310	Methylenetetrahydrofolate reductase (EC 1.5.1.20)	472.931	-0.298084	0.0750454	0.557
Synpcc7942_2315	Synpcc7942_0997	58	50S ribosomal protein L32	3871.01	0.39657	0.0750243	0.6435
Synpcc7942_2315	Synpcc7942_0480	577	GAF sensor signal transduction histidine kinase (EC 2.7.3.-)	591.413	0.147579	0.0749594	0.548
Synpcc7942_2315	Synpcc7942_0834	217	DUF1400 domain-containing protein	200.071	-0.439486	0.0748275	0.506
Synpcc7942_2315	Synpcc7942_1421	102	Carboxysome shell protein CcmK2 (Carbon dioxide-concentrating mechanism protein CcmK2)	678.73	-0.55923	0.0747838	0.5635
Synpcc7942_2315	Synpcc7942_0612	386	Citrate synthase	701.95	0.281373	0.0747634	0.5525
Synpcc7942_2315	Synpcc7942_0030	210	ATP-dependent dethiobiotin synthetase BioD (EC 6.3.3.3) (DTB synthetase) (DTBS) (Dethiobiotin synthase)	110.788	0.80567	0.074754	0.438
Synpcc7942_2315	Synpcc7942_0499	331	Hydroxyneurosporene-O-methyltransferase (EC 2.1.1.-)	366.452	-0.0425581	0.0746664	0.5155
Synpcc7942_2315	Synpcc7942_2306	195	Heat shock protein DnaJ-like	2356.47	-0.653536	0.0745945	0.628
Synpcc7942_2315	Synpcc7942_1281	230	MOSC domain-containing protein	529.852	-0.322421	0.0745906	0.5415
Synpcc7942_2315	Synpcc7942_2524	474	Trigger factor (TF) (EC 5.2.1.8) (PPIase)	1760.92	-0.429601	0.0745503	0.6075
Synpcc7942_2315	Synpcc7942_0187	347	HlyC/CorC family transporter	310.351	0.287585	0.0744298	0.4945
Synpcc7942_2315	Synpcc7942_1888	346	Methyltransferase domain-containing protein	2110.06	0.285815	0.0743435	0.6135
Synpcc7942_2315	Synpcc7942_0878	808	Ribonuclease, Rne/Rng family	4637.7	-0.0260589	0.0743032	0.652
Synpcc7942_2315	Synpcc7942_0946	495	UDP-galactopyranose mutase (EC 5.4.99.9)	799.125	-0.481716	0.0742902	0.5845
Synpcc7942_2315	Synpcc7942_0220	252	Probable cell division inhibitor MinD	972.813	-0.340186	0.0738489	0.5845
Synpcc7942_2315	Synpcc7942_1810	584	Flavoprotein	602.692	-0.348102	0.0738183	0.5585
Synpcc7942_2315	Synpcc7942_1781	91	Molybdopterin synthase sulfur carrier subunit	1809.91	-0.660321	0.0736912	0.5995
Synpcc7942_2315	Synpcc7942_1108	91	Bacterial nucleoid protein Hbs	321.39	0.315366	0.0734349	0.5035
Synpcc7942_2315	Synpcc7942_0154	205	PAP_fibrillin domain-containing protein	2506.44	-1.11297	0.0734255	0.617
Synpcc7942_2315	Synpcc7942_1278	66	50S ribosomal protein L35	839.557	0.0131307	0.0733549	0.579
Synpcc7942_2315	Synpcc7942_1609	1137	Protein splicing (Intein) site	357.463	-0.230625	0.0732194	0.5135
Synpcc7942_2315	Synpcc7942_0090	327	Transcriptional regulator, GntR family	1697.45	0.0977845	0.0730395	0.6095
Synpcc7942_2315	Synpcc7942_0846	272	Putative glucose-6-phosphate 1-epimerase (EC 5.1.3.15)	388.805	-0.186772	0.0730133	0.5175
Synpcc7942_2315	Synpcc7942_1554	197	ATP-dependent Clp protease proteolytic subunit 1 (EC 3.4.21.92) (Endopeptidase Clp 1)	377.838	-0.464455	0.0729593	0.5355
Synpcc7942_2315	Synpcc7942_1116	402	Phosphoglycerate kinase (EC 2.7.2.3)	1217.29	-0.561311	0.0728282	0.585
Synpcc7942_2315	Synpcc7942_1521	265	D-aminoacyl-tRNA deacylase (EC 3.1.1.96)	805.044	0.153918	0.0724858	0.592
Synpcc7942_2315	Synpcc7942_1674	103	Type III effector	147.484	-0.106066	0.0723855	0.46
Synpcc7942_2315	Synpcc7942_2522	308	Glycerol-3-phosphate dehydrogenase [NAD(P)+] (EC 1.1.1.94) (NAD(P)H-dependent glycerol-3-phosphate dehydrogenase)	173.265	-0.31701	0.0722582	0.4535
Synpcc7942_2315	Synpcc7942_0118	494	Aspartyl/glutamyl-tRNA(Asn/Gln) amidotransferase subunit B (Asp/Glu-ADT subunit B) (EC 6.3.5.-)	501.07	-0.192622	0.0718844	0.565
Synpcc7942_2315	Synpcc7942_0096	173	DUF1269 domain-containing protein	450.172	-0.523117	0.071801	0.5375
Synpcc7942_2315	Synpcc7942_1240	512	Ferredoxin--nitrite reductase (EC 1.7.7.1)	280.757	0.466476	0.0717639	0.4995
Synpcc7942_2315	Synpcc7942_1199	234	Probable tRNA/rRNA methyltransferase	1556.51	0.991328	0.0715826	0.596
Synpcc7942_2315	Synpcc7942_2121	130	Anti-sigma factor antagonist	652.352	-0.592921	0.0713805	0.56
Synpcc7942_2315	Synpcc7942_1251	349	tRNA N6-adenosine threonylcarbamoyltransferase (EC 2.3.1.234) (N6-L-threonylcarbamoyladenine synthase) (t(6)A synthase) (t(6)A37 threonylcarbamoyladenosine biosynthesis protein TsaD) (tRNA threonylcarbamoyladenosine biosynthesis protein TsaD)	194.118	0.295857	0.0713627	0.4825
Synpcc7942_2315	Synpcc7942_0046	447	Methylase involved in ubiquinone/menaquinone biosynthesis-like	437.022	-0.372883	0.0713224	0.5325
Synpcc7942_2315	Synpcc7942_2274	677	Magnesium-chelatase subunit ChlD (Mg-chelatase subunit D) (EC 6.6.1.1) (Mg-protoporphyrin IX chelatase)	535.891	-0.50517	0.0711805	0.5595
Synpcc7942_2315	Synpcc7942_2222	121	50S ribosomal protein L14	5282.39	0.932808	0.0711349	0.661
Synpcc7942_2315	Synpcc7942_1616	128	bPH_2 domain-containing protein	197.054	-0.417538	0.0711222	0.4885
Synpcc7942_2315	Synpcc7942_0613	162	Phosphohistidine phosphatase, SixA	442.211	-0.571847	0.0710386	0.5425
Synpcc7942_2315	Synpcc7942_0235	171	Cyclic nucleotide-binding domain (CNMP-BD) protein	224.954	-0.232	0.0709477	0.476
Synpcc7942_2315	Synpcc7942_0685	555	Chaperonin GroEL (EC 5.6.1.7) (60 kDa chaperonin) (Chaperonin-60) (Cpn60)	976.698	-0.591291	0.0706652	0.5865
Synpcc7942_2315	Synpcc7942_0713	407	4-hydroxy-3-methylbut-2-en-1-yl diphosphate synthase (ferredoxin) (EC 1.17.7.1) (1-hydroxy-2-methyl-2-(E)-butenyl 4-diphosphate synthase)	310.594	-0.499319	0.0706091	0.51
Synpcc7942_2315	Synpcc7942_2566	365	Peptidylprolyl isomerase (EC 5.2.1.8)	2263.61	-0.483387	0.0705202	0.62
Synpcc7942_2315	Synpcc7942_2351	402	Putative nickel insertion protein	181.764	-0.3241	0.070366	0.5005
Synpcc7942_2315	Synpcc7942_2412	270	SPFH domain, Band 7 family protein	232.762	-0.276076	0.0703429	0.4695
Synpcc7942_2315	Synpcc7942_0960	417	ATPase	388.37	-0.162689	0.0703376	0.54
Synpcc7942_2315	Synpcc7942_0674	317	Oxygen-dependent coproporphyrinogen-III oxidase (CPO) (Coprogen oxidase) (Coproporphyrinogenase) (EC 1.3.3.3)	359.591	0.654898	0.0703218	0.516
Synpcc7942_2315	Synpcc7942_1541	170	Flavodoxin	205.958	-0.225303	0.0699942	0.476
Synpcc7942_2315	Synpcc7942_1680	344	Sulfate/thiosulfate import ATP-binding protein CysA (EC 7.3.2.3) (Sulfate-transporting ATPase)	674.274	-0.364161	0.0699578	0.5615
Synpcc7942_2315	Synpcc7942_0263	306	Diadenylate cyclase (DAC) (EC 2.7.7.85) (Cyclic-di-AMP synthase) (c-di-AMP synthase)	1456.15	0.151737	0.0696221	0.6155
Synpcc7942_2315	Synpcc7942_0211	491	Cobyric acid synthase	259.33	-0.380727	0.0695611	0.507
Synpcc7942_2315	Synpcc7942_2513	294	Photosystem I assembly BtpA	260.369	-0.00663025	0.0695544	0.4915
Synpcc7942_2315	Synpcc7942_1621	522	Elongator protein 3/MiaB/NifB	442.796	-0.278496	0.069408	0.53
Synpcc7942_2315	Synpcc7942_1298	576	Diguanylate cyclase (GGDEF domain)	899.042	-0.628856	0.0692234	0.576
Synpcc7942_2315	Synpcc7942_0635	205	Transcription termination/antitermination protein NusG	4124.73	-0.72614	0.0692144	0.657
Synpcc7942_2315	Synpcc7942_0885	694	Elongation factor G (EF-G)	1134.29	-0.50823	0.0689975	0.593
Synpcc7942_2315	Synpcc7942_0240	163	Allophycocyanin	3196.03	-0.835009	0.0687862	0.6275
Synpcc7942_2315	Synpcc7942_0293	112	DUF2203 family protein	346.256	-0.0214161	0.0686922	0.5235
Synpcc7942_2315	Synpcc7942_2483	494	PilX_N domain-containing protein	786.477	-0.548955	0.0686188	0.571
Synpcc7942_2315	Synpcc7942_2090	445	Homoserine dehydrogenase (EC 1.1.1.3)	446.232	-0.249053	0.0683793	0.5255
Synpcc7942_2315	Synpcc7942_1510	259	Group3 RNA polymerase sigma factor SigF	291.407	-0.299401	0.0682789	0.5285
Synpcc7942_2315	Synpcc7942_0315	431	Adenylosuccinate lyase (ASL) (EC 4.3.2.2) (Adenylosuccinase)	750.385	-0.29469	0.0680593	0.568
Synpcc7942_2315	Synpcc7942_0701	153	4HBT domain-containing protein	708.189	-0.535785	0.0677957	0.5635
Synpcc7942_2315	Synpcc7942_1085	774	1,4-alpha-glucan branching enzyme GlgB (EC 2.4.1.18) (1,4-alpha-D-glucan:1,4-alpha-D-glucan 6-glucosyl-transferase) (Alpha-(1->4)-glucan branching enzyme) (Glycogen branching enzyme) (BE)	2449.24	-0.588953	0.0676145	0.6235
Synpcc7942_2315	Synpcc7942_2471	213	Transcription antitermination protein NusB (Antitermination factor NusB)	1153.74	0.680259	0.0675687	0.5855
Synpcc7942_2315	Synpcc7942_2378	393	Cell division protein FtsZ	1577.28	-0.571077	0.0675542	0.615
Synpcc7942_2315	Synpcc7942_0348	356	Protein RecA (Recombinase A)	1417.33	-0.556028	0.0675433	0.5975
Synpcc7942_2315	Synpcc7942_2124	323	Acetylpolyamine aminohydolase	521.519	-0.455921	0.0673768	0.5415
Synpcc7942_2315	Synpcc7942_0896	268	Septum site-determining protein MinD (Cell division inhibitor MinD)	1001.16	-0.609909	0.0673712	0.5935
Synpcc7942_2315	Synpcc7942_2579	287	Chaperone protein DnaJ	208.56	0.64988	0.0673691	0.483
Synpcc7942_2315	Synpcc7942_1114	287	Ribosome biogenesis GTPase A	2356.74	0.440194	0.0672108	0.626
Synpcc7942_2315	Synpcc7942_1029	304	Branched-chain-amino-acid aminotransferase (BCAT) (EC 2.6.1.42)	270.249	-0.121761	0.0672051	0.4935
Synpcc7942_2315	Synpcc7942_2490	306	tRNA dimethylallyltransferase (EC 2.5.1.75) (Dimethylallyl diphosphate:tRNA dimethylallyltransferase) (DMAPP:tRNA dimethylallyltransferase) (DMATase) (Isopentenyl-diphosphate:tRNA isopentenyltransferase) (IPP transferase) (IPPT) (IPTase)	246.908	0.0069762	0.0666906	0.484
Synpcc7942_2315	Synpcc7942_1555	254	Protein Thf1	157.791	-0.218454	0.0666486	0.46
Synpcc7942_2315	Synpcc7942_0443	413	S-layer protein	711.143	-0.380913	0.0666238	0.569
Synpcc7942_2315	Synpcc7942_0338	105	Ferredoxin (2Fe-2S)	72.083	0.0632543	0.0665772	0.4025
Synpcc7942_2315	Synpcc7942_1476	104	Nitrogen regulatory protein P-II	1650.84	-0.70588	0.0665634	0.6105
Synpcc7942_2315	Synpcc7942_2070	362	Twitching motility protein	1986.06	-0.570741	0.0665416	0.615
Synpcc7942_2315	Synpcc7942_1273	511	Bifunctional NAD(P)H-hydrate repair enzyme (Nicotinamide nucleotide repair protein) [Includes: ADP-dependent (S)-NAD(P)H-hydrate dehydratase (EC 4.2.1.136) (ADP-dependent NAD(P)HX dehydratase); NAD(P)H-hydrate epimerase (EC 5.1.99.6)]	191.091	-0.0225631	0.0661712	0.4735
Synpcc7942_2315	Synpcc7942_2252	1017	Phosphoenolpyruvate carboxylase (PEPC) (PEPCase) (EC 4.1.1.31)	1533.88	-0.412731	0.0661507	0.604
Synpcc7942_2315	Synpcc7942_2160	384	Alanine-glyoxylate aminotransferase (EC 2.6.1.44)	138.485	-0.162066	0.0659564	0.4425
Synpcc7942_2315	Synpcc7942_1656	720	Catalase-peroxidase (CP) (EC 1.11.1.21) (Peroxidase/catalase)	828.366	-0.365608	0.0657996	0.566
Synpcc7942_2315	Synpcc7942_1506	138	TerB domain-containing protein	202.169	0.321206	0.0657615	0.4735
Synpcc7942_2315	Synpcc7942_2136	273	4-hydroxy-tetrahydrodipicolinate reductase (HTPA reductase) (EC 1.17.1.8)	526.982	-0.397948	0.0656858	0.54
Synpcc7942_2315	Synpcc7942_2492	237	ATPase	193.127	-0.239708	0.0656399	0.4855
Synpcc7942_2315	Synpcc7942_1937	246	Peptide methionine sulfoxide reductase MsrA (Protein-methionine-S-oxide reductase) (EC 1.8.4.11) (Peptide-methionine (S)-S-oxide reductase) (Peptide Met(O) reductase)	78.1816	-0.0625551	0.0656305	0.404
Synpcc7942_2315	Synpcc7942_1246	504	Prolycopene isomerase (EC 5.2.1.13)	2972.49	-0.737886	0.0656153	0.633
Synpcc7942_2315	Synpcc7942_0243	47	Possible high light inducible polypeptide HliC	119.722	-0.216108	0.0655764	0.436
Synpcc7942_2315	Synpcc7942_2447	73	VbhA domain-containing protein	480.021	-0.470863	0.0655637	0.5345
Synpcc7942_2315	Synpcc7942_2531	221	Elongation factor Ts (EF-Ts)	539.383	-0.469677	0.065404	0.548
Synpcc7942_2315	Synpcc7942_2482	197	Prepilin-type N-terminal cleavage/methylation domain-containing protein	1838.67	0.211676	0.0653729	0.6175
Synpcc7942_2315	Synpcc7942_2103	134	DUF3291 domain-containing protein	441.707	-0.567467	0.0651902	0.5315
Synpcc7942_2315	Synpcc7942_0325	67	Phycobilisome 7.8 kDa linker polypeptide, allophycocyanin-associated, core	7532.02	-1.07061	0.0651669	0.671
Synpcc7942_2315	Synpcc7942_1557	310	RNA polymerase sigma factor	1851.16	-0.605536	0.0649738	0.613
Synpcc7942_2315	Synpcc7942_0940	116	Transcriptional regulator, XRE family	1700.72	-0.754712	0.0649247	0.619
Synpcc7942_2315	Synpcc7942_1244	432	ATPase	265.891	0.07517	0.0647476	0.4995
Synpcc7942_2315	Synpcc7942_0873	362	DUF4062 domain-containing protein	347.344	-0.481633	0.0646976	0.517
Synpcc7942_2315	Synpcc7942_2059	191	Cell division protein SepF	220.842	0.306885	0.0646706	0.4705
Synpcc7942_2315	Synpcc7942_1176	44	Cytochrome b559 subunit beta (PSII reaction center subunit VI)	71.4858	-0.138526	0.0645848	0.3995
Synpcc7942_2315	Synpcc7942_1719	475	Isocitrate dehydrogenase [NADP] (EC 1.1.1.42)	683.121	-0.460617	0.0645756	0.5645
Synpcc7942_2315	Synpcc7942_2434	172	Acetolactate synthase small subunit (AHAS) (ALS) (EC 2.2.1.6) (Acetohydroxy-acid synthase small subunit)	817.375	-0.547788	0.0639889	0.595
Synpcc7942_2315	Synpcc7942_1900	193	Deoxycytidine triphosphate deaminase (EC 3.5.4.13)	87.1766	-0.00388934	0.063757	0.4155
Synpcc7942_2315	Synpcc7942_1429	136	ORF 3	1247.89	-0.54458	0.0636981	0.592
Synpcc7942_2315	Synpcc7942_2181	403	Zinc metalloprotease	112.457	-0.330898	0.0633272	0.441
Synpcc7942_2315	Synpcc7942_1453	244	Two component transcriptional regulator, winged helix family	846.733	-0.540834	0.0633066	0.5835
Synpcc7942_2315	Synpcc7942_1957	145	Cyclic nucleotide-binding domain (CNMP-BD) protein	287.279	0.224445	0.0632765	0.4935
Synpcc7942_2315	Synpcc7942_0452	159	DUF3155 domain-containing protein	574.234	-0.474676	0.063243	0.576
Synpcc7942_2315	Synpcc7942_0808	709	Sucrose-phosphate synthase (EC 2.4.1.14)	6100.81	-0.122704	0.0631786	0.659
Synpcc7942_2315	Synpcc7942_1402	419	DZANK-type domain-containing protein	880.267	-0.386037	0.0627823	0.577
Synpcc7942_2315	Synpcc7942_1650	1079	Phosphorylase kinase alpha subunit	231.518	0.270353	0.0627438	0.4815
Synpcc7942_2315	Synpcc7942_0130	195	DUF148 domain-containing protein	224.124	-0.452932	0.0627062	0.5005
Synpcc7942_2315	Synpcc7942_0531	287	TPR repeat	2119.22	0.308546	0.0625274	0.6055
Synpcc7942_2315	Synpcc7942_0582	334	AB hydrolase-1 domain-containing protein	1486.61	-0.478375	0.0623216	0.59
Synpcc7942_2315	Synpcc7942_0117	443	Thiol methyltransferase 1-like	213.383	-0.458831	0.0620332	0.488
Synpcc7942_2315	Synpcc7942_2518	465	Glycogen synthase (EC 2.4.1.21) (Starch [bacterial glycogen] synthase)	528.14	-0.450577	0.0618565	0.56
Synpcc7942_2315	Synpcc7942_1826	313	mRNA-binding protein	353.645	0.27577	0.0616993	0.513
Synpcc7942_2315	Synpcc7942_2096	664	Diguanylate cyclase with GAF sensor	291.389	-0.491865	0.061533	0.527
Synpcc7942_2315	Synpcc7942_1475	373	Sodium-dependent bicarbonate transporter	334.862	-0.44056	0.061511	0.5205
Synpcc7942_2315	Synpcc7942_0351	377	Putative ABC transport system substrate-binding protein	175.416	0.734038	0.0615084	0.4595
Synpcc7942_2315	Synpcc7942_2159	310	ORF310 protein	780.73	-0.2073	0.0614303	0.563
Synpcc7942_2315	Synpcc7942_0711	1097	Carbamoyl-phosphate synthase large chain (EC 6.3.5.5) (Carbamoyl-phosphate synthetase ammonia chain)	483.744	-0.368059	0.0613843	0.5255
Synpcc7942_2315	Synpcc7942_0209	199	Nucleoside triphosphate pyrophosphatase (EC 3.6.1.9) (Nucleotide pyrophosphatase) (Nucleotide PPase)	682.932	-0.656407	0.0613202	0.573
Synpcc7942_2315	Synpcc7942_0625	588	Single-stranded nucleic acid binding R3H	1791.58	-0.222654	0.0612827	0.5975
Synpcc7942_2315	Synpcc7942_0449	428	Serine--tRNA ligase (EC 6.1.1.11) (Seryl-tRNA synthetase) (SerRS) (Seryl-tRNA(Ser/Sec) synthetase)	373.652	-0.262378	0.0611568	0.533
Synpcc7942_2315	Synpcc7942_0815	243	ATPase	644.145	-0.327823	0.0610789	0.5675
Synpcc7942_2315	Synpcc7942_1950	83	Cell division topological specificity factor	200.036	0.0129059	0.0610384	0.478
Synpcc7942_2315	Synpcc7942_1260	275	Peptidase_M48 domain-containing protein	93.2402	0.0549772	0.0609992	0.413
Synpcc7942_2315	Synpcc7942_1995	211	Histidine biosynthesis bifunctional protein HisIE [Includes: Phosphoribosyl-AMP cyclohydrolase (PRA-CH) (EC 3.5.4.19); Phosphoribosyl-ATP pyrophosphatase (PRA-PH) (EC 3.6.1.31)]	448.284	-0.400222	0.0609549	0.535
Synpcc7942_2315	Synpcc7942_0493	494	Polyphosphate:AMP phosphotransferase	108.989	-0.379523	0.060748	0.461
Synpcc7942_2315	Synpcc7942_0180	290	DUF4435 domain-containing protein	379.886	0.389312	0.0606174	0.52
Synpcc7942_2315	Synpcc7942_0019	624	Sulfite reductase [ferredoxin] (EC 1.8.7.1)	449.09	-0.347202	0.0605075	0.5315
Synpcc7942_2315	Synpcc7942_0437	188	Putative glutathione peroxidase	146.916	0.0798373	0.060452	0.4405
Synpcc7942_2315	Synpcc7942_0295	395	Sulfate adenylyltransferase (EC 2.7.7.4) (ATP-sulfurylase) (Sulfate adenylate transferase) (SAT)	527.037	-0.291624	0.0604471	0.5575
Synpcc7942_2315	Synpcc7942_1145	108	Glutaredoxin	1337.2	-0.752057	0.0602575	0.5935
Synpcc7942_2315	Synpcc7942_0790	142	RNA-binding region RNP-1	2001.29	-0.851816	0.0602421	0.6285
Synpcc7942_2315	Synpcc7942_1634	179	Adenylate kinase	4882.5	-1.1066	0.0601304	0.653
Synpcc7942_2315	Synpcc7942_1406	368	ATPase	335.209	0.0361035	0.0600907	0.505
Synpcc7942_2315	Synpcc7942_1259	392	Arsenite-activated ATPase (ArsA) (EC 3.6.3.16)	561.284	-0.430346	0.0600099	0.5375
Synpcc7942_2315	Synpcc7942_2180	145	Bacterioferritin comigratory protein	998.195	-0.693545	0.0599888	0.5825
Synpcc7942_2315	Synpcc7942_2035	345	Rieske domain-containing protein	1031.66	-0.757995	0.0599276	0.598
Synpcc7942_2315	Synpcc7942_1125	311	Putative CheA signal transduction histidine kinases, no good domain identification	412.809	-0.605045	0.0598202	0.542
Synpcc7942_2315	Synpcc7942_0760	196	Mrr_cat domain-containing protein	781.242	-0.46584	0.0597469	0.5765
Synpcc7942_2315	Synpcc7942_0259	110	Signal recognition particle-docking protein FtsY	385.154	-0.270349	0.0596164	0.5345
Synpcc7942_2315	Synpcc7942_0768	218	Coenzyme Q (Ubiquinone) biosynthesis protein Coq4	150.637	-0.535998	0.0595808	0.461
Synpcc7942_2315	Synpcc7942_2244	181	6,7-dimethyl-8-ribityllumazine synthase (DMRL synthase) (LS) (Lumazine synthase) (EC 2.5.1.78)	1070.77	-0.600021	0.0593767	0.577
Synpcc7942_2315	Synpcc7942_2371	264	Acyl-[acyl-carrier-protein]--UDP-N-acetylglucosamine O-acyltransferase (EC 2.3.1.129)	1670.67	-0.30642	0.059326	0.6125
Synpcc7942_2315	Synpcc7942_1562	298	ADP-ribosylglycohydrolase-like	267.739	0.192113	0.0591515	0.4895
Synpcc7942_2315	Synpcc7942_1078	302	Tetratricopeptide repeat protein	307.007	-0.439821	0.0590885	0.5245
Synpcc7942_2315	Synpcc7942_2307	336	HNHc domain-containing protein	1521.68	-0.348533	0.0590458	0.6025
Synpcc7942_2315	Synpcc7942_0495	178	DUF2384 domain-containing protein	100.889	-0.426718	0.0588831	0.4605
Synpcc7942_2315	Synpcc7942_2469	256	Conserved membrane protein	240.589	-0.45874	0.0588037	0.4965
Synpcc7942_2315	Synpcc7942_0799	526	Elongator protein 3	1613.25	-0.539752	0.0587236	0.5985
Synpcc7942_2315	Synpcc7942_0805	248	MBL fold metallo-hydrolase	164.84	-0.490063	0.0586852	0.469
Synpcc7942_2315	Synpcc7942_2480	300	Prolyl 4-hydroxylase, alpha subunit	115.524	-0.095699	0.0586418	0.43
Synpcc7942_2315	Synpcc7942_0683	341	Potassium channel protein	49.9822	0.618717	0.0584026	0.388
Synpcc7942_2315	Synpcc7942_0827	348	Cobalamin synthesis protein cobW-like	553.352	-0.266473	0.0582317	0.545
Synpcc7942_2315	Synpcc7942_0427	282	ATPase (Putative ABC transporter)	106.937	0.943213	0.0582068	0.442
Synpcc7942_2315	Synpcc7942_0698	144	Probable ferredoxin	142.098	-0.238006	0.0581265	0.4575
Synpcc7942_2315	Synpcc7942_1960	168	TIGR02652 family protein	245.998	-0.115603	0.0580236	0.48
Synpcc7942_2315	Synpcc7942_1821	119	Uncharacterized protein SEN0028	146.101	-0.0347719	0.0578859	0.448
Synpcc7942_2315	Synpcc7942_2596	353	Probable oxidoreductase	361.376	-0.312137	0.0578239	0.5155
Synpcc7942_2315	Synpcc7942_1831	387	IMP dehydrogenase related 2	691.361	-0.454268	0.0577893	0.5535
Synpcc7942_2315	Synpcc7942_0579	377	SqdX (Sulfolipid sulfoquinovosyldiacylglycerol biosynthesis protein)	97.7687	0.289988	0.0577779	0.4285
Synpcc7942_2315	Synpcc7942_1776	85	Type III secretion protein	963.315	-0.60381	0.0576182	0.576
Synpcc7942_2315	Synpcc7942_1903	376	Class I SAM-dependent methyltransferase	153.98	-0.443592	0.0574329	0.467
Synpcc7942_2315	Synpcc7942_1591	295	30S ribosomal protein S1	2107.28	0.0827575	0.0572853	0.6155
Synpcc7942_2315	Synpcc7942_0956	380	CobW C-terminal domain-containing protein	428.626	-0.426382	0.0572719	0.5345
Synpcc7942_2315	Synpcc7942_0415	325	Pentapeptide repeat-containing protein	434.315	-0.474459	0.0571205	0.535
Synpcc7942_2315	Synpcc7942_0882	218	Peptidase S16, lon-like	110.553	-0.0778871	0.0571001	0.4205
Synpcc7942_2315	Synpcc7942_1264	547	Na+/H+ antiporter	236.177	0.0158375	0.0570942	0.4835
Synpcc7942_2315	Synpcc7942_0695	168	Transcriptional repressor NrdR	1655.63	-0.119361	0.0569727	0.614
Synpcc7942_2315	Synpcc7942_0918	649	Long-chain-fatty-acid CoA ligase	979.81	-0.672822	0.0569262	0.575
Synpcc7942_2315	Synpcc7942_1208	84	Antitoxin	85.2234	0.186687	0.0567582	0.4275
Synpcc7942_2315	Synpcc7942_0430	636	1-deoxy-D-xylulose-5-phosphate synthase (EC 2.2.1.7) (1-deoxyxylulose-5-phosphate synthase) (DXP synthase) (DXPS)	570.731	0.159717	0.0567565	0.5555
Synpcc7942_2315	Synpcc7942_2340	453	GTPase Der (GTP-binding protein EngA)	2057.7	-0.519722	0.056621	0.614
Synpcc7942_2315	Synpcc7942_1613	191	DUF2808 domain-containing protein	262.447	-0.278023	0.0566008	0.5015
Synpcc7942_2315	Synpcc7942_0003	777	Phosphoribosylformylglycinamidine synthase subunit PurL (FGAM synthase) (EC 6.3.5.3) (Formylglycinamide ribonucleotide amidotransferase subunit II) (FGAR amidotransferase II) (FGAR-AT II) (Glutamine amidotransferase PurL) (Phosphoribosylformylglycinamidine synthase subunit II)	232.706	-0.123959	0.0565964	0.486
Synpcc7942_2315	Synpcc7942_2109	591	ATPase	128.779	-0.157801	0.0565754	0.4445
Synpcc7942_2315	Synpcc7942_1258	137	Nuclear transport factor 2 family protein	87.1	-0.343194	0.0565521	0.416
Synpcc7942_2315	Synpcc7942_2433	306	AB hydrolase-1 domain-containing protein	227.023	0.681683	0.0564986	0.4905
Synpcc7942_2315	Synpcc7942_0396	513	Bifunctional purine biosynthesis protein PurH [Includes: Phosphoribosylaminoimidazolecarboxamide formyltransferase (EC 2.1.2.3) (AICAR transformylase); IMP cyclohydrolase (EC 3.5.4.10) (ATIC) (IMP synthase) (Inosinicase)]	112.496	-0.35821	0.0564231	0.453
Synpcc7942_2315	Synpcc7942_1892	269	tRNA uridine(34) hydroxylase (EC 1.14.-.-) (tRNA hydroxylation protein O)	115.279	-0.0461119	0.0563347	0.438
Synpcc7942_2315	Synpcc7942_2609	176	DUF1400 domain-containing protein	2352.49	-0.859305	0.0562158	0.6355
Synpcc7942_2315	Synpcc7942_0917	88	NIL domain-containing protein	563.12	-0.587544	0.0557731	0.545
Synpcc7942_2315	Synpcc7942_2061	89	PipX	178.919	-0.349785	0.0555318	0.49
Synpcc7942_2315	Synpcc7942_2580	749	Chaperone protein dnaK3 (HSP70-3) (Heat shock 70 kDa protein 3) (Heat shock protein 70-3)	726.158	-0.37266	0.0555001	0.5445
Synpcc7942_2315	Synpcc7942_1911	745	Cold shock protein	1830.49	-0.634778	0.0554054	0.613
Synpcc7942_2315	Synpcc7942_2102	79	NAD-reducing hydrogenase gamma	444.211	-0.188563	0.0551791	0.541
Synpcc7942_2315	Synpcc7942_0788	264	Glutathione S-transferase	1406.46	-0.581328	0.0550499	0.61
Synpcc7942_2315	Synpcc7942_1146	88	BolA family transcriptional regulator	234.218	0.157143	0.0549647	0.4835
Synpcc7942_2315	Synpcc7942_1885	255	HAD-superfamily hydrolase subfamily IA, variant 3	128.987	-0.434819	0.0549519	0.481
Synpcc7942_2315	Synpcc7942_1710	76	DNA-directed RNA polymerase subunit omega (RNAP omega subunit) (EC 2.7.7.6) (RNA polymerase omega subunit) (Transcriptase subunit omega)	1950.72	-0.209073	0.0548954	0.6165
Synpcc7942_2315	Synpcc7942_0642	181	Bacterioferritin comigratory protein	314.04	-0.545917	0.0548294	0.512
Synpcc7942_2315	Synpcc7942_0919	148	YlqD protein	270.987	-0.302378	0.054805	0.4875
Synpcc7942_2315	Synpcc7942_2400	385	F420-0:Gamma-glutamyl ligase	159.644	-0.125775	0.0547958	0.4635
Synpcc7942_2315	Synpcc7942_1105	361	Iron-sulfur cluster carrier protein	843.069	-0.567004	0.0547272	0.569
Synpcc7942_2315	Synpcc7942_1015	839	Methyl-accepting chemotaxis sensory transducer	466.966	-0.536782	0.0546944	0.5565
Synpcc7942_2315	Synpcc7942_0757	226	Uncharacterized protein	371.245	-0.514426	0.0546513	0.5445
Synpcc7942_2315	Synpcc7942_1086	354	Uroporphyrinogen decarboxylase (UPD) (URO-D) (EC 4.1.1.37)	720.088	-0.593884	0.0540889	0.5615
Synpcc7942_2315	Synpcc7942_2168	794	ATP-dependent DNA helicase (EC 3.6.4.12)	663.33	-0.608742	0.0539815	0.556
Synpcc7942_2315	Synpcc7942_1862	307	DUF4340 domain-containing protein	435.233	-0.53808	0.0538484	0.5295
Synpcc7942_2315	Synpcc7942_0126	258	Enoyl-[acyl-carrier-protein] reductase [NADH] (EC 1.3.1.9)	747.641	-0.633671	0.0537246	0.5665
Synpcc7942_2315	Synpcc7942_1832	149	CAAD domain-containing protein	223.263	-0.230141	0.0536454	0.471
Synpcc7942_2315	Synpcc7942_1037	647	Biosynthetic arginine decarboxylase (ADC) (EC 4.1.1.19)	266.176	-0.0382531	0.0534413	0.496
Synpcc7942_2315	Synpcc7942_0004	493	Amidophosphoribosyltransferase (ATase) (EC 2.4.2.14) (Glutamine phosphoribosylpyrophosphate amidotransferase) (GPATase)	1676.73	-0.440684	0.0534023	0.602
Synpcc7942_2315	Synpcc7942_0282	427	Serine hydroxymethyltransferase (SHMT) (Serine methylase) (EC 2.1.2.1)	133.516	-0.184816	0.0532571	0.459
Synpcc7942_2315	Synpcc7942_1508	241	SPOR domain-containing protein	507.786	-0.155981	0.0531726	0.5345
Synpcc7942_2315	Synpcc7942_1136	865	Aminopeptidase N (EC 3.4.11.2)	1062.58	-0.756114	0.0529021	0.582
Synpcc7942_2315	Synpcc7942_0761	242	DUF2971 domain-containing protein	225.498	-0.232092	0.0528319	0.478
Synpcc7942_2315	Synpcc7942_0001	375	Beta sliding clamp (Beta clamp) (Sliding clamp) (Beta-clamp processivity factor) (DNA polymerase III beta sliding clamp subunit) (DNA polymerase III subunit beta)	362.413	-0.489261	0.0527005	0.5315
Synpcc7942_2315	Synpcc7942_2459	362	SynR	504.258	-0.245125	0.0525359	0.548
Synpcc7942_2315	Synpcc7942_0600	510	Non-specific serine/threonine protein kinase (EC 2.7.11.1)	299.932	-0.167112	0.0525158	0.5025
Synpcc7942_2315	Synpcc7942_2532	299	AB hydrolase-1 domain-containing protein	421.308	-0.490364	0.0524167	0.545
Synpcc7942_2315	Synpcc7942_0712	425	C-terminal processing peptidase-2. Serine peptidase. MEROPS family S41A	777.766	-0.470363	0.0523897	0.574
Synpcc7942_2315	Synpcc7942_1044	240	Thymidylate synthase complementing protein ThyX	637.072	-0.561831	0.0521916	0.566
Synpcc7942_2315	Synpcc7942_1505	365	3-isopropylmalate dehydrogenase (EC 1.1.1.85) (3-IPM-DH) (Beta-IPM dehydrogenase) (IMDH)	242.542	-0.212425	0.052096	0.4775
Synpcc7942_2315	Synpcc7942_0578	402	SqdB (UDP-sulfoquinovose synthase (EC 3.13.1.1))	334.055	-0.550803	0.0520663	0.5255
Synpcc7942_2315	Synpcc7942_0400	200	Anthranilate synthase, component II (EC 4.1.3.27)	125.534	-0.195005	0.0520573	0.444
Synpcc7942_2315	Synpcc7942_0813	420	ATP phosphoribosyltransferase regulatory subunit	256.614	-0.313394	0.0520135	0.482
Synpcc7942_2315	Synpcc7942_1887	430	Probable mannosyltransferase	779.335	-0.0805319	0.051976	0.577
Synpcc7942_2315	Synpcc7942_B2646	438	ANL22 (Histidine protein kinase) (Two-component sensor histidine kinase)	120.304	0.192476	0.0517851	0.4465
Synpcc7942_2315	Synpcc7942_1358	263	SWIM-type domain-containing protein	126.116	-0.242376	0.0517727	0.4445
Synpcc7942_2315	Synpcc7942_1723	516	Carotene isomerase	417.887	-0.63627	0.0516542	0.549
Synpcc7942_2315	Synpcc7942_1496	301	Acetylglutamate kinase (EC 2.7.2.8) (N-acetyl-L-glutamate 5-phosphotransferase) (NAG kinase) (NAGK)	492.878	-0.440444	0.0514829	0.5395
Synpcc7942_2315	Synpcc7942_2063	258	5'-nucleotidase SurE (EC 3.1.3.5) (Nucleoside 5'-monophosphate phosphohydrolase)	235.085	0.222711	0.0513954	0.4855
Synpcc7942_2315	Synpcc7942_0160	311	GTPase Era	1253.36	-0.481924	0.0512646	0.597
Synpcc7942_2315	Synpcc7942_1858	238	Heme oxygenase (Heme oxygenase (Decyclizing) (EC 1.14.99.3))	511.755	-0.638982	0.0510939	0.549
Synpcc7942_2315	Synpcc7942_0525	368	3-dehydroquinate synthase (DHQS) (EC 4.2.3.4)	289.38	-0.300885	0.050959	0.513
Synpcc7942_2315	Synpcc7942_1717	433	Glycolate oxidase iron-sulfur subunit (EC 1.1.99.14)	148.903	0.00449325	0.050886	0.4565
Synpcc7942_2315	Synpcc7942_0505	345	D-fructose 1,6-bisphosphatase class 2/sedoheptulose 1,7-bisphosphatase (FBPase class 2/SBPase) (EC 3.1.3.11) (EC 3.1.3.37) (D-fructose-1,6-bisphosphate 1-phosphohydrolase class 2) (Fructose-1,6-bisphosphatase F-I)	1169.38	-0.849245	0.0508417	0.5825
Synpcc7942_2315	Synpcc7942_2380	142	Polyhydroxyalkanoate synthesis regulator phasin	514.728	-0.58795	0.0508322	0.553
Synpcc7942_2315	Synpcc7942_0289	948	Protein translocase subunit SecA (EC 7.4.2.8)	3003.71	-0.389893	0.0506698	0.6395
Synpcc7942_2315	Synpcc7942_2437	954	Isoleucine--tRNA ligase (EC 6.1.1.5) (Isoleucyl-tRNA synthetase) (IleRS)	172.904	-0.374791	0.0505909	0.4595
Synpcc7942_2315	Synpcc7942_2514	305	Ornithine carbamoyltransferase (OTCase) (EC 2.1.3.3)	252.117	-0.0707254	0.0504796	0.486
Synpcc7942_2315	Synpcc7942_0843	143	DUF3519 domain-containing protein	1759.34	-0.897854	0.0503747	0.621
Synpcc7942_2315	Synpcc7942_1149	325	UDP-glucuronate decarboxylase (EC 4.1.1.35)	244.977	-0.344274	0.050361	0.4945
Synpcc7942_2315	Synpcc7942_2588	506	3-octaprenyl-4hydroxybenzoate decarboxylase (EC 4.1.1.-)	213.096	-0.50504	0.0503452	0.508
Synpcc7942_2315	Synpcc7942_0501	216	Nucleoside-diphosphate-sugar epimerases-like	341.562	-0.504731	0.0499463	0.518
Synpcc7942_2315	Synpcc7942_0260	824	ATPase	1734.36	-0.935968	0.0498823	0.602
Synpcc7942_2315	Synpcc7942_1410	540	2-isopropylmalate synthase (EC 2.3.3.13) (Alpha-IPM synthase) (Alpha-isopropylmalate synthase)	334.858	-0.473838	0.0497358	0.5155
Synpcc7942_2315	Synpcc7942_0168	227	Lipoprotein	148.784	-0.327794	0.0497221	0.445
Synpcc7942_2315	Synpcc7942_0794	257	Membrane-associated 30 kD protein-like	1176.39	-0.543781	0.0496696	0.5895
Synpcc7942_2315	Synpcc7942_2171	176	DNA protection during starvation protein (EC 1.16.-.-) (Nutrient stress-induced DNA-binding protein)	493.839	-0.582702	0.0494588	0.541
Synpcc7942_2315	Synpcc7942_0506	240	Uridylate kinase (UK) (EC 2.7.4.22) (Uridine monophosphate kinase) (UMP kinase) (UMPK)	1560.04	-0.932069	0.0493824	0.5985
Synpcc7942_2315	Synpcc7942_1633	240	Polysaccharide deacetylase	255.306	-0.465729	0.0493662	0.4915
Synpcc7942_2315	Synpcc7942_0552	372	UDP-N-Acetylglucosamine 2-epimerase (EC 5.1.3.14)	180.86	0.0017357	0.0492451	0.4715
Synpcc7942_2315	Synpcc7942_1081	233	TrkA family potassium uptake protein	274.346	-0.550292	0.0490088	0.525
Synpcc7942_2315	Synpcc7942_0190	374	Cobalt-precorrin-5B C(1)-methyltransferase (EC 2.1.1.195) (Cobalt-precorrin-6A synthase)	190.628	-0.261353	0.0489683	0.4715
Synpcc7942_2315	Synpcc7942_1860	235	Two component transcriptional regulator, LuxR family	346.506	-0.525386	0.0488429	0.5245
Synpcc7942_2315	Synpcc7942_2441	264	Phosphate import ATP-binding protein PstB (EC 7.3.2.1) (ABC phosphate transporter) (Phosphate-transporting ATPase)	274.606	-0.296153	0.0488028	0.5005
Synpcc7942_2315	Synpcc7942_1647	306	Hydrolase_4 domain-containing protein	141.515	0.100796	0.0487888	0.452
Synpcc7942_2315	Synpcc7942_2455	210	DUF3038 domain-containing protein	196.727	-0.41026	0.0484525	0.4725
Synpcc7942_2315	Synpcc7942_1464	531	Probable porin	1008.32	-0.862505	0.0483805	0.591
Synpcc7942_2315	Synpcc7942_0929	284	UDP-3-O-acyl-N-acetylglucosamine deacetylase (UDP-3-O-acyl-GlcNAc deacetylase) (EC 3.5.1.108) (UDP-3-O-[R-3-hydroxymyristoyl]-N-acetylglucosamine deacetylase)	207.61	-0.162186	0.0482098	0.471
Synpcc7942_2315	Synpcc7942_1056	260	Transcriptional regulator, XRE family	212.129	-0.22543	0.0477468	0.464
Synpcc7942_2315	Synpcc7942_0770	494	Bifunctional metallophosphatase/5'-nucleotidase	56.8149	0.0226241	0.0474145	0.3805
Synpcc7942_2315	Synpcc7942_0603	430	Glucose-1-phosphate adenylyltransferase (EC 2.7.7.27) (ADP-glucose pyrophosphorylase) (ADPGlc PPase) (ADP-glucose synthase)	924.383	-0.470671	0.0473028	0.5765
Synpcc7942_2315	Synpcc7942_2584	254	Probable short chain dehydrogenase	159.644	-0.0410516	0.0472291	0.4545
Synpcc7942_2315	Synpcc7942_0254	856	DNA gyrase subunit A (EC 5.6.2.2)	1228.51	-0.62608	0.0471823	0.582
Synpcc7942_2315	Synpcc7942_1295	462	Phospholipid/glycerol acyltransferase	569.366	-0.645156	0.0471068	0.5525
Synpcc7942_2315	Synpcc7942_0450	81	Putative NifU-like protein	70.9039	-0.117545	0.0470601	0.4115
Synpcc7942_2315	Synpcc7942_1956	305	Acetyl-coenzyme A carboxylase carboxyl transferase subunit beta (ACCase subunit beta) (Acetyl-CoA carboxylase carboxyltransferase subunit beta) (EC 2.1.3.15)	470.933	-0.821608	0.0470593	0.5485
Synpcc7942_2315	Synpcc7942_0863	393	DRTGG domain-containing protein	335.205	-0.359637	0.0468489	0.514
Synpcc7942_2315	Synpcc7942_2311	259	Nuclear transport factor 2 family protein	1042.28	-0.77782	0.0467796	0.594
Synpcc7942_2315	Synpcc7942_0128	432	DUF3084 domain-containing protein	256.376	-0.149188	0.0464391	0.5035
Synpcc7942_2315	Synpcc7942_1375	173	FMN_red domain-containing protein	629.544	-0.599412	0.0462072	0.564
Synpcc7942_2315	Synpcc7942_2253	384	Glutamate--cysteine ligase, putative	94.4747	-0.457172	0.0459579	0.423
Synpcc7942_2315	Synpcc7942_1253	93	YtxH domain-containing protein	265.587	-0.35065	0.0458713	0.495
Synpcc7942_2315	Synpcc7942_0319	272	Hemolysin A	96.7656	0.614248	0.0454575	0.423
Synpcc7942_2315	Synpcc7942_2256	184	DUF1400 domain-containing protein	133.515	-0.168615	0.0454439	0.441
Synpcc7942_2315	Synpcc7942_0824	568	LPG_synthase_C domain-containing protein	530.03	-0.560055	0.0447629	0.544
Synpcc7942_2315	Synpcc7942_2031	193	Chromophore lyase CpcS/CpeS (EC 4.-.-.-)	272.279	-0.359562	0.0446786	0.492
Synpcc7942_2315	Synpcc7942_1431	145	Peptidyl-prolyl cis-trans isomerase (PPIase) (EC 5.2.1.8) (Rotamase)	894.558	-0.670804	0.0445916	0.5725
Synpcc7942_2315	Synpcc7942_2282	637	GAF sensor signal transduction histidine kinase (EC 2.7.3.-)	246.434	-0.38962	0.0445596	0.4805
Synpcc7942_2315	Synpcc7942_1485	88	Glutaredoxin family protein	452.448	-0.530531	0.0444216	0.5275
Synpcc7942_2315	Synpcc7942_1923	218	Sigma-24 (FecI-like)	224.89	-0.36226	0.0444169	0.488
Synpcc7942_2315	Synpcc7942_0439	229	Magnesium protoporphyrin O-methyltransferase (EC 2.1.1.11)	3339.51	-1.30375	0.0441335	0.6475
Synpcc7942_2315	Synpcc7942_0418	116	DUF1257 domain-containing protein	343.8	-0.684721	0.0441066	0.5135
Synpcc7942_2315	Synpcc7942_1715	217	Uracil phosphoribosyltransferase (EC 2.4.2.9) (UMP pyrophosphorylase) (UPRTase)	320.698	-0.623775	0.043909	0.52
Synpcc7942_2315	Synpcc7942_2297	397	Transaldolase (EC 2.2.1.2)	482.952	-0.814724	0.0433209	0.5585
Synpcc7942_2315	Synpcc7942_2007	166	Phosphopantetheine adenylyltransferase (EC 2.7.7.3) (Dephospho-CoA pyrophosphorylase) (Pantetheine-phosphate adenylyltransferase) (PPAT)	195.566	-0.127759	0.043153	0.4775
Synpcc7942_2315	Synpcc7942_1689	320	Putative thiosulfate sulfurtransferase (EC 2.8.1.1) (Rhodanese-like protein)	85.2219	-0.153917	0.0431269	0.413
Synpcc7942_2315	Synpcc7942_0649	399	RNA polymerase sigma factor SigA1	1017.3	-0.847161	0.0430373	0.5755
Synpcc7942_2315	Synpcc7942_2314	103	Co-chaperonin GroES (10 kDa chaperonin) (Chaperonin-10) (Cpn10)	1005.16	-0.995579	0.0428939	0.585
Synpcc7942_2315	Synpcc7942_0967	320	Porphobilinogen deaminase (PBG) (EC 2.5.1.61) (Hydroxymethylbilane synthase) (HMBS) (Pre-uroporphyrinogen synthase)	259.453	-0.351572	0.0428881	0.5035
Synpcc7942_2315	Synpcc7942_2536	177	Heat shock protein DnaJ-like	794.433	-0.947897	0.0423487	0.5845
Synpcc7942_2315	Synpcc7942_2499	446	Band 7 protein	1886.54	-1.04718	0.0422027	0.6235
Synpcc7942_2315	Synpcc7942_1379	453	Biotin carboxylase (EC 6.3.4.14) (Acetyl-coenzyme A carboxylase biotin carboxylase subunit A)	1393.83	-0.589264	0.0419573	0.5965
Synpcc7942_2315	Synpcc7942_2038	230	Transcriptional regulator, XRE family with cupin sensor domain	726.168	-0.722091	0.0414582	0.566
Synpcc7942_2315	Synpcc7942_1129	282	TPR_REGION domain-containing protein	35.9827	-0.156975	0.0411352	0.3625
Synpcc7942_2315	Synpcc7942_0759	459	DEAD/DEAH box helicase	594.605	-0.509312	0.0410686	0.5475
Synpcc7942_2315	Synpcc7942_0819	221	Phosphoribosylformylglycinamidine synthase subunit PurQ (FGAM synthase) (EC 6.3.5.3) (Formylglycinamide ribonucleotide amidotransferase subunit I) (FGAR amidotransferase I) (FGAR-AT I) (Glutaminase PurQ) (EC 3.5.1.2) (Phosphoribosylformylglycinamidine synthase subunit I)	199.173	-0.272826	0.0410178	0.4715
Synpcc7942_2315	Synpcc7942_0569	311	RNA polymerase sigma factor SigA4	98.7995	-0.232602	0.0409554	0.4285
Synpcc7942_2315	Synpcc7942_0245	353	Glyceraldehyde-3-phosphate dehydrogenase (EC 1.2.1.-)	39.5344	-0.079932	0.0408439	0.3715
Synpcc7942_2315	Synpcc7942_0233	141	5-formyltetrahydrofolate cyclo-ligase	92.6983	-0.345994	0.0404872	0.434
Synpcc7942_2315	Synpcc7942_2491	645	DNA gyrase subunit B (EC 5.6.2.2)	1085.99	-0.712491	0.040307	0.5785
Synpcc7942_2315	Synpcc7942_1595	327	Acetyl-coenzyme A carboxylase carboxyl transferase subunit alpha (ACCase subunit alpha) (Acetyl-CoA carboxylase carboxyltransferase subunit alpha) (EC 2.1.3.15)	850.968	-0.89155	0.0402058	0.5715
Synpcc7942_2315	Synpcc7942_0380	347	DUF3086 domain-containing protein	355.887	-0.65956	0.0401201	0.5225
Synpcc7942_2315	Synpcc7942_0166	317	Asparaginase	1911.27	-1.01266	0.03983	0.616
Synpcc7942_2315	Synpcc7942_2509	217	HAD-superfamily IA hydrolase, REG-2-like	107.711	-0.0207424	0.0392756	0.4255
Synpcc7942_2315	Synpcc7942_1746	320	RNA polymerase sigma factor SigA2	451.356	-0.712904	0.0391409	0.5405
Synpcc7942_2315	Synpcc7942_2498	414	Band 7 protein	1891.21	-0.986553	0.0389272	0.619
Synpcc7942_2315	Synpcc7942_0264	251	Isoprenyl transferase (EC 2.5.1.-)	314.127	-0.505481	0.0383514	0.507
Synpcc7942_2315	Synpcc7942_0422	380	Minor fimbrial subunit	1072.92	-1.25854	0.0383217	0.6025
Synpcc7942_2315	Synpcc7942_1636	135	4a-hydroxytetrahydrobiopterin dehydratase (EC 4.2.1.96)	137.566	-0.581573	0.0381356	0.4475
Synpcc7942_2315	Synpcc7942_2074	376	Chaperone protein DnaJ	1075.41	-0.869699	0.0379434	0.598
Synpcc7942_2315	Synpcc7942_1452	478	DNA repair protein RadA	105.485	-0.178057	0.0379192	0.4345
Synpcc7942_2315	Synpcc7942_1184	300	6-carboxy-5,6,7,8-tetrahydropterin synthase (EC 4.1.2.50) (Queuosine biosynthesis protein QueD)	208.021	-0.417836	0.0377687	0.4815
Synpcc7942_2315	Synpcc7942_2122	391	Carbamoyl-phosphate synthase small chain (EC 6.3.5.5) (Carbamoyl-phosphate synthetase glutamine chain)	284.487	-0.428978	0.0375032	0.503
Synpcc7942_2315	Synpcc7942_0431	422	NAD(P)/FAD-dependent oxidoreductase	204.72	-0.442895	0.0371216	0.4915
Synpcc7942_2315	Synpcc7942_0771	404	GST N-terminal domain-containing protein	144.422	-0.335412	0.0370182	0.4525
Synpcc7942_2315	Synpcc7942_1847	299	4-hydroxy-tetrahydrodipicolinate synthase (HTPA synthase) (EC 4.3.3.7)	167.368	-0.406482	0.0369544	0.46
Synpcc7942_2315	Synpcc7942_0636	81	Protein translocase subunit SecE	122.631	-0.0383826	0.0367499	0.447
Synpcc7942_2315	Synpcc7942_2349	397	Twitching motility protein	583.813	-0.778594	0.0354982	0.5525
Synpcc7942_2315	Synpcc7942_2526	449	ATP-dependent Clp protease ATP-binding subunit ClpX	384.207	-0.637195	0.0353187	0.5185
Synpcc7942_2315	Synpcc7942_2148	340	ATPase	275.286	-0.645999	0.0353177	0.5035
Synpcc7942_2315	Synpcc7942_1827	208	STN domain-containing protein	284.409	-0.73868	0.0353034	0.526
Synpcc7942_2315	Synpcc7942_1319	179	Bifunctional protein PyrR [Includes: Pyrimidine operon regulatory protein; Uracil phosphoribosyltransferase (UPRTase) (EC 2.4.2.9)]	87.0784	-0.441964	0.0350292	0.419
Synpcc7942_2315	Synpcc7942_1115	126	Usp domain-containing protein	623.202	-0.686398	0.0349698	0.561
Synpcc7942_2315	Synpcc7942_0835	375	Holliday junction ATP-dependent DNA helicase RuvB (EC 3.6.4.12)	165.928	-0.234408	0.0340806	0.4605
Synpcc7942_2315	Synpcc7942_2496	399	Branched-chain amino-acid ABC transport system periplasmic binding protein (LivJ)	84.1768	-0.397853	0.0338458	0.404
Synpcc7942_2315	Synpcc7942_0554	363	Ribosome-binding ATPase YchF	110.788	-0.457896	0.0322104	0.4255
Synpcc7942_2315	Synpcc7942_0665	248	Creatininase family protein	124.282	-0.412762	0.0318691	0.4515
Synpcc7942_2315	Synpcc7942_2309	198	Thioredoxin peroxidase	141.228	-0.474185	0.0317006	0.4605
Synpcc7942_2315	Synpcc7942_0441	222	N5-carboxyaminoimidazole ribonucleotide mutase (N5-CAIR mutase) (EC 5.4.99.18) (5-(carboxyamino)imidazole ribonucleotide mutase)	93.8512	-0.428287	0.031623	0.423
Synpcc7942_2315	Synpcc7942_1659	215	Nitroreductase	186.069	-0.653667	0.0306634	0.4775
Synpcc7942_2315	Synpcc7942_2080	796	Probable phosphoketolase (EC 4.1.2.-)	152.69	-0.491599	0.0301986	0.462
Synpcc7942_2315	Synpcc7942_1497	186	DUF2854 domain-containing protein	54.3402	-0.274626	0.0296242	0.373
Synpcc7942_2315	Synpcc7942_1976	534	NAD(P)H-quinone oxidoreductase chain 4 2 (EC 7.1.1.-) (NAD(P)H dehydrogenase I, chain 4 2) (NDH-1, chain 4 2)	29.752	-0.27732	0.0276812	0.339
Synpcc7942_2315	Synpcc7942_1088	125	Plastocyanin	251.674	-1.009	0.0257508	0.487
Synpcc7942_2315	Synpcc7942_0018	728	Glycine--tRNA ligase beta subunit (EC 6.1.1.14) (Glycyl-tRNA synthetase beta subunit) (GlyRS)	51.8432	-0.461037	0.0256471	0.385
Synpcc7942_2315	Synpcc7942_1434	199	TonB-dependent receptor	44.1699	-0.414083	0.0236363	0.366
Synpcc7942_2315	Synpcc7942_1630	111	Cytochrome c6 (Cytochrome c-553) (Cytochrome c553) (Soluble cytochrome f)	39.8112	-0.399161	0.0233405	0.3575
Synpcc7942_2315	Synpcc7942_1918	359	UDP-glucose:tetrahydrobiopterin glucosyltransferase	52.5963	-0.525592	0.0229832	0.384
Synpcc7942_2315	Synpcc7942_1192	197	TPR_REGION domain-containing protein	57.9131	-0.607565	0.019366	0.3805
Synpcc7942_2315	Synpcc7942_1737	442	Iron-regulated ABC transporter permease protein SufD	59.8935	-0.728837	0.0184364	0.3895
Synpcc7942_2315	Synpcc7942_0622	665	ATPase	22.2528	-0.448573	0.0176763	0.322
Synpcc7942_2315	Synpcc7942_1620	501	ATPase	35.5096	-0.717934	0.0139805	0.358
Synpcc7942_2315	Synpcc7942_1823	219	PBS lyase HEAT-like repeat (Phycocyanin alpha phycocyanobilin lyase related protein NblB) (Uncharacterized protein SEM0026)	29.9311	-0.859787	0.0114087	0.3545
Synpcc7942_0337	Synpcc7942_2316	137	ATP synthase epsilon chain (ATP synthase F1 sector epsilon subunit) (F-ATPase epsilon subunit)	311560	4.54793	9.99295	0.779
Synpcc7942_0337	Synpcc7942_0336	505	ATP synthase subunit alpha (EC 7.1.2.2) (ATP synthase F1 sector subunit alpha) (F-ATPase subunit alpha)	1554745	6.04273	9.13598	0.775
Synpcc7942_0337	Synpcc7942_2315	484	ATP synthase subunit beta (EC 7.1.2.2) (ATP synthase F1 sector subunit beta) (F-ATPase subunit beta)	734964	2.60941	8.14388	0.7645
Synpcc7942_0337	Synpcc7942_0334	171	ATP synthase subunit b (ATP synthase F(0) sector subunit b) (ATPase subunit I) (F-type ATPase subunit b) (F-ATPase subunit b)	379136	2.66516	8.11893	0.762
Synpcc7942_0337	Synpcc7942_0337	316	ATP synthase gamma chain (ATP synthase F1 sector gamma subunit) (F-ATPase gamma subunit)	918994	7.85668	8.1028	0.772
Synpcc7942_0337	Synpcc7942_0335	180	ATP synthase subunit delta (ATP synthase F(1) sector subunit delta) (F-type ATPase subunit delta) (F-ATPase subunit delta)	442155	3.07482	6.87557	0.756
Synpcc7942_0337	Synpcc7942_0333	158	ATP synthase subunit b' (ATP synthase F(0) sector subunit b') (ATPase subunit II) (F-type ATPase subunit b') (F-ATPase subunit b')	252133	2.92737	5.97582	0.7645
Synpcc7942_0337	Synpcc7942_2208	116	50S ribosomal protein L17	180482	4.38467	1.75621	0.734
Synpcc7942_0337	Synpcc7942_1495	175	Tetratricopeptide repeat protein	1053.06	1.57941	1.69552	0.5955
Synpcc7942_0337	Synpcc7942_2215	147	50S ribosomal protein L15	16692.6	3.19598	1.00038	0.7095
Synpcc7942_0337	Synpcc7942_0294	277	Photosystem II manganese-stabilizing polypeptide (MSP)	19167.6	-0.234832	0.811546	0.7075
Synpcc7942_0337	Synpcc7942_0632	175	50S ribosomal protein L10	32835.7	-0.190351	0.744401	0.7345
Synpcc7942_0337	Synpcc7942_0558	204	Molecular chaperone DnaJ	4645.51	0.480487	0.706688	0.6445
Synpcc7942_0337	Synpcc7942_0924	664	Histidine kinase (EC 2.7.13.3)	8863.15	0.300037	0.680207	0.673
Synpcc7942_0337	Synpcc7942_0343	133	Photosystem II lipoprotein Psb27 (Photosystem II 11 kDa protein)	8788.06	-0.233184	0.59691	0.6785
Synpcc7942_0337	Synpcc7942_1002	142	Photosystem I reaction center subunit II	2810.24	-0.140254	0.566696	0.628
Synpcc7942_0337	Synpcc7942_1718	425	Glycolate oxidase subunit GlcE	45705.8	3.4511	0.556597	0.7205
Synpcc7942_0337	Synpcc7942_0385	457	Geranylgeranyl diphosphate reductase (EC 1.3.1.83) (Geranylgeranyl reductase)	8881.8	-0.138364	0.554572	0.6755
Synpcc7942_0337	Synpcc7942_0614	559	DUF3352 domain-containing protein	9420.62	2.26812	0.546681	0.678
Synpcc7942_0337	Synpcc7942_1126	277	ABC transporter permease protein	10277.2	1.6245	0.545545	0.677
Synpcc7942_0337	Synpcc7942_2397	175	DUF3727 domain-containing protein	146924	-0.425604	0.538055	0.7715
Synpcc7942_0337	Synpcc7942_1181	235	NAD(P)H-quinone oxidoreductase subunit K (EC 7.1.1.-) (NAD(P)H dehydrogenase I subunit K) (NDH-1 subunit K) (NDH-K)	13451.2	-0.0923297	0.515365	0.685
Synpcc7942_0337	Synpcc7942_2360	344	N-acetylmuramoyl-L-alanine amidase (EC 3.5.1.28)	10772.1	-0.0794895	0.503286	0.677
Synpcc7942_0337	Synpcc7942_1314	623	ATP-dependent zinc metalloprotease FtsH (EC 3.4.24.-)	11026.9	-0.244827	0.479805	0.678
Synpcc7942_0337	Synpcc7942_0655	352	Photosystem II D2 protein (PSII D2 protein) (EC 1.10.3.9) (Photosystem Q(A) protein)	4487.48	-0.223465	0.474234	0.6365
Synpcc7942_0337	Synpcc7942_2175	357	Iron deficiency-induced protein A	10855.5	1.23974	0.467374	0.6825
Synpcc7942_0337	Synpcc7942_0047	788	TPR repeat	2352.42	1.77397	0.42006	0.6165
Synpcc7942_0337	Synpcc7942_0320	332	UDP-glucose 4-epimerase (EC 5.1.3.2)	4272.94	7.04202	0.419083	0.6515
Synpcc7942_0337	Synpcc7942_1397	442	Chromosome partition protein Smc	19685.2	0.123373	0.411926	0.704
Synpcc7942_0337	Synpcc7942_1277	116	50S ribosomal protein L20	13905.7	2.71823	0.409815	0.696
Synpcc7942_0337	Synpcc7942_2389	266	Heat shock protein DnaJ-like	3554.65	7.40453	0.374481	0.644
Synpcc7942_0337	Synpcc7942_0328	705	Phycobiliprotein ApcE	50404.1	-0.00249285	0.367993	0.732
Synpcc7942_0337	Synpcc7942_0535	81	Photosystem I iron-sulfur center (EC 1.97.1.12) (9 kDa polypeptide) (PSI-C) (Photosystem I subunit VII) (PsaC)	14475.4	-0.301324	0.367195	0.6985
Synpcc7942_0337	Synpcc7942_1523	624	DNA-directed RNA polymerase subunit gamma (RNAP subunit gamma) (EC 2.7.7.6) (RNA polymerase subunit gamma) (Transcriptase subunit gamma)	15266.1	0.421411	0.35777	0.691
Synpcc7942_0337	Synpcc7942_1110	208	Response regulator receiver domain protein (CheY-like)	74298.9	-0.568249	0.357446	0.7485
Synpcc7942_0337	Synpcc7942_1222	294	tRNA pseudouridine synthase B (EC 5.4.99.25) (tRNA pseudouridine(55) synthase) (Psi55 synthase) (tRNA pseudouridylate synthase) (tRNA-uridine isomerase)	5120.17	8.48378	0.351011	0.6445
Synpcc7942_0337	Synpcc7942_1049	273	Phycobilisome rod linker polypeptide	52010.8	0.437368	0.323896	0.736
Synpcc7942_0337	Synpcc7942_0327	161	Allophycocyanin alpha chain	22356.4	-0.606657	0.311223	0.7205
Synpcc7942_0337	Synpcc7942_0585	406	PDZ/DHR/GLGF	2299.72	-0.215697	0.306516	0.6215
Synpcc7942_0337	Synpcc7942_2030	250	Phycobilisome rod-core linker polypeptide	29129.6	-0.558935	0.297844	0.7295
Synpcc7942_0337	Synpcc7942_0361	75	CP12	5453.39	0.242371	0.291655	0.6565
Synpcc7942_0337	Synpcc7942_1679	112	Photosystem II reaction center Psb28 protein (Photosystem II 13 kDa protein) (Photosystem II reaction center W protein)	6546.52	-0.189493	0.287584	0.6415
Synpcc7942_0337	Synpcc7942_1275	387	TIGR00341 family protein	41483.4	3.18682	0.283433	0.736
Synpcc7942_0337	Synpcc7942_0062	257	Glucose-1-phosphate cytidylyltransferase	16146.3	0.624779	0.279558	0.7015
Synpcc7942_0337	Synpcc7942_1980	329	A LysR family protein (RbcR) (Transcriptional regulator, LysR family)	14841.9	0.58279	0.272252	0.6975
Synpcc7942_0337	Synpcc7942_1047	173	C-phycocyanin beta subunit	41497.8	-1.01929	0.267512	0.745
Synpcc7942_0337	Synpcc7942_2326	250	SIMPL domain-containing protein	3564.28	3.22906	0.26613	0.6465
Synpcc7942_0337	Synpcc7942_1743	394	NAD(P)H-quinone oxidoreductase subunit H (EC 7.1.1.-) (NAD(P)H dehydrogenase subunit H) (NADH-plastoquinone oxidoreductase subunit H) (NDH-1 subunit H) (NDH-H)	1026.88	-0.244861	0.259591	0.5815
Synpcc7942_0337	Synpcc7942_0326	161	Allophycocyanin, beta subunit	35702.1	-0.726898	0.259079	0.7295
Synpcc7942_0337	Synpcc7942_0862	125	Transposase	28704.5	1.62807	0.254396	0.7195
Synpcc7942_0337	Synpcc7942_1079	817	ATP-dependent DNA helicase RecG (EC 3.6.4.12)	11560.2	-0.146777	0.252499	0.687
Synpcc7942_0337	Synpcc7942_2218	179	50S ribosomal protein L6	15106.6	0.872346	0.252263	0.694
Synpcc7942_0337	Synpcc7942_2227	117	50S ribosomal protein L22	11056.3	1.67091	0.252225	0.687
Synpcc7942_0337	Synpcc7942_1774	57	30S ribosomal protein S21	36936.1	-0.392325	0.251342	0.7205
Synpcc7942_0337	Synpcc7942_0653	243	Peptidyl-prolyl cis-trans isomerase (PPIase) (EC 5.2.1.8)	12890.8	2.1411	0.251075	0.6895
Synpcc7942_0337	Synpcc7942_2231	210	50S ribosomal protein L4	22102.1	1.96956	0.247121	0.7115
Synpcc7942_0337	Synpcc7942_1220	88	50S ribosomal protein L27	17883.7	2.19322	0.240622	0.6985
Synpcc7942_0337	Synpcc7942_1524	1318	DNA-directed RNA polymerase subunit beta' (RNAP subunit beta') (EC 2.7.7.6) (RNA polymerase subunit beta') (Transcriptase subunit beta')	9128.77	-0.116815	0.240116	0.6925
Synpcc7942_0337	Synpcc7942_1772	82	30S ribosomal protein S16	31282.5	0.578714	0.240103	0.7285
Synpcc7942_0337	Synpcc7942_0701	153	4HBT domain-containing protein	8745.55	2.23579	0.238243	0.6785
Synpcc7942_0337	Synpcc7942_2226	244	30S ribosomal protein S3	61130.4	0.968194	0.237981	0.7335
Synpcc7942_0337	Synpcc7942_0242	369	K+-dependent Na+/Ca+ exchanger related-protein	7909.72	-0.0352652	0.236353	0.6865
Synpcc7942_0337	Synpcc7942_0977	333	Phosphoribulokinase (EC 2.7.1.19)	3968.22	-0.173841	0.233242	0.6375
Synpcc7942_0337	Synpcc7942_0304	215	Coenzyme Q (Ubiquinone) biosynthesis protein Coq4	7587.83	0.527857	0.233113	0.6765
Synpcc7942_0337	Synpcc7942_1487	202	30S ribosomal protein S4	32367.8	-0.408717	0.231833	0.7155
Synpcc7942_0337	Synpcc7942_2229	287	50S ribosomal protein L2	22572	1.26232	0.229827	0.715
Synpcc7942_0337	Synpcc7942_1522	1100	DNA-directed RNA polymerase subunit beta (RNAP subunit beta) (EC 2.7.7.6) (RNA polymerase subunit beta) (Transcriptase subunit beta)	7974.81	-0.142857	0.223479	0.6705
Synpcc7942_0337	Synpcc7942_0887	124	30S ribosomal protein S12	12795.3	-0.228107	0.222059	0.6835
Synpcc7942_0337	Synpcc7942_0498	837	Mannose-1-phosphate guanyltransferase	15679	0.0199693	0.22202	0.694
Synpcc7942_0337	Synpcc7942_2241	290	DUF4349 domain-containing protein	1847.94	0.705849	0.221757	0.6065
Synpcc7942_0337	Synpcc7942_0684	249	3-oxoacyl-[acyl-carrier-protein] reductase (EC 1.1.1.100)	10743.8	-0.102133	0.215541	0.6725
Synpcc7942_0337	Synpcc7942_0308	379	CO2 hydration protein	945.457	-0.155277	0.213321	0.573
Synpcc7942_0337	Synpcc7942_1026	584	Rqc2 homolog RqcH (RqcH)	867.311	0.193182	0.207752	0.5685
Synpcc7942_0337	Synpcc7942_0682	319	Glycosyltransferase family 9 protein	3769.53	-0.203831	0.207196	0.6405
Synpcc7942_0337	Synpcc7942_0042	78	50S ribosomal protein L28	4610.44	0.488385	0.207188	0.66
Synpcc7942_0337	Synpcc7942_1969	125	Transcriptional regulator AbrB	14016.8	-0.231446	0.204921	0.699
Synpcc7942_0337	Synpcc7942_0662	304	FecR domain-containing protein	5605.13	3.41927	0.203632	0.6585
Synpcc7942_0337	Synpcc7942_0634	141	50S ribosomal protein L11	29655	0.424339	0.202531	0.7195
Synpcc7942_0337	Synpcc7942_2223	82	30S ribosomal protein S17	20362	-0.34465	0.201915	0.708
Synpcc7942_0337	Synpcc7942_2503	321	NADPH-protochlorophyllide oxidoreductase (EC 1.3.1.33)	35133.3	0.652608	0.200357	0.736
Synpcc7942_0337	Synpcc7942_2050	487	FHA domain containing protein	8779.94	1.02745	0.195587	0.6775
Synpcc7942_0337	Synpcc7942_1068	431	Dihydrolipoamide acetyltransferase component of pyruvate dehydrogenase complex (EC 2.3.1.-)	2340.54	0.0847052	0.194363	0.6145
Synpcc7942_0337	Synpcc7942_2216	180	30S ribosomal protein S5	29270.5	-0.71772	0.192962	0.714
Synpcc7942_0337	Synpcc7942_1294	522	Serine/threonine-protein kinase B (EC 2.7.11.1)	4268.25	-0.342193	0.192082	0.6475
Synpcc7942_0337	Synpcc7942_2228	91	30S ribosomal protein S19	46481.4	-0.396596	0.190576	0.731
Synpcc7942_0337	Synpcc7942_2168	794	ATP-dependent DNA helicase (EC 3.6.4.12)	8000.77	2.83627	0.187476	0.662
Synpcc7942_0337	Synpcc7942_2090	445	Homoserine dehydrogenase (EC 1.1.1.3)	808.024	-0.171148	0.186231	0.574
Synpcc7942_0337	Synpcc7942_0694	307	SSU ribosomal protein S1P	27740.1	-0.808416	0.185132	0.7235
Synpcc7942_0337	Synpcc7942_2152	419	HlyD family efflux transporter periplasmic adaptor subunit	8987.88	1.20341	0.18226	0.679
Synpcc7942_0337	Synpcc7942_0395	374	Transposase	3172.19	1.93226	0.181329	0.6195
Synpcc7942_0337	Synpcc7942_2211	125	30S ribosomal protein S13	28215.8	-0.676311	0.181239	0.7105
Synpcc7942_0337	Synpcc7942_2036	334	Rieske domain-containing protein	13844	0.777085	0.180584	0.6865
Synpcc7942_0337	Synpcc7942_1457	225	1-acyl-sn-glycerol-3-phosphate acyltransferase (EC 2.3.1.51)	5991.93	1.42912	0.178633	0.6625
Synpcc7942_0337	Synpcc7942_2541	120	50S ribosomal protein L19	26471.5	3.07664	0.17687	0.726
Synpcc7942_0337	Synpcc7942_1048	163	C-phycocyanin alpha subunit	15203	-0.921332	0.174692	0.694
Synpcc7942_0337	Synpcc7942_0884	409	Elongation factor Tu (EF-Tu)	7023.32	-0.354021	0.173773	0.6645
Synpcc7942_0337	Synpcc7942_1934	449	D-alanyl-D-alanine carboxypeptidase/D-alanyl-D-alanine-endopeptidase	5065.04	0.87726	0.173163	0.658
Synpcc7942_0337	Synpcc7942_1051	81	Phycocyanin linker protein 9K	11286.9	-0.345815	0.172364	0.6965
Synpcc7942_0337	Synpcc7942_2035	345	Rieske domain-containing protein	8525.21	0.927369	0.172271	0.687
Synpcc7942_0337	Synpcc7942_1504	462	DUF2252 domain-containing protein	1805.9	1.46611	0.171785	0.605
Synpcc7942_0337	Synpcc7942_2313	544	Chaperonin GroEL (EC 5.6.1.7) (60 kDa chaperonin) (Chaperonin-60) (Cpn60)	5094.67	-0.43924	0.169188	0.6485
Synpcc7942_0337	Synpcc7942_1145	108	Glutaredoxin	10514.5	1.99931	0.168969	0.682
Synpcc7942_0337	Synpcc7942_2210	130	30S ribosomal protein S11	7844.93	-0.509508	0.167296	0.682
Synpcc7942_0337	Synpcc7942_0883	105	30S ribosomal protein S10	11923	-0.782971	0.164554	0.6875
Synpcc7942_0337	Synpcc7942_1497	186	DUF2854 domain-containing protein	1663.31	-0.223915	0.163898	0.595
Synpcc7942_0337	Synpcc7942_2248	91	Bacterial nucleoid protein Hbs	9572.61	-0.533545	0.163774	0.696
Synpcc7942_0337	Synpcc7942_1298	576	Diguanylate cyclase (GGDEF domain)	5016.48	0.261598	0.163517	0.658
Synpcc7942_0337	Synpcc7942_2468	634	Chaperone protein dnaK2 (HSP70-2) (Heat shock 70 kDa protein 2) (Heat shock protein 70-2)	5548.36	-0.368996	0.163347	0.651
Synpcc7942_0337	Synpcc7942_1534	735	Piwi domain-containing protein	3683.1	0.727006	0.159694	0.6435
Synpcc7942_0337	Synpcc7942_2232	213	50S ribosomal protein L3	14892.2	1.1547	0.15916	0.703
Synpcc7942_0337	Synpcc7942_2206	151	50S ribosomal protein L13	15651.9	0.620711	0.15883	0.7055
Synpcc7942_0337	Synpcc7942_2179	304	DAGKc domain-containing protein	2296.09	3.72885	0.158762	0.6175
Synpcc7942_0337	Synpcc7942_0070	186	Pyridox_oxase_2 domain-containing protein	2547.82	4.11927	0.157366	0.62
Synpcc7942_0337	Synpcc7942_1449	355	UDP-3-O-acylglucosamine N-acyltransferase (EC 2.3.1.191)	3167.9	1.0286	0.156384	0.623
Synpcc7942_0337	Synpcc7942_2255	134	SpoVT-AbrB domain-containing protein	13899.9	-0.860279	0.15628	0.693
Synpcc7942_0337	Synpcc7942_1029	304	Branched-chain-amino-acid aminotransferase (BCAT) (EC 2.6.1.42)	1461.38	1.46919	0.156279	0.593
Synpcc7942_0337	Synpcc7942_2504	134	Lipoprotein	4395.74	0.537176	0.156077	0.6435
Synpcc7942_0337	Synpcc7942_2340	453	GTPase Der (GTP-binding protein EngA)	15593.9	5.15586	0.15587	0.7025
Synpcc7942_0337	Synpcc7942_2119	519	RNA methyltransferase TrmH, group 3	7019.22	-0.57634	0.155305	0.6695
Synpcc7942_0337	Synpcc7942_0218	55	PCP_red domain-containing protein	1123.5	2.42403	0.154453	0.584
Synpcc7942_0337	Synpcc7942_0012	107	30S ribosomal protein S6	15856.3	-0.759606	0.151764	0.707
Synpcc7942_0337	Synpcc7942_2221	113	50S ribosomal protein L24	5509.51	1.94785	0.15145	0.6705
Synpcc7942_0337	Synpcc7942_1050	289	Phycobilisome rod linker polypeptide	7194.9	-0.658769	0.149704	0.665
Synpcc7942_0337	Synpcc7942_0631	128	50S ribosomal protein L7/L12	31066.5	-0.770171	0.147985	0.7255
Synpcc7942_0337	Synpcc7942_2156	473	Glutamine synthetase (EC 6.3.1.2)	1786.53	-0.191906	0.147586	0.598
Synpcc7942_0337	Synpcc7942_1416	883	DNA topoisomerase 1 (EC 5.6.2.1) (DNA topoisomerase I) (Omega-protein) (Relaxing enzyme) (Swivelase) (Untwisting enzyme)	6901.85	1.89379	0.147065	0.682
Synpcc7942_0337	Synpcc7942_0710	231	DUF3318 domain-containing protein	5374.9	0.398164	0.146056	0.671
Synpcc7942_0337	Synpcc7942_1427	111	Ribulose bisphosphate carboxylase small subunit (RuBisCO small subunit)	3830.92	-0.322337	0.14516	0.634
Synpcc7942_0337	Synpcc7942_2530	251	30S ribosomal protein S2	18558.2	-0.751754	0.145127	0.714
Synpcc7942_0337	Synpcc7942_1742	339	Glyceraldehyde-3-phosphate dehydrogenase (EC 1.2.1.-)	1381.35	-0.163921	0.144827	0.593
Synpcc7942_0337	Synpcc7942_2224	64	50S ribosomal protein L29	14941.5	0.544754	0.143325	0.701
Synpcc7942_0337	Synpcc7942_2209	309	DNA-directed RNA polymerase subunit alpha (RNAP subunit alpha) (EC 2.7.7.6) (RNA polymerase subunit alpha) (Transcriptase subunit alpha)	3824.76	-0.362945	0.140838	0.6485
Synpcc7942_0337	Synpcc7942_1423	539	Carboxysome assembly protein CcmM (CcmM58) (M58) (Carbon dioxide concentrating mechanism protein CcmM) (Carboxysome shell associated protein CcmM)	13111.4	-0.524701	0.140592	0.708
Synpcc7942_0337	Synpcc7942_2045	1195	Chromosome partition protein Smc	4906.89	3.78122	0.140312	0.6505
Synpcc7942_0337	Synpcc7942_2044	337	Photosystem reaction center subunit H	3136.56	-0.00619471	0.138793	0.635
Synpcc7942_0337	Synpcc7942_2049	763	Photosystem I P700 chlorophyll a apoprotein A1 (EC 1.97.1.12) (PsaA)	2455.7	-0.126634	0.137941	0.624
Synpcc7942_0337	Synpcc7942_0489	459	Aldehyde dehydrogenase	6359.61	1.57401	0.135813	0.6755
Synpcc7942_0337	Synpcc7942_2069	410	Fimbrial assembly protein PilC-like	7978.72	0.132372	0.135652	0.683
Synpcc7942_0337	Synpcc7942_1269	465	Magnesium transporter MgtE	4991.23	1.71059	0.134909	0.65
Synpcc7942_0337	Synpcc7942_0827	348	Cobalamin synthesis protein cobW-like	2946.85	1.79952	0.134381	0.636
Synpcc7942_0337	Synpcc7942_0444	227	NAGPA domain-containing protein	9313.31	0.53698	0.133957	0.684
Synpcc7942_0337	Synpcc7942_2158	169	Allophycocyanin, beta subunit (Phycobilisome core component)	2179.47	-0.280595	0.132177	0.6155
Synpcc7942_0337	Synpcc7942_0446	100	30S ribosomal protein S14	3572.09	-0.43628	0.131312	0.638
Synpcc7942_0337	Synpcc7942_2061	89	PipX	2578.17	4.81115	0.130839	0.6205
Synpcc7942_0337	Synpcc7942_0633	237	50S ribosomal protein L1	10560	-0.653854	0.129342	0.6865
Synpcc7942_0337	Synpcc7942_2214	439	Protein translocase subunit SecY	2584.66	2.20865	0.128998	0.621
Synpcc7942_0337	Synpcc7942_0886	156	30S ribosomal protein S7	14109.2	-1.01653	0.128196	0.6995
Synpcc7942_0337	Synpcc7942_0758	140	TIR domain-containing protein	2259.26	0.436249	0.127365	0.615
Synpcc7942_0337	Synpcc7942_1223	392	DevC (DevC protein)	8209.69	-0.570898	0.126989	0.67
Synpcc7942_0337	Synpcc7942_0068	329	ATPase	3314.76	2.40147	0.126608	0.6425
Synpcc7942_0337	Synpcc7942_2220	179	50S ribosomal protein L5	15565.1	-0.55879	0.126033	0.698
Synpcc7942_0337	Synpcc7942_2219	133	30S ribosomal protein S8	4491.31	-0.780477	0.125139	0.6555
Synpcc7942_0337	Synpcc7942_2559	152	50S ribosomal protein L9	13292.8	-1.0071	0.124906	0.69
Synpcc7942_0337	Synpcc7942_2609	176	DUF1400 domain-containing protein	11532.7	1.44846	0.124469	0.6855
Synpcc7942_0337	Synpcc7942_1923	218	Sigma-24 (FecI-like)	1737.42	1.66831	0.123457	0.6075
Synpcc7942_0337	Synpcc7942_1546	465	Putative ribonuclease II	6004.39	-0.51298	0.120268	0.6515
Synpcc7942_0337	Synpcc7942_1426	472	Ribulose bisphosphate carboxylase large chain (RuBisCO large subunit) (EC 4.1.1.39)	2210.23	-0.466366	0.120167	0.64
Synpcc7942_0337	Synpcc7942_2217	120	50S ribosomal protein L18	13848.4	0.693392	0.119216	0.6995
Synpcc7942_0337	Synpcc7942_2606	604	Threonine--tRNA ligase (EC 6.1.1.3) (Threonyl-tRNA synthetase) (ThrRS)	1497.13	-0.303434	0.118785	0.612
Synpcc7942_0337	Synpcc7942_1088	125	Plastocyanin	5417.73	0.691537	0.118596	0.6545
Synpcc7942_0337	Synpcc7942_0297	613	ATP-dependent zinc metalloprotease FtsH (EC 3.4.24.-)	1235.64	-0.214989	0.118356	0.5955
Synpcc7942_0337	Synpcc7942_0790	142	RNA-binding region RNP-1	7600.14	0.303601	0.117397	0.6825
Synpcc7942_0337	Synpcc7942_0321	112	Nitrogen regulatory protein P-II (PII signal transducing protein)	2873.19	-0.396304	0.117307	0.6285
Synpcc7942_0337	Synpcc7942_1634	179	Adenylate kinase	17667.1	0.984032	0.114381	0.69
Synpcc7942_0337	Synpcc7942_1059	310	DUF1517 domain-containing protein	2345.22	-0.310645	0.113736	0.633
Synpcc7942_0337	Synpcc7942_2352	207	Ribosome hibernation promoting factor (HPF)	9496.65	0.236462	0.112981	0.689
Synpcc7942_0337	Synpcc7942_1888	346	Methyltransferase domain-containing protein	4819.77	2.33129	0.112359	0.658
Synpcc7942_0337	Synpcc7942_1219	127	50S ribosomal protein L21	15360.5	0.71888	0.111073	0.683
Synpcc7942_0337	Synpcc7942_0808	709	Sucrose-phosphate synthase (EC 2.4.1.14)	18326.3	3.59375	0.1095	0.696
Synpcc7942_0337	Synpcc7942_0918	649	Long-chain-fatty-acid CoA ligase	3603.34	0.0333337	0.109168	0.6425
Synpcc7942_0337	Synpcc7942_0452	159	DUF3155 domain-containing protein	2646.03	1.19553	0.105683	0.647
Synpcc7942_0337	Synpcc7942_1882	136	Photosystem II 12 kDa extrinsic protein (PS II complex 12 kDa extrinsic protein) (PSII-U)	4502.86	-0.279704	0.105469	0.64
Synpcc7942_0337	Synpcc7942_1746	320	RNA polymerase sigma factor SigA2	3188.61	1.04405	0.104033	0.6385
Synpcc7942_0337	Synpcc7942_0625	588	Single-stranded nucleic acid binding R3H	4659.69	1.43495	0.103875	0.645
Synpcc7942_0337	Synpcc7942_0209	199	Nucleoside triphosphate pyrophosphatase (EC 3.6.1.9) (Nucleotide pyrophosphatase) (Nucleotide PPase)	2792.01	0.242005	0.102362	0.6275
Synpcc7942_0337	Synpcc7942_1136	865	Aminopeptidase N (EC 3.4.11.2)	3813.73	0.00348393	0.0994937	0.6325
Synpcc7942_0337	Synpcc7942_0649	399	RNA polymerase sigma factor SigA1	5420.85	1.49609	0.0993468	0.661
Synpcc7942_0337	Synpcc7942_1402	419	DZANK-type domain-containing protein	2803.9	0.854024	0.0974139	0.626
Synpcc7942_0337	Synpcc7942_1371	387	Magnesium transport protein CorA	2283.83	1.45421	0.0973358	0.615
Synpcc7942_0337	Synpcc7942_1278	66	50S ribosomal protein L35	2332.92	1.74289	0.0971911	0.6205
Synpcc7942_0337	Synpcc7942_2020	1030	Translation initiation factor IF-2	9942.64	0.605526	0.095187	0.6985
Synpcc7942_0337	Synpcc7942_2392	486	AAA family ATPase	2174.2	0.391482	0.0947396	0.6275
Synpcc7942_0337	Synpcc7942_0700	306	Universal stress protein	4370.51	-0.626144	0.0939434	0.657
Synpcc7942_0337	Synpcc7942_2230	100	50S ribosomal protein L23	4119.85	-0.497959	0.0925199	0.658
Synpcc7942_0337	Synpcc7942_1433	352	N-acetyl-gamma-glutamyl-phosphate reductase (AGPR) (EC 1.2.1.38) (N-acetyl-glutamate semialdehyde dehydrogenase) (NAGSA dehydrogenase)	2228.56	-0.45713	0.0908745	0.6075
Synpcc7942_0337	Synpcc7942_0942	630	ATP-dependent zinc metalloprotease FtsH (EC 3.4.24.-)	665.332	-0.249144	0.090413	0.556
Synpcc7942_0337	Synpcc7942_2204	77	50S ribosomal protein L31	8335.63	0.704422	0.0901797	0.6795
Synpcc7942_0337	Synpcc7942_0422	380	Minor fimbrial subunit	5814.01	-0.38672	0.089207	0.67
Synpcc7942_0337	Synpcc7942_0051	633	TPR repeat	1710.85	0.44545	0.0875119	0.608
Synpcc7942_0337	Synpcc7942_0127	222	Global nitrogen regulator	5444.26	0.443483	0.0858543	0.657
Synpcc7942_0337	Synpcc7942_2252	1017	Phosphoenolpyruvate carboxylase (PEPC) (PEPCase) (EC 4.1.1.31)	2537.82	0.00389783	0.0850881	0.623
Synpcc7942_0337	Synpcc7942_0959	343	GTPase Obg (EC 3.6.5.-) (GTP-binding protein Obg)	2233.61	-0.129101	0.0848115	0.616
Synpcc7942_0337	Synpcc7942_0065	184	Translation initiation factor IF-3	6181.31	-0.78845	0.0824244	0.654
Synpcc7942_0337	Synpcc7942_2299	89	30S ribosomal protein S15	2740.09	-0.821822	0.0821338	0.6305
Synpcc7942_0337	Synpcc7942_0760	196	Mrr_cat domain-containing protein	1946.16	0.268996	0.081569	0.6175
Synpcc7942_0337	Synpcc7942_0695	168	Transcriptional repressor NrdR	3372.69	1.18538	0.0813154	0.6445
Synpcc7942_0337	Synpcc7942_1246	504	Prolycopene isomerase (EC 5.2.1.13)	4528.88	-0.373481	0.0809916	0.654
Synpcc7942_0337	Synpcc7942_2006	228	Cell division protein Cdv3	4439.73	0.067329	0.078168	0.644
Synpcc7942_0337	Synpcc7942_1305	536	ATPase	2197.98	-0.0307374	0.0773194	0.632
Synpcc7942_0337	Synpcc7942_1588	859	CBS	1209.44	0.265898	0.0772863	0.593
Synpcc7942_0337	Synpcc7942_0348	356	Protein RecA (Recombinase A)	2043.52	-0.382256	0.0765751	0.607
Synpcc7942_0337	Synpcc7942_1503	259	RNA-binding S4	2283.82	-0.18867	0.0761356	0.6285
Synpcc7942_0337	Synpcc7942_2536	177	Heat shock protein DnaJ-like	2326.8	-0.469881	0.0747756	0.624
Synpcc7942_0337	Synpcc7942_2225	142	50S ribosomal protein L16	2233.64	-0.901534	0.0746066	0.606
Synpcc7942_0337	Synpcc7942_2028	353	Probable glycosyltransferase	933.181	0.072584	0.0744161	0.59
Synpcc7942_0337	Synpcc7942_0794	257	Membrane-associated 30 kD protein-like	2376.16	0.184436	0.0741856	0.6205
Synpcc7942_0337	Synpcc7942_2113	331	Ribose-phosphate pyrophosphokinase (RPPK) (EC 2.7.6.1) (5-phospho-D-ribosyl alpha-1-diphosphate) (Phosphoribosyl diphosphate synthase) (Phosphoribosyl pyrophosphate synthase) (P-Rib-PP synthase) (PRPP synthase) (PRPPase)	3409.82	-0.803	0.0740893	0.631
Synpcc7942_0337	Synpcc7942_0531	287	TPR repeat	2495.01	0.622684	0.0736211	0.6205
Synpcc7942_0337	Synpcc7942_0582	334	AB hydrolase-1 domain-containing protein	2058.66	-0.24616	0.0733387	0.617
Synpcc7942_0337	Synpcc7942_1379	453	Biotin carboxylase (EC 6.3.4.14) (Acetyl-coenzyme A carboxylase biotin carboxylase subunit A)	2953	0.539793	0.0728547	0.622
Synpcc7942_0337	Synpcc7942_2222	121	50S ribosomal protein L14	3223.15	-0.0920456	0.0710311	0.6385
Synpcc7942_0337	Synpcc7942_0300	345	Cell shape-determining protein MreB	3285.2	-0.817897	0.068022	0.6475
Synpcc7942_0337	Synpcc7942_0439	229	Magnesium protoporphyrin O-methyltransferase (EC 2.1.1.11)	7700.01	-0.271604	0.0670152	0.678
Synpcc7942_0337	Synpcc7942_0260	824	ATPase	3075.16	-0.627268	0.0664219	0.6315
Synpcc7942_0337	Synpcc7942_0289	948	Protein translocase subunit SecA (EC 7.4.2.8)	2952.99	-0.413251	0.0660793	0.6355
Synpcc7942_0337	Synpcc7942_1010	243	Ribosomal large subunit pseudouridine synthase B (EC 5.4.99.-)	1313.81	-0.610421	0.0652681	0.5985
Synpcc7942_0337	Synpcc7942_0506	240	Uridylate kinase (UK) (EC 2.7.4.22) (Uridine monophosphate kinase) (UMP kinase) (UMPK)	2551.88	-0.669652	0.063159	0.6235
Synpcc7942_0337	Synpcc7942_0878	808	Ribonuclease, Rne/Rng family	2271.55	-0.789047	0.0629598	0.6245
Synpcc7942_0337	Synpcc7942_0325	67	Phycobilisome 7.8 kDa linker polypeptide, allophycocyanin-associated, core	6941.48	-1.15573	0.0625601	0.661
Synpcc7942_0337	Synpcc7942_2011	393	Ribonuclease Z (RNase Z) (EC 3.1.26.11) (tRNA 3 endonuclease) (tRNase Z)	594.048	0.12165	0.06217	0.553
Synpcc7942_0337	Synpcc7942_0090	327	Transcriptional regulator, GntR family	1354.46	-0.141803	0.0619708	0.597
Synpcc7942_0337	Synpcc7942_1911	745	Cold shock protein	1737.42	-0.672086	0.0599876	0.6095
Synpcc7942_0337	Synpcc7942_0417	502	ATPase	1211.86	-0.801946	0.0590934	0.5765
Synpcc7942_0337	Synpcc7942_0635	205	Transcription termination/antitermination protein NusG	2853.12	-0.965446	0.057565	0.644
Synpcc7942_0337	Synpcc7942_0166	317	Asparaginase	2271.52	-0.855675	0.0575318	0.624
Synpcc7942_0337	Synpcc7942_2498	414	Band 7 protein	4115.03	-0.0196766	0.0574207	0.6465
Synpcc7942_0337	Synpcc7942_2349	397	Twitching motility protein	1390.07	-0.0138467	0.0571515	0.589
Synpcc7942_0337	Synpcc7942_2440	716	Polyribonucleotide nucleotidyltransferase (EC 2.7.7.8) (Polynucleotide phosphorylase) (PNPase)	1342.56	-0.968421	0.0565626	0.593
Synpcc7942_0337	Synpcc7942_2074	376	Chaperone protein DnaJ	2339.93	-0.18362	0.0559693	0.634
Synpcc7942_0337	Synpcc7942_2205	135	30S ribosomal protein S9	1184.91	-0.973994	0.0548181	0.5835
Synpcc7942_0337	Synpcc7942_2499	446	Band 7 protein	2972.22	-0.690849	0.0529722	0.643
Synpcc7942_0337	Synpcc7942_2521	442	Nucleotide binding protein, PINc (PhoH)	2850.91	-1.09381	0.0511208	0.6225
Synpcc7942_0337	Synpcc7942_1850	409	Precorrin-6Y C5,15-methyltransferase (Decarboxylating) (EC 2.1.1.132)	629.688	-0.714473	0.0489963	0.5495
Synpcc7942_0337	Synpcc7942_0160	311	GTPase Era	927.037	-0.693315	0.0463354	0.5705
Synpcc7942_0337	Synpcc7942_2244	181	6,7-dimethyl-8-ribityllumazine synthase (DMRL synthase) (LS) (Lumazine synthase) (EC 2.5.1.78)	712.853	-0.744587	0.045484	0.5535
Synpcc7942_0335	Synpcc7942_0331	249	ATP synthase subunit a (ATP synthase F0 sector subunit a) (F-ATPase subunit 6)	50984.1	8.92165	19.3384	0.7245
Synpcc7942_0335	Synpcc7942_0708	583	ABC1 domain-containing protein	257.349	8.94495	19.0516	0.5115
Synpcc7942_0335	Synpcc7942_0134	435	Polymerase	1083.42	8.14646	14.7082	0.582
Synpcc7942_0335	Synpcc7942_0336	505	ATP synthase subunit alpha (EC 7.1.2.2) (ATP synthase F1 sector subunit alpha) (F-ATPase subunit alpha)	1471750	5.70822	8.88879	0.7695
Synpcc7942_0335	Synpcc7942_2315	484	ATP synthase subunit beta (EC 7.1.2.2) (ATP synthase F1 sector subunit beta) (F-ATPase subunit beta)	618306	2.16639	7.46964	0.7655
Synpcc7942_0335	Synpcc7942_0335	180	ATP synthase subunit delta (ATP synthase F(1) sector subunit delta) (F-type ATPase subunit delta) (F-ATPase subunit delta)	441758	3.0719	6.87248	0.757
Synpcc7942_0335	Synpcc7942_0481	371	Protease	214762	8.43881	5.94889	0.746
Synpcc7942_0335	Synpcc7942_0334	171	ATP synthase subunit b (ATP synthase F(0) sector subunit b) (ATPase subunit I) (F-type ATPase subunit b) (F-ATPase subunit b)	191952	1.2661	5.77692	0.76
Synpcc7942_0335	Synpcc7942_0333	158	ATP synthase subunit b' (ATP synthase F(0) sector subunit b') (ATPase subunit II) (F-type ATPase subunit b') (F-ATPase subunit b')	233612	2.69734	5.75215	0.7565
Synpcc7942_0335	Synpcc7942_0337	316	ATP synthase gamma chain (ATP synthase F1 sector gamma subunit) (F-ATPase gamma subunit)	330361	2.7001	4.85817	0.7605
Synpcc7942_0335	Synpcc7942_2316	137	ATP synthase epsilon chain (ATP synthase F1 sector epsilon subunit) (F-ATPase epsilon subunit)	55645.1	0.665505	4.22314	0.7425
Synpcc7942_0335	Synpcc7942_2361	289	Glutamate racemase (EC 5.1.1.3)	8484.94	8.0789	3.8335	0.588
Synpcc7942_0335	Synpcc7942_1495	175	Tetratricopeptide repeat protein	2970.86	4.87135	2.84785	0.642
Synpcc7942_0335	Synpcc7942_2105	289	MalK-like protein (Nitrate transport ATP-binding subunits C and D)	2515.91	-0.0114682	1.8198	0.6185
Synpcc7942_0335	Synpcc7942_1828	85	Uncharacterized protein SEN0021	668.846	3.35982	1.6582	0.565
Synpcc7942_0335	Synpcc7942_0676	401	Lipid-A-disaccharide synthase	894.829	8.94495	1.30371	0.5715
Synpcc7942_0335	Synpcc7942_0056	375	Perosamine synthetase	6758.9	7.73228	1.25307	0.6635
Synpcc7942_0335	Synpcc7942_0672	320	RNA polymerase sigma factor SigA3	223.688	1.47641	1.1674	0.4855
Synpcc7942_0335	Synpcc7942_1026	584	Rqc2 homolog RqcH (RqcH)	1387.62	0.435502	1.15905	0.597
Synpcc7942_0335	Synpcc7942_2156	473	Glutamine synthetase (EC 6.3.1.2)	20088.6	-0.0085211	1.08045	0.7015
Synpcc7942_0335	Synpcc7942_0217	252	Phosphatases-like	1100.21	1.89274	1.06137	0.5985
Synpcc7942_0335	Synpcc7942_2342	166	Photosystem I reaction center subunit XI (PSI subunit V) (PSI-L)	8571.05	-0.12272	1.00902	0.676
Synpcc7942_0335	Synpcc7942_2186	545	Probable Na+/H+-exchanging protein	790.948	0.363001	0.940743	0.5755
Synpcc7942_0335	Synpcc7942_1785	136	DUF4332 domain-containing protein	539.258	0.150267	0.927392	0.542
Synpcc7942_0335	Synpcc7942_1002	142	Photosystem I reaction center subunit II	7482.94	-0.121621	0.924729	0.6725
Synpcc7942_0335	Synpcc7942_2219	133	30S ribosomal protein S8	226930	2.98639	0.88951	0.765
Synpcc7942_0335	Synpcc7942_2197	367	Glutamate 5-kinase (EC 2.7.2.11) (Gamma-glutamyl kinase) (GK)	204.148	0.58934	0.86301	0.492
Synpcc7942_0335	Synpcc7942_0796	181	DUF721 domain-containing protein	369.287	4.81032	0.851692	0.525
Synpcc7942_0335	Synpcc7942_0294	277	Photosystem II manganese-stabilizing polypeptide (MSP)	19960.3	-0.233259	0.828157	0.712
Synpcc7942_0335	Synpcc7942_0138	200	Membrane proteins, metalloendopeptidases-like	524.977	2.09813	0.827262	0.5575
Synpcc7942_0335	Synpcc7942_1072	183	Cob(I)yrinic acid a,c-diamide adenosyltransferase (EC 2.5.1.17)	431.498	0.0696625	0.810674	0.5425
Synpcc7942_0335	Synpcc7942_1237	659	Nitrate import ATP-binding protein NrtC (EC 7.3.2.4)	1641.92	-0.0946071	0.810545	0.6015
Synpcc7942_0335	Synpcc7942_0243	47	Possible high light inducible polypeptide HliC	1246.59	0.248229	0.792929	0.599
Synpcc7942_0335	Synpcc7942_1542	342	Iron stress-induced chlorophyll-binding protein (CP43')	985.492	-0.137686	0.782716	0.578
Synpcc7942_0335	Synpcc7942_0655	352	Photosystem II D2 protein (PSII D2 protein) (EC 1.10.3.9) (Photosystem Q(A) protein)	12168.4	-0.219259	0.780925	0.682
Synpcc7942_0335	Synpcc7942_1242	309	Probable nitrogen assimilation transcriptional activator	266.435	3.21748	0.763582	0.498
Synpcc7942_0335	Synpcc7942_2017	97	YggT family protein	515.204	0.564508	0.756971	0.553
Synpcc7942_0335	Synpcc7942_0602	202	Rubis-subs-bind domain-containing protein	269.88	3.6106	0.747976	0.5115
Synpcc7942_0335	Synpcc7942_1610	470	NAD(P) transhydrogenase subunit beta (EC 7.1.1.1) (Nicotinamide nucleotide transhydrogenase subunit beta)	11841.5	0.413219	0.740937	0.682
Synpcc7942_0335	Synpcc7942_0509	157	Conserved secreted protein	485.37	2.48278	0.732376	0.5385
Synpcc7942_0335	Synpcc7942_1179	138	Rubredoxin	683.491	-0.0660766	0.727271	0.565
Synpcc7942_0335	Synpcc7942_2158	169	Allophycocyanin, beta subunit (Phycobilisome core component)	20578.5	0.0777956	0.718981	0.7055
Synpcc7942_0335	Synpcc7942_1929	386	Cysteine desulfurase (EC 2.8.1.7)	316.103	0.00958161	0.716869	0.5105
Synpcc7942_0335	Synpcc7942_2397	175	DUF3727 domain-containing protein	260691	0.137984	0.71671	0.7885
Synpcc7942_0335	Synpcc7942_2037	214	DUF2238 domain-containing protein	388.438	0.184841	0.703436	0.526
Synpcc7942_0335	Synpcc7942_0877	872	Elongator protein 3/MiaB/NifB	939.799	0.0790798	0.702016	0.5985
Synpcc7942_0335	Synpcc7942_0347	54	30S ribosomal protein S21	335.829	1.61618	0.682693	0.535
Synpcc7942_0335	Synpcc7942_0504	438	Glutamyl-tRNA reductase (GluTR) (EC 1.2.1.70)	2376.51	0.453924	0.680753	0.6345
Synpcc7942_0335	Synpcc7942_1742	339	Glyceraldehyde-3-phosphate dehydrogenase (EC 1.2.1.-)	5021.66	-0.14647	0.672772	0.6535
Synpcc7942_0335	Synpcc7942_2376	136	Transmembrane protein	395.526	0.495428	0.668789	0.551
Synpcc7942_0335	Synpcc7942_1060	675	Type I restriction-modification	1025.77	4.49239	0.662891	0.5975
Synpcc7942_0335	Synpcc7942_0988	108	DUF2488 family protein	452.687	1.83818	0.658201	0.544
Synpcc7942_0335	Synpcc7942_2365	556	Peptide chain release factor 3 (RF-3)	5215.52	8.83109	0.656855	0.6555
Synpcc7942_0335	Synpcc7942_2331	215	Cytochrome b6	1535.71	-0.121905	0.655635	0.603
Synpcc7942_0335	Synpcc7942_1973	389	UTP--glucose-1-phosphate uridylyltransferase (EC 2.7.7.9) (Cyanobacterial UDP-glucose pyrophosphorylase) (UDP-glucose pyrophosphorylase) (UDP-Glc PPase)	205.179	1.56769	0.654985	0.497
Synpcc7942_0335	Synpcc7942_B2654	116	ANL35	24417	3.91943	0.643479	0.7115
Synpcc7942_0335	Synpcc7942_2090	445	Homoserine dehydrogenase (EC 1.1.1.3)	9469.33	1.69389	0.637528	0.694
Synpcc7942_0335	Synpcc7942_0851	341	Phosphoribosylformylglycinamidine cyclo-ligase (EC 6.3.3.1) (AIR synthase) (AIRS) (Phosphoribosyl-aminoimidazole synthetase)	214.997	2.85504	0.61717	0.506
Synpcc7942_0335	Synpcc7942_0683	341	Potassium channel protein	202.854	3.45118	0.607703	0.4875
Synpcc7942_0335	Synpcc7942_1231	324	Cytochrome f	514.755	-0.119548	0.605686	0.546
Synpcc7942_0335	Synpcc7942_1265	237	Trk system potassium uptake protein TrkA	2688.6	5.60798	0.593545	0.6155
Synpcc7942_0335	Synpcc7942_1349	228	Esterase	96.8786	0.547021	0.592823	0.442
Synpcc7942_0335	Synpcc7942_2375	347	D-alanine--D-alanine ligase (EC 6.3.2.4) (D-Ala-D-Ala ligase) (D-alanylalanine synthetase)	460.743	-0.000168887	0.590112	0.543
Synpcc7942_0335	Synpcc7942_1338	260	DUF3747 domain-containing protein	5273.95	0.0261895	0.586838	0.6615
Synpcc7942_0335	Synpcc7942_0855	417	Response regulator receiver domain protein (CheY-like)	323.135	1.49956	0.582445	0.509
Synpcc7942_0335	Synpcc7942_0327	161	Allophycocyanin alpha chain	78110.7	-0.203326	0.581735	0.767
Synpcc7942_0335	Synpcc7942_0308	379	CO2 hydration protein	373.438	-0.171192	0.581551	0.524
Synpcc7942_0335	Synpcc7942_2589	261	Probable 2-phosphosulfolactate phosphatase (EC 3.1.3.71)	417.731	0.0197764	0.581284	0.5185
Synpcc7942_0335	Synpcc7942_0931	268	Acyl-[acyl-carrier-protein]--UDP-N-acetylglucosamine O-acyltransferase (EC 2.3.1.129)	21813.7	1.49774	0.578742	0.698
Synpcc7942_0335	Synpcc7942_1965	549	Exopolyphosphatase	2028.76	-0.0713506	0.576757	0.61
Synpcc7942_0335	Synpcc7942_1250	159	Photosystem I reaction center subunit III (PSI-F)	6417.89	-0.201177	0.571192	0.667
Synpcc7942_0335	Synpcc7942_2198	376	NurA domain-containing protein	696.448	3.27732	0.571179	0.5615
Synpcc7942_0335	Synpcc7942_0420	521	PGM1_C domain-containing protein	435.273	0.797196	0.569681	0.555
Synpcc7942_0335	Synpcc7942_1109	357	Threonine-phosphate decarboxylase (EC 4.1.1.81) (L-threonine-O-3-phosphate decarboxylase)	445.589	2.31848	0.560802	0.533
Synpcc7942_0335	Synpcc7942_1900	193	Deoxycytidine triphosphate deaminase (EC 3.5.4.13)	366.613	1.01358	0.558227	0.531
Synpcc7942_0335	Synpcc7942_2538	228	Putative ATP-dependent Clp protease proteolytic subunit-like (Endopeptidase Clp-like)	1215.79	-0.111251	0.558173	0.593
Synpcc7942_0335	Synpcc7942_0403	59	DUF3285 domain-containing protein	1309.48	0.108714	0.557265	0.62
Synpcc7942_0335	Synpcc7942_1617	392	Inner membrane protein-like	4401.57	0.270803	0.554521	0.67
Synpcc7942_0335	Synpcc7942_0939	208	Adenylyl-sulfate kinase (EC 2.7.1.25) (APS kinase) (ATP adenosine-5'-phosphosulfate 3'-phosphotransferase) (Adenosine-5'-phosphosulfate kinase)	357.78	0.151211	0.551919	0.516
Synpcc7942_0335	Synpcc7942_0361	75	CP12	3108.05	0.0201077	0.543712	0.6385
Synpcc7942_0335	Synpcc7942_1963	298	LD-carboxypeptidase	1669.57	2.64211	0.531792	0.605
Synpcc7942_0335	Synpcc7942_1176	44	Cytochrome b559 subunit beta (PSII reaction center subunit VI)	210.97	-0.116564	0.52991	0.482
Synpcc7942_0335	Synpcc7942_2055	414	2-octaprenyl-3-methyl-6-methoxy-1,4-benzoquinol hydroxylase (EC 1.14.13.-)	443.103	1.01491	0.52923	0.549
Synpcc7942_0335	Synpcc7942_1367	455	Cytochrome P450	559.205	0.749835	0.527908	0.5545
Synpcc7942_0335	Synpcc7942_1912	224	Phosphate-specific transport system accessory protein PhoU	236.137	1.85107	0.525678	0.5025
Synpcc7942_0335	Synpcc7942_0865	163	UPF0234 protein Synpcc7942_0865	292.502	0.730512	0.521842	0.504
Synpcc7942_0335	Synpcc7942_0338	105	Ferredoxin (2Fe-2S)	183.406	0.566176	0.520686	0.488
Synpcc7942_0335	Synpcc7942_0697	508	Photosystem II CP47 reaction center protein (PSII 47 kDa protein) (Protein CP-47)	3719.56	-0.195556	0.519755	0.6515
Synpcc7942_0335	Synpcc7942_1944	342	Pyruvate dehydrogenase E1 component subunit alpha (EC 1.2.4.1)	1429.02	-0.104154	0.517001	0.5895
Synpcc7942_0335	Synpcc7942_2243	414	Gamma-glutamyl phosphate reductase (GPR) (EC 1.2.1.41) (Glutamate-5-semialdehyde dehydrogenase) (Glutamyl-gamma-semialdehyde dehydrogenase) (GSA dehydrogenase)	599.029	-0.162306	0.515077	0.537
Synpcc7942_0335	Synpcc7942_0632	175	50S ribosomal protein L10	15589.3	-0.302625	0.512917	0.7095
Synpcc7942_0335	Synpcc7942_0385	457	Geranylgeranyl diphosphate reductase (EC 1.3.1.83) (Geranylgeranyl reductase)	7563.36	-0.158171	0.511759	0.6695
Synpcc7942_0335	Synpcc7942_2242	330	Histidine kinase (EC 2.7.3.-)	115.817	-0.137972	0.509045	0.449
Synpcc7942_0335	Synpcc7942_0343	133	Photosystem II lipoprotein Psb27 (Photosystem II 11 kDa protein)	6330.66	-0.240884	0.506625	0.6675
Synpcc7942_0335	Synpcc7942_2290	244	3-deoxy-manno-octulosonate cytidylyltransferase (EC 2.7.7.38) (CMP-2-keto-3-deoxyoctulosonic acid synthase) (CKS) (CMP-KDO synthase)	249.928	0.75792	0.503507	0.4975
Synpcc7942_0335	Synpcc7942_2537	199	ATP-dependent Clp protease proteolytic subunit 3 (EC 3.4.21.92) (Endopeptidase Clp 3)	336.397	-0.113305	0.496869	0.523
Synpcc7942_0335	Synpcc7942_1907	358	Magnesium-protoporphyrin IX monomethyl ester [oxidative] cyclase (Mg-protoporphyrin IX monomethyl ester oxidative cyclase) (EC 1.14.13.81)	3802.53	0.192137	0.496769	0.6485
Synpcc7942_0335	Synpcc7942_1073	238	Ribonuclease PH (RNase PH) (EC 2.7.7.56) (tRNA nucleotidyltransferase)	1433.57	3.49697	0.494804	0.6075
Synpcc7942_0335	Synpcc7942_0682	319	Glycosyltransferase family 9 protein	4823.99	-0.194797	0.494573	0.6585
Synpcc7942_0335	Synpcc7942_1594	341	Long-chain acyl-[acyl-carrier-protein] reductase (AAR) (Acyl-ACP reductase) (EC 1.2.1.80)	1534.34	8.33103	0.493971	0.5945
Synpcc7942_0335	Synpcc7942_1906	246	PpiC domain-containing protein	191.558	0.4868	0.49074	0.4745
Synpcc7942_0335	Synpcc7942_2076	350	Small ribosomal subunit biogenesis GTPase RsgA (EC 3.6.1.-)	881.266	-0.0299522	0.48193	0.576
Synpcc7942_0335	Synpcc7942_1780	541	DNA mismatch repair protein MutL	505.209	0.42554	0.481274	0.548
Synpcc7942_0335	Synpcc7942_0770	494	Bifunctional metallophosphatase/5'-nucleotidase	376.336	2.27928	0.479953	0.5345
Synpcc7942_0335	Synpcc7942_1047	173	C-phycocyanin beta subunit	133115	-0.580749	0.47912	0.785
Synpcc7942_0335	Synpcc7942_B2646	438	ANL22 (Histidine protein kinase) (Two-component sensor histidine kinase)	1164.23	5.75091	0.475554	0.5925
Synpcc7942_0335	Synpcc7942_1326	1153	Transcription-repair-coupling factor (TRCF) (EC 3.6.4.-)	474.423	-0.0902039	0.474742	0.5355
Synpcc7942_0335	Synpcc7942_1225	248	Phycocyanobilin:ferredoxin oxidoreductase (EC 1.3.7.5)	313.723	0.982413	0.474475	0.511
Synpcc7942_0335	Synpcc7942_0563	666	UvrABC system protein B (Protein UvrB) (Excinuclease ABC subunit B)	446.74	0.927959	0.470586	0.5375
Synpcc7942_0335	Synpcc7942_2344	316	HEAT repeat domain-containing protein	1387.26	-0.120925	0.465323	0.596
Synpcc7942_0335	Synpcc7942_1541	170	Flavodoxin	972.891	0.151864	0.463904	0.581
Synpcc7942_0335	Synpcc7942_0656	461	Photosystem II CP43 reaction center protein (PSII 43 kDa protein) (Protein CP-43)	5641.7	-0.259336	0.46341	0.6485
Synpcc7942_0335	Synpcc7942_2005	273	Anti-sigma factor	5008.27	6.21761	0.462644	0.659
Synpcc7942_0335	Synpcc7942_1357	1807	Multi-sensor signal transduction histidine kinase (EC 2.7.3.-)	229.095	1.67862	0.461087	0.4825
Synpcc7942_0335	Synpcc7942_1867	293	Deoxyribodipyrimidine photo-lyase family protein	239.389	2.98165	0.460059	0.529
Synpcc7942_0335	Synpcc7942_1881	550	L-aspartate oxidase (EC 1.4.3.16)	772.117	2.4545	0.457184	0.5555
Synpcc7942_0335	Synpcc7942_1908	144	DUF2996 domain-containing protein	1916.03	-0.186416	0.456452	0.608
Synpcc7942_0335	Synpcc7942_2427	280	3-mercaptopyruvate sulfurtransferase (EC 2.8.1.2)	596.36	0.894322	0.455639	0.5545
Synpcc7942_0335	Synpcc7942_1045	523	Amidase enhancer-like	1628.74	0.980376	0.454992	0.6095
Synpcc7942_0335	Synpcc7942_1816	977	Histidine kinase (EC 2.7.13.3)	944.169	-0.0778559	0.448329	0.5895
Synpcc7942_0335	Synpcc7942_2208	116	50S ribosomal protein L17	1748.32	-0.253996	0.446767	0.6005
Synpcc7942_0335	Synpcc7942_2383	383	Nucleotide binding protein, PINc	564.92	-0.105956	0.44354	0.565
Synpcc7942_0335	Synpcc7942_0964	172	Conserved secreted protein	232.402	1.00544	0.442351	0.4965
Synpcc7942_0335	Synpcc7942_1344	202	NAD(P)H-quinone oxidoreductase subunit I (EC 7.1.1.-) (NAD(P)H dehydrogenase I subunit I) (NDH-1 subunit I) (NDH-I)	1383.85	-0.218887	0.438592	0.597
Synpcc7942_0335	Synpcc7942_1216	519	Circadian clock protein kinase KaiC (EC 2.7.11.1)	2254.55	-0.104741	0.438266	0.6215
Synpcc7942_0335	Synpcc7942_0538	668	Transketolase (EC 2.2.1.1)	7971.35	0.85059	0.437863	0.675
Synpcc7942_0335	Synpcc7942_0883	105	30S ribosomal protein S10	83644.9	0.891212	0.43585	0.74
Synpcc7942_0335	Synpcc7942_2255	134	SpoVT-AbrB domain-containing protein	106171	1.63872	0.431917	0.7405
Synpcc7942_0335	Synpcc7942_1982	110	NAD(P)H-quinone oxidoreductase subunit M (EC 7.1.1.-) (NAD(P)H dehydrogenase I subunit M) (NDH-1 subunit M) (NDH-M)	3079.93	-0.240908	0.431569	0.6315
Synpcc7942_0335	Synpcc7942_0446	100	30S ribosomal protein S14	38297.9	3.16431	0.429963	0.7205
Synpcc7942_0335	Synpcc7942_1378	413	Lipid-A-disaccharide synthase (EC 2.4.1.182)	389.973	2.26506	0.421603	0.5315
Synpcc7942_0335	Synpcc7942_1048	163	C-phycocyanin alpha subunit	88077.6	0.0734593	0.420475	0.7675
Synpcc7942_0335	Synpcc7942_1016	160	CheW protein	314.161	1.57759	0.418271	0.5235
Synpcc7942_0335	Synpcc7942_1195	166	Conserved secreted protein	305.855	0.444316	0.417663	0.505
Synpcc7942_0335	Synpcc7942_2417	421	Transcriptional regulator, ABC transporter	249.292	-0.0243565	0.415621	0.5075
Synpcc7942_0335	Synpcc7942_0977	333	Phosphoribulokinase (EC 2.7.1.19)	2349.31	-0.18505	0.41547	0.6145
Synpcc7942_0335	Synpcc7942_1432	561	Riboflavin biosynthesis protein RibBA [Includes: 3,4-dihydroxy-2-butanone 4-phosphate synthase (DHBP synthase) (EC 4.1.99.12); GTP cyclohydrolase-2 (EC 3.5.4.25) (GTP cyclohydrolase II)]	362.806	0.0193196	0.404427	0.5355
Synpcc7942_0335	Synpcc7942_1615	122	Ribonuclease P protein component (RNase P protein) (RNaseP protein) (EC 3.1.26.5) (Protein C5)	3707.36	2.18613	0.402424	0.644
Synpcc7942_0335	Synpcc7942_0110	185	Transcriptional regulator, XRE family	443.842	2.31873	0.401888	0.5345
Synpcc7942_0335	Synpcc7942_0679	107	RNA-binding region RNP-1	1394.38	0.0540064	0.398061	0.5925
Synpcc7942_0335	Synpcc7942_1274	175	TPR repeat	1626.99	0.186937	0.393221	0.617
Synpcc7942_0335	Synpcc7942_2215	147	50S ribosomal protein L15	2524.8	0.0726553	0.389058	0.6405
Synpcc7942_0335	Synpcc7942_0598	590	Peptidoglycan-binding LysM	201.998	1.993	0.388726	0.473
Synpcc7942_0335	Synpcc7942_1536	226	Probable amidotransferase	154.471	1.29254	0.388441	0.4605
Synpcc7942_0335	Synpcc7942_0694	307	SSU ribosomal protein S1P	121898	1.33152	0.388084	0.761
Synpcc7942_0335	Synpcc7942_1632	169	Copper-binding protein	440.479	1.30133	0.387971	0.5345
Synpcc7942_0335	Synpcc7942_1313	599	Aspartate--tRNA(Asp/Asn) ligase (EC 6.1.1.23) (Aspartyl-tRNA synthetase) (AspRS) (Non-discriminating aspartyl-tRNA synthetase) (ND-AspRS)	374.851	0.348904	0.386769	0.5365
Synpcc7942_0335	Synpcc7942_2205	135	30S ribosomal protein S9	59276.5	2.60231	0.38606	0.734
Synpcc7942_0335	Synpcc7942_1777	317	PD-(D/E)XK nuclease superfamily protein	490.591	0.036881	0.385926	0.558
Synpcc7942_0335	Synpcc7942_2355	107	Phasin family protein	172.673	0.031263	0.385498	0.482
Synpcc7942_0335	Synpcc7942_1256	184	Glutathione S-transferase	7118.65	0.0322165	0.384624	0.678
Synpcc7942_0335	Synpcc7942_2051	480	RNase_H_2 domain-containing protein	357.663	0.445349	0.382796	0.521
Synpcc7942_0335	Synpcc7942_B2647	224	ANL23 (Response regulator receiver domain protein (CheY-like))	357.462	3.01902	0.382225	0.516
Synpcc7942_0335	Synpcc7942_2473	462	Serine phosphatase	415.054	1.72534	0.38222	0.539
Synpcc7942_0335	Synpcc7942_0579	377	SqdX (Sulfolipid sulfoquinovosyldiacylglycerol biosynthesis protein)	319.162	1.76494	0.381399	0.5335
Synpcc7942_0335	Synpcc7942_0329	414	Methyltranfer_dom domain-containing protein	383.909	0.245649	0.381297	0.549
Synpcc7942_0335	Synpcc7942_2093	430	CO2 hydration protein	1499.08	-0.206103	0.380903	0.5965
Synpcc7942_0335	Synpcc7942_1232	179	Cytochrome b6-f complex iron-sulfur subunit (EC 7.1.1.6) (Plastohydroquinone:plastocyanin oxidoreductase iron-sulfur protein) (ISP) (RISP) (Rieske iron-sulfur protein)	483.515	-0.121593	0.3773	0.5435
[truncated: 54,424 more rows]
